# Supplementary material for: Single-cell transcriptomic analysis of retinal immune regulation and blood-retinal barrier function during experimental autoimmune uveitis
Source: Sci Rep. 2024 Aug 28;14:20033. doi: 10.1038/s41598-024-68401-y (PMC11358488; doi:10.1038/s41598-024-68401-y)
Supplement: Supplementary file 2 — Supplementary Information 1. [file 41598_2024_68401_MOESM2_ESM.xlsx]

## Sheet: Amacrine Cells_significant-gene
Column1	gene	baseMean	log2FoldChange	lfcSE	pvalue	padj
1	Cartpt	457.873	2.47988	0.279652	2.50193e-20	1.05556e-16
2	Hbb-bs	668.514	-13.9398	3.35937	3.34477e-19	7.05579e-16
3	Hba-a1	193.917	-11.9114	3.14936	2.64618e-14	3.72141e-11
4	Hba-a2	181.225	-11.8012	3.14141	4.80048e-14	5.06331e-11
5	Hbb-bt	132.954	-11.2787	3.08746	7.10727e-13	5.99711e-10
6	Sag	220.709	2.40523	0.379309	7.4043e-12	5.20646e-09
7	Gas6	882.414	-1.26837	0.237556	5.03964e-09	3.03746e-06
8	Pcp4	117.41	2.532	0.508762	2.08952e-08	1.10196e-05
9	Nhsl1	41.6695	-3.09461	0.787771	5.7614e-06	0.00270081
10	Pdc	56.7827	2.65087	0.755282	1.29852e-05	0.00547845
11	Stat3	90.972	2.05436	0.598091	1.51683e-05	0.00581773
12	H2-K1	119.122	1.7836	0.549463	2.865e-05	0.0100728
13	Rho	282.596	1.12789	0.359346	4.56725e-05	0.0148225
14	Cryaa	185.041	8.8709e-08	0.0014427	0.000113672	0.0342558
15	Camk2n1	431.024	0.969228	0.359651	0.000167523	0.0471187
16	Prph2	88.2786	1.56741	0.592587	0.00018537	0.0488797

## Sheet: Cone Bipolar Cells_significant-
Column1	gene	baseMean	log2FoldChange	lfcSE	pvalue	padj
1	H2-Q7	109.763	6.3003	0.950332	1.45202e-11	9.54996e-08
2	A2m	99.9537	3.27858	0.664515	2.34978e-08	7.72724e-05
3	H2-Q6	118.512	7.74717	1.39531	8.52881e-08	0.00018698
4	Rho	1228.09	0.774246	0.186335	1.07881e-06	0.00177383
5	Gng13	3099.84	-0.581222	0.145615	2.6004e-06	0.00342056
6	Sag	753.77	2.0518	0.581466	8.70967e-06	0.00954725
7	Pdc	193.202	1.31849	0.388191	1.87261e-05	0.0169047
8	Nr4a1	160.651	-1.43436	0.407873	2.05622e-05	0.0169047
9	H2-K1	839.963	3.498	1.14252	2.47829e-05	0.0181108
10	Gnat1	407.718	0.914368	0.279283	3.02902e-05	0.0181108
11	Guca1a	114.747	1.64382	0.505161	2.931e-05	0.0181108
12	Jun	201.707	1.23148	0.389589	4.15056e-05	0.0209986
13	Grik1	1720.1	0.543504	0.169608	4.10049e-05	0.0209986
14	Rcvrn	173.865	1.31463	0.421462	4.71145e-05	0.0221337
15	Pde6h	48.5423	2.35683	0.848042	0.000121609	0.0499887
16	Gm42418	20193.1	1.19608	0.427708	0.000115231	0.0499887

## Sheet: Cones_significant-genes_EAUvHea
Column1	gene	baseMean	log2FoldChange	lfcSE	pvalue	padj
1	Hbb-bs	710.497	-11.883	1.33115	8.99799e-19	8.74604e-16
2	Gm42418	21789.6	1.28196	0.186755	2.41141e-13	1.17194e-10
3	H2-K1	2238.2	4.79929	1.03019	3.79805e-08	1.23057e-05
4	Gpx4	1844.53	0.910188	0.21282	7.19373e-07	0.000139846
5	H2-Q7	338.294	5.43297	1.31795	6.15354e-07	0.000139846
6	B2m	364.28	10.5061	3.18135	9.11742e-07	0.000147702
7	H2-D1	2588.95	3.95935	1.04276	1.88016e-06	0.000261074
8	Aldoa	4850.96	-0.699137	0.171027	2.27541e-06	0.000276462
9	Rnpc3	985.888	-0.871838	0.215722	2.89287e-06	0.000281187
10	Gngt1	5334.59	0.686485	0.171526	2.66958e-06	0.000281187
11	Arr3	7955.78	-0.782644	0.196149	3.66736e-06	0.000324061
12	Rps27a	1300.83	0.822531	0.215551	5.20343e-06	0.000421478
13	Cox4i1	1681.95	0.752724	0.201397	7.5409e-06	0.000563828
14	Tpt1	1005.77	0.810878	0.226721	1.32919e-05	0.000922836
15	Fos	1137.02	0.798157	0.232262	2.18229e-05	0.00141413
16	H3f3a	1533.36	0.725917	0.214559	2.75745e-05	0.00167515
17	Rpl41	1770.86	0.658795	0.201385	4.30764e-05	0.00246296
18	Rps24	1468.42	0.741548	0.230281	4.69628e-05	0.00253599
19	Rpl23	894.383	0.744058	0.239936	7.01988e-05	0.00345746
20	Rpl10	618.784	0.850831	0.276738	7.11412e-05	0.00345746
21	Dmd	1324.24	-0.673836	0.214962	8.94214e-05	0.00413893
22	Tma7	5355.24	0.544386	0.177911	9.91375e-05	0.00438008
23	Rps14	779.227	0.736709	0.248286	0.000107265	0.00453312
24	Jund	399.023	0.904898	0.317893	0.000139194	0.00541186
25	Rplp1	1136.32	0.673708	0.231571	0.00013388	0.00541186
26	Rps20	873.521	0.708076	0.247621	0.000150961	0.00564363
27	Cngb3	1176.41	-0.628291	0.215699	0.000182538	0.00652857
28	Smim40	1219.67	0.645279	0.230236	0.000188066	0.00652857
29	Rpl19	1132.39	0.640346	0.22991	0.000200144	0.00670827
30	Ptp4a3	707.041	0.839638	0.31155	0.000213584	0.00692012
31	Hmgn1	2293.57	0.56777	0.207492	0.000250869	0.00786596
32	Rpl26	703.197	0.692942	0.262489	0.000290127	0.00881262
33	Rps3	918.483	0.648067	0.247251	0.000310464	0.0091382
34	Eif1	2253.46	0.549175	0.206535	0.000319649	0.0091382
35	Opn1sw	22016.3	-0.494783	0.180801	0.000355149	0.00986301
36	Rpl21	1236.95	0.583233	0.225367	0.000366717	0.00990135
37	Rps9	704.66	0.673685	0.268603	0.00040653	0.0106796
38	Fth1	3011.9	0.496144	0.191738	0.000419605	0.0107331
39	Rps8	1429.64	0.547547	0.21752	0.000478603	0.0119283
40	Atp5e	702.593	0.625571	0.265235	0.000619523	0.0148863
41	Rps11	913.098	0.58551	0.246099	0.000633693	0.0148863
42	Rps4x	829.14	0.606886	0.259352	0.000655725	0.0148863
43	Pgk1	945.611	-0.572136	0.230899	0.000658551	0.0148863
44	Rpl15	837.936	0.591942	0.25482	0.000698374	0.0154277
45	Rps3a1	645.193	0.630083	0.277039	0.000744375	0.015729
46	H2-Q4	379.57	2.4418	1.43187	0.000740731	0.015729
47	Rpl22	355.752	0.765641	0.358532	0.000890205	0.0180267
48	Ndufa4	2024.48	0.481104	0.20793	0.000871675	0.0180267
49	Pcdh15	2760.02	-0.505546	0.215069	0.000954734	0.0189388
50	Rpl29	716.062	0.605614	0.282097	0.00100709	0.0195779
51	Pfkl	322.741	-0.737286	0.333594	0.00105726	0.0201501
52	Rps7	961.977	0.542461	0.25608	0.0012066	0.0221286
53	A930003A15Rik	1133.31	0.511276	0.239062	0.00118883	0.0221286
54	Cox5b	893.753	0.539935	0.260431	0.00129109	0.0232395
55	Cox6b1	612.853	0.582043	0.289492	0.00137578	0.0243138
56	Atp5g2	763.409	0.541247	0.268301	0.00144559	0.024651
57	Rps10	857.656	0.557409	0.278148	0.00143852	0.024651
58	Rpl35a	686.297	0.572376	0.290818	0.00150179	0.0251679
59	Rpl11	764.66	0.538025	0.270216	0.00153157	0.025232
60	Gpi1	1152.84	-0.492195	0.230598	0.00156053	0.0252807
61	Cox6a1	939.423	0.498881	0.252803	0.0016508	0.0263046
62	Hsp90aa1	2531.82	0.415658	0.20351	0.00183492	0.0287669
63	Rpl7	561.875	0.553524	0.304739	0.00204514	0.0309166
64	Rpl37a	589.853	0.572078	0.329436	0.00223226	0.0309166
65	Uqcrh	723.474	0.513305	0.282988	0.00219744	0.0309166
66	Eno1	3099.16	-0.400335	0.194429	0.00220649	0.0309166
67	Dynll1	692.569	0.519236	0.293812	0.00225831	0.0309166
68	Rpl32	562.486	0.559427	0.311338	0.00208895	0.0309166
69	Gngt2	7240.73	0.381387	0.18755	0.0020803	0.0309166
70	Mir124a-1hg	1309.39	-0.448018	0.221699	0.00214306	0.0309166
71	Cox7b	507.606	0.565903	0.316177	0.00210219	0.0309166
72	Atp5g3	1543.07	0.430267	0.22685	0.00229872	0.0310327
73	Tpi1	1208.67	-0.454951	0.229952	0.00234419	0.0312131
74	Rpl18a	697.04	0.505058	0.28518	0.00240265	0.0315591
75	Selenok	438.093	0.57448	0.340192	0.00244629	0.0317039
76	Rpl35	500.633	0.538769	0.340723	0.00297775	0.0318405
77	Galnt13	452.053	-0.548694	0.310399	0.00286821	0.0318405
78	Serf2	791.657	0.467083	0.276834	0.00298095	0.0318405
79	Atp6v1f	304.76	0.63648	0.405277	0.00265417	0.0318405
80	Rps16	703.702	0.503868	0.290841	0.00254632	0.0318405
81	Rpl27a	761.687	0.488692	0.294692	0.00292978	0.0318405
82	Rps13	669.136	0.512017	0.306678	0.00274884	0.0318405
83	Lars2	1641.25	0.427452	0.243467	0.00293572	0.0318405
84	Ppia	1247.87	0.45158	0.257506	0.00275362	0.0318405
85	Atp5g1	1058.89	0.449593	0.249295	0.00259949	0.0318405
86	Atp5h	933.061	0.462696	0.261962	0.00273789	0.0318405
87	Rps23	477.118	0.536859	0.33691	0.0029553	0.0318405
88	Rpl30	1005.9	0.453744	0.256198	0.00267306	0.0318405
89	Cox6c	1379.26	0.424123	0.234012	0.00263607	0.0318405
90	Rbx1	414.921	0.589956	0.362426	0.00258369	0.0318405
91	Rpl10a	876.485	0.460766	0.265775	0.00280601	0.0318405
92	Rpsa	1312.59	0.433129	0.248565	0.00304362	0.0321566
93	Prcd	1050.51	0.434191	0.252888	0.00309212	0.0323176
94	Rpl18	563.883	0.506083	0.31954	0.00316028	0.0326787
95	Grcc10	659.897	0.476476	0.297089	0.00322235	0.0329697
96	Rpl36	631.076	0.485593	0.305297	0.00326552	0.0330634
97	Rpl8	926.955	0.445991	0.267392	0.00332957	0.0333644
98	Rps26	520.063	0.516153	0.339595	0.00336637	0.0333889
99	Rpl3	908.226	0.434029	0.268736	0.00374506	0.0367697
100	Uqcrb	658.86	0.456659	0.308232	0.00401682	0.0390435
101	Rplp2	651.433	0.447056	0.313442	0.00432944	0.0416655
102	Ndufb7	369.673	0.507429	0.408811	0.00464204	0.0442359
103	Rps12	405.569	0.50175	0.411549	0.00472698	0.044608
104	Uqcrq	772.262	0.414767	0.291329	0.00483755	0.0448788
105	Rpl39	571.375	0.444502	0.331027	0.00484801	0.0448788
106	H2afv	437.422	0.472014	0.387193	0.00505944	0.0463941
107	Rps2	960.651	0.404091	0.279477	0.00516599	0.0469284
108	Pdia3	477.846	0.452588	0.386499	0.00549512	0.0490444
109	Rpl34	560.754	0.427868	0.344815	0.0055691	0.0490444
110	Psmb5	323.094	0.496039	0.514946	0.00560075	0.0490444
111	Ndufb9	641.212	0.417468	0.326485	0.00554397	0.0490444
112	Ndufab1	429.962	0.452451	0.408309	0.00574179	0.0498306

## Sheet: Müller Glia_significant-genes_E
Column1	gene	baseMean	log2FoldChange	lfcSE	pvalue	padj
1	Lcn2	1441.43	9.93174	0.883772	1.53313e-28	1.01938e-24
2	H2-D1	613.068	4.13651	0.459281	5.2722e-21	1.75274e-17
3	Serping1	403.185	3.67062	0.469352	1.38763e-16	3.07546e-13
4	B2m	602.81	3.24634	0.419432	2.55856e-16	3.52291e-13
5	Serpina3n	204.638	4.23923	0.543348	2.6492e-16	3.52291e-13
6	C4b	170.756	4.84369	0.621646	4.64093e-16	5.14293e-13
7	H2-K1	850.259	3.09078	0.427264	1.15715e-14	1.09913e-11
8	Nupr1	440.96	2.86437	0.426531	5.01615e-13	4.16905e-10
9	Isg15	157.626	4.14201	0.683902	4.43746e-11	3.2783e-08
10	Ifitm3	300.786	2.89905	0.537355	1.66122e-09	1.10455e-06
11	Prss56	510.864	2.17916	0.41138	3.16425e-09	1.91264e-06
12	Cebpd	1084.69	2.11247	0.42317	1.51037e-08	8.36868e-06
13	S100a6	597.904	2.13722	0.431708	1.91101e-08	9.77406e-06
14	Irgm2	62.1908	4.4304	0.919176	1.03261e-07	4.90416e-05
15	Gbp9	73.8179	5.87834	1.20868	2.7255e-07	0.000111798
16	Trf	1101.33	1.66282	0.377459	2.85842e-07	0.000111798
17	Psmb8	181.881	2.64642	0.60307	2.73453e-07	0.000111798
18	Sag	657.903	1.88507	0.431081	3.14103e-07	0.000116026
19	Fosb	524.777	1.87388	0.438067	4.84376e-07	0.000161186
20	Socs3	128.576	2.96218	0.694996	4.84843e-07	0.000161186
21	Map1b	178.681	2.19234	0.513464	5.222e-07	0.000165339
22	Bst2	135.134	2.51482	0.593501	5.85659e-07	0.000177002
23	Timp1	121.62	9.7573	2.88571	6.26163e-07	0.000181015
24	Gnb3	85.8943	3.05172	0.731523	8.46264e-07	0.000225072
25	Psmb9	80.5843	3.51414	0.841601	8.44603e-07	0.000225072
26	Gbp2	389.815	5.22176	1.3334	9.48918e-07	0.000242667
27	Ly6e	101.558	2.93775	0.722713	1.27407e-06	0.000313752
28	Tap1	86.6025	3.20029	0.799252	1.60379e-06	0.000380843
29	Mt1	2110.61	1.48889	0.37343	1.78538e-06	0.000395701
30	Ifit3	206.331	2.34505	0.592273	1.73401e-06	0.000395701
31	Rtp4	52.2707	4.3815	1.06408	2.28273e-06	0.000489609
32	Gm26917	162.813	2.27615	0.592638	3.03427e-06	0.000630464
33	Atf3	60.7937	3.45955	0.91361	4.6452e-06	0.000919546
34	Gbp3	77.5989	3.18995	0.856283	4.84044e-06	0.000919546
35	Steap4	68.5086	8.77386	2.79016	4.72777e-06	0.000919546
36	Irf1	124.557	2.47873	0.670739	5.04552e-06	0.000931879
37	C3	66.7869	8.73688	2.79306	5.33751e-06	0.000959165
38	Tagln2	73.1801	2.92372	0.798163	6.45921e-06	0.00107368
39	Gbp5	50.1396	3.73543	0.98887	6.17893e-06	0.00107368
40	Osmr	133.199	2.08518	0.569891	6.39631e-06	0.00107368
41	Ifi47	67.9514	8.70349	2.81964	6.89116e-06	0.00111754
42	Neurod1	90.2361	2.35645	0.653838	8.14404e-06	0.00128928
43	Spc25	698.472	-1.5547	0.415414	9.86696e-06	0.00152571
44	Mir124a-1hg	78.6948	2.76432	0.791053	1.13555e-05	0.00171597
45	Rp1	245.903	1.69632	0.493313	1.42572e-05	0.0020917
46	Prom1	92.896	2.24255	0.651535	1.44711e-05	0.0020917
47	Ube2l6	98.5289	2.43769	0.719894	1.60648e-05	0.00227266
48	Herc6	89.5036	2.59848	0.779832	1.89849e-05	0.00257061
49	C1ra	48.5795	3.25193	0.950775	1.93308e-05	0.00257061
50	Impg2	68.1237	2.55708	0.757102	1.87181e-05	0.00257061
51	H2-Q7	49.6079	6.07791	1.45507	2.12468e-05	0.00277
52	Mt2	264.258	1.58533	0.481305	2.42763e-05	0.00307296
53	Stat2	76.2607	2.82827	0.868323	2.4495e-05	0.00307296
54	Psmb10	103.761	2.33084	0.755459	4.1995e-05	0.00517083
55	Gm42418	15865.6	1.26757	0.413372	4.91656e-05	0.00594367
56	H2-Q6	39.3302	5.66877	1.49345	6.93672e-05	0.00823611
57	Akap12	36.999	3.2015	1.04925	7.50886e-05	0.00875902
58	Gngt1	423.706	1.2876	0.437767	7.78225e-05	0.00892003
59	Aipl1	89.2048	1.95837	0.670079	7.9152e-05	0.00892003
60	Iigp1	93.6509	8.64936	3.45319	8.29959e-05	0.00916398
61	Cd74	282.973	0.00120642	0.0507945	8.40732e-05	0.00916398
62	Il18bp	34.4166	4.49565	1.38552	9.06639e-05	0.00972297
63	Sbno2	35.8596	3.12304	1.06735	0.000106934	0.0112857
64	Cd274	39.6219	5.59922	1.56825	0.000109969	0.0114248
65	Irgm1	223.848	3.47924	1.42285	0.000134962	0.0135964
66	Tgtp1	78.5185	8.28514	3.47353	0.000133899	0.0135964
67	Oasl2	247.726	1.56944	0.596101	0.000167217	0.0165944
68	Nfkbia	100.462	1.82263	0.698836	0.00018294	0.0178878
69	Cxcl10	69.382	8.01184	3.50464	0.000190547	0.0183616
70	Tnfrsf12a	69.363	2.22361	0.86999	0.000200298	0.0190255
71	Tgtp2	79.662	0.00186318	0.050824	0.000211695	0.0198248
72	Mfge8	618.324	-1.1246	0.403503	0.00022355	0.0205549
73	Parp14	59.7818	2.15363	0.848621	0.000225674	0.0205549
74	Mbd1	107.102	1.90602	0.772843	0.000244868	0.0220017
75	Ccl2	23.4124	6.55162	2.78858	0.000337431	0.0299144
76	Fas	28.0683	3.52331	1.37945	0.000374846	0.0327941
77	Cdkn1a	33.7977	2.69679	1.13279	0.000394361	0.0340534
78	Igtp	246.956	3.01488	1.62429	0.000460679	0.0392699
79	Rcvrn	196.532	1.28877	0.575019	0.000480514	0.0404422
80	1110008P14Rik	115.181	1.53548	0.703433	0.00051276	0.0417734
81	Irf9	57.4324	1.95677	0.892635	0.000506366	0.0417734
82	H2-T22	62.2912	2.04178	0.949644	0.000515179	0.0417734
83	Rlbp1	2044.44	-0.905567	0.380411	0.000566475	0.0453795
84	Clec2d	51.7018	2.05334	0.983422	0.000615464	0.0487169
85	Rbp3	202.732	1.20614	0.567357	0.000625203	0.0489056

## Sheet: Rod Bipolar Cells_significant-g
Column1	gene	baseMean	log2FoldChange	lfcSE	pvalue	padj
1	Nr4a1	537.107	-1.98025	0.270789	1.77968e-14	1.86902e-10
2	Sag	489.87	1.99586	0.295881	5.17321e-13	2.71645e-09
3	Stat3	301.496	2.22887	0.365622	3.65113e-11	1.08321e-07
4	Gm42418	20661.1	1.17373	0.192788	4.12574e-11	1.08321e-07
5	Mt1	1919.5	1.28296	0.225406	4.14561e-10	8.70744e-07
6	Serpina3n	261.07	8.14238	1.40044	2.22905e-08	3.90158e-05
7	H2-K1	513.727	6.08992	1.39855	1.65407e-07	0.000248158
8	Fos	1146.92	-1.02041	0.229245	4.24973e-07	0.000557883
9	B2m	109.569	6.79863	1.38347	1.66712e-06	0.00194534
10	A2m	221.849	4.10751	1.09687	2.96866e-06	0.00311769
11	Cd63	407.626	1.25125	0.353648	1.1217e-05	0.0107092
12	Klhl29	51.7169	4.73249	1.18643	1.26997e-05	0.0111143
13	H2-D1	585.777	3.99001	1.2587	1.61069e-05	0.0130119
14	Mt2	367.233	1.13123	0.333902	2.00932e-05	0.0150728
15	H2-Q7	192.208	9.37526	3.39939	2.62479e-05	0.018377
16	Pcdh15	114.32	1.96195	0.619927	3.91988e-05	0.0257291
17	Bhlhe40	146.389	1.6708	0.534705	4.51561e-05	0.0278959
18	H2-Q6	135.257	8.78499	3.31274	4.91053e-05	0.0286502
19	Nme2	98.0314	2.15823	0.71888	6.35707e-05	0.0351379
20	Ociad2	100.881	4.46796	1.53116	6.73708e-05	0.0353764
21	Lars2	1897.02	0.78669	0.26163	7.14546e-05	0.0357341
22	Sulf2	103.94	1.96303	0.681976	9.28604e-05	0.0424009
23	Fgf2	43.2034	7.20172	2.69265	9.23251e-05	0.0424009
24	Kitl	40.0686	7.09872	2.65937	9.94784e-05	0.0435301
25	9130015L21Rik	39.9004	7.06935	2.66971	0.000108777	0.0456951
26	Gap43	38.8568	4.17273	1.2829	0.000120718	0.048761

## Sheet: Rods_significant-genes_EAUvHeal
Column1	gene	baseMean	log2FoldChange	lfcSE	pvalue	padj
1	Gnb3	3496.5	2.96619	0.236071	1.01155e-37	1.01428e-33
2	Cebpd	439.286	3.54039	0.361609	7.20733e-24	3.6134e-20
3	Fgf2	713.131	3.08609	0.31946	1.73821e-23	5.80969e-20
4	Klhl29	949.919	2.40292	0.265218	4.90415e-21	1.22935e-17
5	Myo10	779.67	2.44999	0.283531	2.1217e-19	4.25485e-16
6	Fos	1318.51	2.1281	0.268425	8.01143e-17	1.33884e-13
7	Rho	99210.2	-1.4709	0.186744	2.53489e-16	3.63104e-13
8	AY036118	2432.8	-1.74144	0.224493	6.46264e-16	8.10011e-13
9	Agtpbp1	2101.38	1.89904	0.249031	9.02325e-16	1.00529e-12
10	Gadd45b	330.488	2.93298	0.396234	6.02267e-15	6.03894e-12
11	Edn2	216.49	3.75159	0.514119	2.19547e-14	2.00127e-11
12	Fgf2os	202.854	3.84759	0.533686	4.76608e-14	3.98246e-11
13	Gnat1	29150.7	-1.29829	0.180539	5.34934e-14	4.12598e-11
14	Slc25a37	435.643	2.33206	0.336356	1.62946e-13	1.16704e-10
15	Reep6	4777.27	-1.35345	0.193035	1.75235e-13	1.17139e-10
16	Antxr2	410.371	2.47274	0.361218	2.95563e-13	1.85226e-10
17	Fosb	274.605	2.82132	0.421177	9.28514e-13	5.17234e-10
18	Bst2	229.946	5.78233	0.824334	8.87029e-13	5.17234e-10
19	Lrrc2	669.285	1.90839	0.292729	2.7166e-12	1.43365e-09
20	Atp1a3	4173.49	-1.27034	0.193307	3.57383e-12	1.79174e-09
21	Egr1	518.991	2.23194	0.34757	4.89509e-12	2.33729e-09
22	Rbp3	8410.92	-1.23628	0.189959	5.65975e-12	2.57956e-09
23	Pkm	9389.78	-1.12882	0.176271	1.14473e-11	4.9905e-09
24	Kcnj14	2004.73	-1.41796	0.229383	4.53983e-11	1.8967e-08
25	mt-Atp8	2444.73	-1.36559	0.221403	4.83825e-11	1.94053e-08
26	Stat3	406.611	2.27668	0.37686	5.59237e-11	2.07684e-08
27	E2f6	382.55	2.07457	0.342493	5.46456e-11	2.07684e-08
28	Junb	369.916	2.51452	0.419679	7.35705e-11	2.63461e-08
29	Rorb	1424.31	-1.40827	0.232784	1.02921e-10	3.5586e-08
30	Lad1	146.817	3.67679	0.60787	1.14183e-10	3.81639e-08
31	mt-Nd5	4978.01	-1.30261	0.221402	2.87877e-10	9.31143e-08
32	Gnb1	19302.7	-1.13758	0.194754	3.85451e-10	1.17119e-07
33	Gm16867	338.255	2.06483	0.359888	3.77504e-10	1.17119e-07
34	Bcl3	148.057	5.09697	0.84683	4.28356e-10	1.26327e-07
35	Eef2	2177.15	-1.15662	0.199026	4.52369e-10	1.29597e-07
36	Caprin2	210.934	2.6	0.460059	6.73354e-10	1.87548e-07
37	Zfp385a	1873.28	-1.17935	0.208608	1.11276e-09	2.93623e-07
38	Igsf11	1022.33	1.43661	0.258379	1.09996e-09	2.93623e-07
39	mt-Nd4l	8996.52	-1.0964	0.194105	1.20297e-09	3.09286e-07
40	mt-Nd1	6536.73	-1.19953	0.214762	1.68588e-09	4.22608e-07
41	Nme2	162.388	3.08427	0.571377	3.13547e-09	7.66814e-07
42	Pde6g	20985.1	-1.01208	0.187579	5.1686e-09	1.23394e-06
43	Ahr	754.793	1.41738	0.268627	5.44037e-09	1.26862e-06
44	Tcf20	700.438	-1.40276	0.265469	8.55988e-09	1.95068e-06
45	mt-Co1	12195	-1.08208	0.205074	9.731e-09	2.16828e-06
46	Gapdh	11508.2	-0.917241	0.175732	1.38282e-08	3.01424e-06
47	Myo5b	117.706	3.30464	0.641672	1.61806e-08	3.45198e-06
48	Pdc	12770	-1.07795	0.208712	1.75406e-08	3.66416e-06
49	mt-Co2	13206.4	-1.07663	0.21085	2.40958e-08	4.9308e-06
50	Mt1	197.022	2.2946	0.461499	2.60669e-08	5.12496e-06
51	Clu	475.533	1.79623	0.362459	2.56978e-08	5.12496e-06
52	Pgam1	2738.41	-0.976608	0.194433	3.83655e-08	7.3979e-06
53	Aldoa	10123.3	-0.914715	0.182602	4.28163e-08	8.10036e-06
54	mt-Nd2	5679.31	-1.04071	0.208752	4.5544e-08	8.45684e-06
55	Socs3	108.327	4.01846	0.802414	4.73943e-08	8.48612e-06
56	mt-Cytb	15818.9	-0.991053	0.198812	4.68371e-08	8.48612e-06
57	Gm48236	658.536	1.42844	0.294424	4.88422e-08	8.59195e-06
58	Rom1	19787.2	-0.924302	0.18495	5.60051e-08	9.68213e-06
59	mt-Nd3	1343.89	-1.28035	0.260618	6.10988e-08	1.03837e-05
60	Slc6a6	4648.88	-1.07876	0.219726	6.567e-08	1.08109e-05
61	Prtg	103.868	3.38779	0.692303	6.57688e-08	1.08109e-05
62	Fam3c	1314.04	-1.19515	0.245394	7.65108e-08	1.22921e-05
63	Gm15983	169.16	2.3179	0.486765	7.72318e-08	1.22921e-05
64	Nrl	4577.18	-1.10216	0.226591	8.22761e-08	1.28904e-05
65	Fam57b	4128.59	-0.921211	0.189636	9.15763e-08	1.41267e-05
66	Prph2	21118.8	-0.915227	0.19015	1.139e-07	1.73042e-05
67	Pcolce	188.945	2.1772	0.46818	1.27306e-07	1.90522e-05
68	mt-Co3	11566.7	-0.976933	0.204217	1.39187e-07	2.05239e-05
69	Cd47	637.831	1.47984	0.320881	1.51395e-07	2.20005e-05
70	Gngt1	22570.3	-0.901247	0.193103	1.98794e-07	2.83909e-05
71	Unc119	9886.32	-0.842742	0.178908	2.01032e-07	2.83909e-05
72	Rfx2	170.209	2.17409	0.486583	3.0307e-07	4.22067e-05
73	5430419D17Rik	452.052	1.40448	0.315227	3.35353e-07	4.60629e-05
74	Impdh1	2250.97	-1.00881	0.220797	3.52353e-07	4.77438e-05
75	H2-K1	340.605	4.79742	1.12392	3.69416e-07	4.93885e-05
76	Igtp	109.173	5.48386	1.12267	3.96226e-07	5.22758e-05
77	Eno1	7908.35	-0.81075	0.179312	5.05505e-07	6.58272e-05
78	Slc24a1	6490.28	-0.968525	0.215497	5.13544e-07	6.60167e-05
79	B3galt1	122.543	2.5266	0.579369	5.44669e-07	6.91316e-05
80	Btc	271.245	1.64448	0.382256	6.45309e-07	8.08814e-05
81	Slc1a1	129.389	2.67685	0.623077	6.74871e-07	8.35424e-05
82	Limch1	370.321	1.39738	0.335954	1.25497e-06	0.000153458
83	Polr3k	642.038	1.15816	0.277206	1.27585e-06	0.000154132
84	Gm42716	164.093	1.96471	0.486728	2.00165e-06	0.000233378
85	Bsg	1725.42	-0.879554	0.209128	1.9812e-06	0.000233378
86	Gm47283	159.937	2.00685	0.497188	1.99423e-06	0.000233378
87	Ndufa4	3213.42	-0.831094	0.197692	2.06202e-06	0.000237654
88	Pbxip1	102.624	2.57589	0.639285	2.35324e-06	0.00026658
89	Tle5	1097.83	-0.952767	0.229527	2.36617e-06	0.00026658
90	Kmt2a	2099.16	0.892875	0.219923	2.58435e-06	0.000287925
91	Agrn	96.5979	2.68588	0.67343	2.85739e-06	0.000314846
92	Cdhr1	2904.06	-0.828255	0.200838	2.92591e-06	0.000318893
93	Atf7	477.622	1.24318	0.318209	3.79451e-06	0.000409114
94	Rnf207	1292.62	0.921612	0.233558	3.99199e-06	0.000421344
95	Ckb	2917.29	-0.819128	0.202561	3.97208e-06	0.000421344
96	Ybx1	2159.51	-0.817454	0.202164	4.1439e-06	0.000432821
97	H2-Q4	80.0385	4.96602	1.15651	4.40067e-06	0.000454903
98	Rpl9	3263.95	-0.78672	0.195792	4.61545e-06	0.000467466
99	Lin7b	139.59	2.06454	0.538782	4.59598e-06	0.000467466
100	Rplp1	2595.58	-0.791328	0.198828	5.56188e-06	0.000552168
101	Mtcl1	594.279	1.09083	0.284656	5.55952e-06	0.000552168
102	Uba52	956.595	-0.923409	0.23701	6.9259e-06	0.000680843
103	Plcb4	391.97	1.23969	0.334099	8.27973e-06	0.000806028
104	Sec22c	482.383	1.31696	0.357434	8.43805e-06	0.000813542
105	Parp10	87.0426	3.34562	0.901413	8.83155e-06	0.000843371
106	Pgk1	1411.37	-0.841494	0.219159	9.27414e-06	0.000877281
107	Vtn	4297.55	-0.734561	0.191161	1.03087e-05	0.000966029
108	Rock2	927.178	1.06383	0.29025	1.04781e-05	0.000972815
109	Clstn1	2395.86	-0.833319	0.22224	1.33191e-05	0.00120316
110	Oasl2	108.124	6.24053	1.44427	1.32082e-05	0.00120316
111	H2-D1	1383.52	3.58118	1.09221	1.32553e-05	0.00120316
112	Neurl1a	186.495	1.61227	0.458883	1.56023e-05	0.00139682
113	Slc17a7	3786.36	-0.778014	0.209507	1.57997e-05	0.00140198
114	Irf1	93.5363	8.11983	2.73458	1.60562e-05	0.00141224
115	Stx3	2190.47	-0.755304	0.203295	1.70103e-05	0.00148315
116	Ipo5	429.023	1.19232	0.339749	1.76065e-05	0.0015219
117	Rps29	1282.91	-0.820946	0.223432	1.79351e-05	0.00153706
118	Parp9	93.2963	6.02703	1.40761	1.81664e-05	0.00154368
119	Cngb1	4764.9	-0.767172	0.208931	1.88381e-05	0.0015873
120	Kpna2	1120.69	-0.845853	0.232481	2.00615e-05	0.00167631
121	Rtp4	86.3893	7.97905	2.71661	2.02686e-05	0.00167961
122	Irf8	81.866	7.88299	2.70285	2.36058e-05	0.00194013
123	B2m	152.988	5.62405	1.62919	2.40335e-05	0.00195922
124	Nlrc5	80.845	7.8638	2.70304	2.45074e-05	0.00198174
125	Tac2	22.8358	-6.47015	1.65486	2.51047e-05	0.0020138
126	Psmb9	89.6336	5.94913	1.43104	2.58057e-05	0.0020536
127	Ifit1	61.6576	3.9634	1.09893	2.7622e-05	0.00218083
128	6430562O15Rik	284.405	1.27448	0.378528	2.86151e-05	0.00224159
129	Irgm1	208.556	5.96824	1.82611	2.96103e-05	0.00230157
130	Scn8a	337.466	1.19392	0.354911	2.99029e-05	0.00230643
131	Apoe	240	1.37234	0.411024	3.03299e-05	0.00232151
132	Guca1b	6842.03	-0.68104	0.191067	3.23582e-05	0.00245799
133	Pde6b	8714.38	-0.657437	0.185785	3.69238e-05	0.00278372
134	Rcvrn	11468.2	-0.671977	0.190611	3.78787e-05	0.0028344
135	Cerkl	965.202	0.89585	0.267717	3.92808e-05	0.00291754
136	Ndrg3	1906.86	-0.753764	0.217186	4.15354e-05	0.00306232
137	Zbtb7c	68.3079	7.55525	2.6734	4.1866e-05	0.00306416
138	Nav1	140.573	1.73805	0.542172	4.41368e-05	0.00320695
139	Irf9	289.7	4.14911	1.43153	4.46126e-05	0.0032182
140	mt-Nd6	319.31	-1.1323	0.338581	4.90357e-05	0.00351201
141	Cryaa	1001.1	0.00360574	0.19987	4.99202e-05	0.00355
142	Rpl7	1339.24	-0.759549	0.224844	5.64372e-05	0.00395731
143	Irgm2	66.8234	7.47415	2.70204	5.63305e-05	0.00395731
144	Ifit3	65.5769	7.4485	2.69239	5.69092e-05	0.0039627
145	Oaz1	3325.31	-0.670732	0.197074	5.90272e-05	0.00408183
146	Atp1a1	655.411	0.993299	0.311894	6.18923e-05	0.00425065
147	Gbp7	63.2796	7.38082	2.68322	6.30308e-05	0.00429938
148	Sparc	107.327	2.18439	0.718671	6.91853e-05	0.00465585
149	Crybb2	640.427	0.00355144	0.199869	6.90209e-05	0.00465585
150	Dhh	218.009	1.32557	0.430225	7.25049e-05	0.00484671
151	Nxnl1	1454.58	-0.811692	0.247475	7.50688e-05	0.00498486
152	Zfyve28	711.628	0.877962	0.278049	7.58144e-05	0.00500125
153	Spsb2	50.3698	4.16494	1.20376	8.13229e-05	0.00532957
154	Pcp4l1	308.997	-1.1306	0.358979	9.44219e-05	0.00614785
155	Syngr3	90.7251	2.1715	0.736176	9.73276e-05	0.00629615
156	Xiap	1483.94	-0.839163	0.263712	0.000101893	0.00654923
157	Rps8	3644.68	-0.648674	0.199471	0.000103351	0.00656204
158	Pkd1	311.312	1.1048	0.368055	0.000103401	0.00656204
159	Heg1	840.032	0.798744	0.259556	0.000108716	0.00685593
160	Kcng4	50.9288	3.23092	1.04122	0.000110672	0.00692479
161	Rs1	5029.9	-0.701274	0.219378	0.000111189	0.00692479
162	Hey2	152.334	1.66231	0.575149	0.000113722	0.00703881
163	Pcbp4	1180.49	-0.724338	0.228772	0.000121025	0.00744491
164	Prcd	2037.4	-0.710479	0.224492	0.000124455	0.00760923
165	Cpe	2984.51	-0.72704	0.231204	0.000127795	0.00776606
166	Jun	413.118	1.15049	0.401137	0.000143629	0.00865173
167	Fth1	3364.25	-0.61453	0.193789	0.000144095	0.00865173
168	Qk	427.01	0.961864	0.329918	0.000149697	0.00893461
169	Tma7	8984.95	-0.654909	0.209555	0.000155803	0.00924399
170	Etv6	189.071	1.30591	0.463115	0.000161045	0.00949878
171	Rps21	1323.11	-0.697956	0.226604	0.000177592	0.0104136
172	Trim21	61.3476	5.25297	1.51309	0.000186297	0.0108605
173	Smim40	1979.13	-0.640163	0.208575	0.000188122	0.0109035
174	Elovl4	2958.96	-0.605989	0.196258	0.000191734	0.0110489
175	Ctss	52.2866	4.09538	1.35173	0.000203932	0.0116183
176	Tap1	178.999	8.29131	3.76967	0.000203437	0.0116183
177	Atg16l1	365.27	1.0207	0.366653	0.00020676	0.0116471
178	Pcdh15	2270.63	0.703392	0.241258	0.00020619	0.0116471
179	Phlpp2	705.346	0.796347	0.279553	0.000219089	0.0122727
180	Gm14091	177.639	-1.37999	0.483564	0.00022348	0.0124491
181	Col4a1	55.9516	2.7524	1.01033	0.000230367	0.0127618
182	Scube1	52.7168	5.04334	1.46259	0.000239836	0.0131852
183	Glo1	1322.64	0.692967	0.241048	0.00024064	0.0131852
184	Smpd1	292.755	-1.00148	0.35013	0.000243919	0.0132923
185	Rnf213	40.7282	6.51431	2.63657	0.000254819	0.0138112
186	Zfp36	63.9344	2.39141	0.908072	0.000258707	0.0139465
187	Rncr4	385.54	-0.942564	0.331188	0.000265226	0.0141509
188	Aplp2	1474.81	-0.681733	0.231983	0.000265321	0.0141509
189	Mir124a-1hg	6375.16	0.555594	0.188314	0.000268993	0.0142708
190	Tnpo1	2093.85	0.633783	0.220766	0.00027576	0.014528
191	Tpt1	2284.84	-0.600066	0.204112	0.000276738	0.014528
192	Pcbp2	1501.26	-0.662182	0.227109	0.000293963	0.0153519
193	Gadd45g	88.2293	1.97573	0.777853	0.000295978	0.0153771
194	B4galt2	422.099	-0.908707	0.323495	0.000301615	0.0155892
195	Parp14	41.0485	6.46479	2.68981	0.000312839	0.0160864
196	Stxbp1	1855.69	-0.620127	0.213888	0.000334089	0.0170914
197	Setdb2	220.103	1.13279	0.43946	0.000339659	0.0172881
198	Shisa5	47.1103	3.89432	1.37681	0.000347367	0.0175912
199	Mif	1192.04	-0.687609	0.241765	0.00034949	0.0176097
200	Agpat3	5233.78	-0.621393	0.215555	0.000353557	0.0177256
201	Pde6a	7574.23	-0.578643	0.202945	0.000360251	0.0179713
202	Cryba1	206.499	0.00362655	0.199871	0.000368543	0.0182939
203	Pmvk	271.908	1.05935	0.414742	0.000376418	0.0185401
204	Mob3c	68.1182	2.07153	0.835663	0.000379048	0.0185401
205	Map3k1	408.598	0.878248	0.33552	0.000378511	0.0185401
206	Apbb1	257.718	-1.02085	0.378626	0.00038537	0.0187578
207	Kcnb1	5146.5	-0.595661	0.209329	0.000392019	0.0189893
208	Rps15	933.678	-0.679394	0.24256	0.000399379	0.0191511
209	Slc2a13	49.6596	2.54443	1.00532	0.000401091	0.0191511
210	Memo1	869.559	0.700119	0.259848	0.000399384	0.0191511
211	Ccni	446.793	-0.820134	0.302578	0.000429876	0.0204283
212	Sgk1	1936.66	-0.634808	0.227429	0.000447062	0.0210455
213	Pla2g7	1112.49	-0.692902	0.251359	0.000445152	0.0210455
214	Gm20742	41.8013	3.19694	1.21384	0.000449986	0.0210842
215	Tap2	52.5323	2.59372	1.06154	0.000454182	0.0211818
216	Pabpc1	877.492	-0.678887	0.246988	0.000464902	0.0215813
217	Mlf1	204.647	1.12201	0.460051	0.000485262	0.0222546
218	Gbp6	35.7297	6.16141	2.69167	0.00048332	0.0222546
219	Esrrb	1101.43	-0.748699	0.277405	0.000486063	0.0222546
220	Gm48552	1482.21	-0.609005	0.219777	0.000498254	0.0226938
221	Rpl8	2166.83	-0.577476	0.206727	0.000500183	0.0226938
222	Fam78b	178.469	1.17231	0.486321	0.000507655	0.0227244
223	Wwtr1	199.903	1.12486	0.464767	0.00050763	0.0227244
224	Tmem98	62.7129	2.0477	0.864023	0.000506147	0.0227244
225	Ifih1	45.8485	4.7482	1.52415	0.000514409	0.0229244
226	Sgcb	263.771	1.10738	0.46467	0.000541054	0.0240051
227	Mfge8	933.11	-0.654255	0.244414	0.00059621	0.0263357
228	Lrrc66	41.4857	4.60407	1.49181	0.000617067	0.0271374
229	Cp	59.0051	2.05485	0.916166	0.000669397	0.0292127
230	Cd63	235.021	1.11835	0.488632	0.000670084	0.0292127
231	Hmgn2	1676.04	-0.577103	0.214305	0.000674602	0.0292824
232	Abhd8	384.473	-0.83733	0.33095	0.000685067	0.0296085
233	Rpsa	2398.69	-0.551767	0.206216	0.000693429	0.0298412
234	Taok3	852.313	-0.707631	0.273886	0.000702335	0.0300953
235	Spop	703.267	-0.688228	0.265748	0.00070639	0.0301403
236	Hsp90b1	1926.17	-0.560171	0.209308	0.000729459	0.0309927
237	9330175E14Rik	29.1824	5.7761	2.63989	0.000734996	0.0310962
238	C1qa	31.2894	5.833	2.72005	0.000768254	0.0322313
239	Ybx3	3243.88	-0.573466	0.21317	0.000766369	0.0322313
240	Vopp1	1155.48	-0.60767	0.232619	0.00077498	0.032378
241	Tub	1489.51	0.582368	0.229182	0.000791634	0.0328005
242	Purb	1458.89	-0.594639	0.227388	0.000790733	0.0328005
243	Il6st	214.251	1.01596	0.45359	0.000833532	0.0343943
244	Ubc	1063.04	-0.608718	0.236065	0.000846034	0.0346252
245	Ctsd	462.035	-0.750416	0.301787	0.000845941	0.0346252
246	Uckl1	858.873	-0.639331	0.251648	0.00087691	0.0355983
247	Ank3	507.234	0.757454	0.322563	0.000875738	0.0355983
248	Psmb8	36.93	3.44053	1.40907	0.000921653	0.0372638
249	Cfap74	107.534	1.44477	0.696884	0.000933781	0.0376025
250	Tnip2	443.632	0.796296	0.348042	0.000945813	0.0379346
251	Abcc1	216.923	0.99225	0.454079	0.000957277	0.0380898
252	Ap2m1	1011.88	-0.60672	0.239368	0.000954349	0.0380898
253	Lgals3bp	37.4107	3.43152	1.44262	0.00100287	0.0395896
254	Ttll5	474.315	0.755877	0.329904	0.00100263	0.0395896
255	Cnga1	5810.9	-0.503452	0.192461	0.00101373	0.0396429
256	Rpl28	1590.91	-0.5549	0.216897	0.00101608	0.0396429
257	Impg2	2724.54	0.606215	0.251455	0.0010144	0.0396429
258	Adipor1	3421.42	-0.513726	0.197756	0.00103483	0.0402181
259	Rpl38	895.027	-0.613391	0.246967	0.00108795	0.0419571
260	Stk19	208.454	1.02711	0.487981	0.00108717	0.0419571
261	AW011738	187.031	1.06045	0.51059	0.00112449	0.0430352
262	Ldha	6417.86	-0.494364	0.191221	0.00112337	0.0430352
263	Atf3	173.021	1.09755	0.533509	0.00113792	0.0433836
264	Rbm17	424.14	0.850434	0.39387	0.00114432	0.0434149
265	Tmem59	810.53	-0.630513	0.258093	0.0011474	0.0434149
266	Lrit2	732.254	-0.641121	0.265326	0.00119888	0.0451923
267	AI847159	1121.42	-0.641392	0.263459	0.00121499	0.045628
268	Eif3f	1001.98	-0.59005	0.241349	0.00124605	0.0466199
269	Ddx58	38.173	4.33688	1.61894	0.00125203	0.0466695
270	Plekhf2	726.441	-0.701705	0.298709	0.00127679	0.0474163
271	Tspan7	1613.33	-0.538116	0.216724	0.00129402	0.0478788
272	Uqcrh	1259.62	-0.565219	0.231417	0.00133278	0.0491317
273	Faim	1055.49	-0.627984	0.263828	0.00135033	0.0495963

## Sheet: RPE_significant-genes_EAUvHealt
Column1	Column2	Column3	Column4	Column5	Column6	Column7
	gene	baseMean	log2FoldChange	lfcSE	pvalue	padj
