# Supplementary material for: Single-cell transcriptomic analysis of retinal immune regulation and blood-retinal barrier function during experimental autoimmune uveitis
Source: Sci Rep. 2024 Aug 28;14:20033. doi: 10.1038/s41598-024-68401-y (PMC11358488; doi:10.1038/s41598-024-68401-y)
Supplement: Supplementary file 3 — Supplementary Information 2. [file 41598_2024_68401_MOESM3_ESM.xlsx]

## Sheet: Amacrine Cells_fgsea-HALLMARK-r
Column1	pathway	pval	padj	log2err	ES	NES	size	leadingEdge
1	HALLMARK_HEME_METABOLISM	2.67941e-06	0.00013397	0.627257	-0.999997	-1.91178	232	c("100503605", "15122", "110257", "101488143")
2	HALLMARK_CHOLESTEROL_HOMEOSTASIS	0.124365	0.756348	0.202072	-0.999506	-2.19586	92	208715
3	HALLMARK_FATTY_ACID_METABOLISM	0.17942	0.756348	0.169571	-0.999456	-1.99514	175	208715
4	HALLMARK_IL6_JAK_STAT3_SIGNALING	0.0732113	0.756348	0.213928	0.99937	1.97544	71	c("20848", "20846")
5	HALLMARK_INTERFERON_ALPHA_RESPONSE	0.100813	0.756348	0.17822	0.999303	1.90363	103	c("12010", "14972", "14964")
6	HALLMARK_MTORC1_SIGNALING	0.22043	0.756348	0.153159	-0.999341	-1.87429	261	208715
7	HALLMARK_SPERMATOGENESIS	0.190865	0.756348	0.12564	0.998952	1.77306	150	c("22157", "14828")
8	HALLMARK_PI3K_AKT_MTOR_SIGNALING	0.226601	0.756348	0.114267	0.998743	1.77294	148	c("14699", "12631")
9	HALLMARK_ALLOGRAFT_REJECTION	0.117455	0.756348	0.164406	0.999424	1.75047	162	c("12010", "27220", "20848", "14972", "11785")
10	HALLMARK_INTERFERON_GAMMA_RESPONSE	0.134615	0.756348	0.151149	0.999362	1.70414	184	c("12010", "20848", "14972", "17748")
11	HALLMARK_KRAS_SIGNALING_UP	0.262166	0.756348	0.10208	0.998857	1.63728	217	c("18546", "14699", "12349")
12	HALLMARK_COMPLEMENT	0.257504	0.756348	0.103576	0.998873	1.63301	214	c("14695", "14828")
13	HALLMARK_UV_RESPONSE_UP	0.1984	0.756348	0.121543	0.99912	1.58098	231	c("14972", "14828")
14	HALLMARK_ESTROGEN_RESPONSE_EARLY	0.4336	0.756348	0.0749279	0.998194	1.57952	231	c("215690", "22154")
15	HALLMARK_MYOGENESIS	0.453809	0.756348	0.0732559	0.998156	1.54379	244	c("215690", "17904")
16	HALLMARK_APICAL_JUNCTION	0.129542	0.756348	0.153159	0.999554	1.52095	271	c("11504", "22793")
17	HALLMARK_MYC_TARGETS_V2	0.138462	0.756348	0.191892	-0.664337	-1.50436	64	18148
18	HALLMARK_ANDROGEN_RESPONSE	0.314662	0.756348	0.0940503	0.824544	1.47513	143	c("12010", "11504", "67938")
19	HALLMARK_UNFOLDED_PROTEIN_RESPONSE	0.254499	0.756348	0.138022	-0.588199	-1.20654	149	c("23825", "18148", "16573", "233908", "64209", "16574", "15525", "13629", "22027", "67398")
20	HALLMARK_OXIDATIVE_PHOSPHORYLATION	0.4377	0.756348	0.0743625	0.699538	1.11194	228	c("11947", "66594", "625249", "12868", "68197", "66916", "12857", "11984", "27425", "14828", "12864", "30057", "17992", "66377", "12859", "66142", "67264", "228033", "12866", "67942", "66576", "12858", "22272", "57423", "67130", "66152", "17991", "230075", "407785", "66144", "30055", "16828", "12856", "68375", "54405", "66416", "11957", "68194", "67530", "16922", "70316", "20463", "66694", "13063…
21	HALLMARK_ESTROGEN_RESPONSE_LATE	0.412322	0.756348	0.0768737	0.678699	1.10957	214	c("18546", "12864")
22	HALLMARK_COAGULATION	0.323002	0.756348	0.0919686	0.565345	1.05696	121	c("14695", "94217")
23	HALLMARK_REACTIVE_OXIGEN_SPECIES_PATHWAY	0.327273	0.756348	0.0919686	0.475876	0.950868	58	c("625249", "67130", "76650", "68194", "108737", "16477", "20655", "11927", "22166", "18477", "12581", "18641")
24	HALLMARK_PANCREAS_BETA_CELLS	0.390764	0.756348	0.0860347	0.457099	0.941987	34	c("20910", "27058", "18012", "66286", "69019", "18479", "80976", "16392", "77766", "214189")
25	HALLMARK_HEDGEHOG_SIGNALING	0.410319	0.756348	0.10208	-0.403128	-0.924125	48	c("20254", "20563", "12569", "16835", "77579", "11423", "53883", "16825", "107448", "319504", "26757", "18187", "94190", "12933", "22253", "17886", "16728")
26	HALLMARK_GLYCOLYSIS	0.375328	0.756348	0.111918	-0.450175	-0.8617	238	c("17319", "58810", "268373", "19052", "14433", "13806", "18746", "18642", "11676", "23827", "23908", "58226", "56752", "20856", "109263", "74241", "15481", "14228", "18655", "16835", "208211", "17448", "76898", "109264", "14719", "56421", "24105", "54170", "26757", "74747", "18451", "11674", "78830", "12827", "56248", "12933", "14385", "66913", "18194", "229782", "269951")
27	HALLMARK_G2M_CHECKPOINT	0.379221	0.756348	0.110565	-0.440879	-0.846409	243	c("19357", "17975", "15251", "69601", "19134", "16573", "21969", "16574", "94246", "11991", "20382", "14030", "20775", "12530", "71514", "20496", "13497", "71375", "72584", "15481", "26965", "107823", "12531", "21652", "75717", "15331", "51810", "70769", "269966", "12455", "20588", "234135", "20744", "68094", "21915", "15361")
28	HALLMARK_DNA_REPAIR	0.439683	0.756348	0.0738053	0.450536	0.776547	181	c("625249", "54208", "20918", "20022", "238871", "18588", "235459", "17749", "69920", "12856", "66914", "13135", "68219", "59022", "70456", "11514", "228410", "18102", "20908", "432530", "107569", "110074", "66162", "56044", "52696", "16434", "27061", "18103", "382985", "69241", "74167", "20922", "24075", "76850", "22059", "26370", "21681", "19718", "68969", "268395", "18100", "20018", "69833", "…
29	HALLMARK_EPITHELIAL_MESENCHYMAL_TRANSITION	0.423077	0.756348	0.10714	-0.401397	-0.769703	212	c("11461", "11465", "11803", "13806", "13197", "20254", "56213", "70350", "67252", "21892", "20563", "320873", "215654", "11848", "59069")
30	HALLMARK_KRAS_SIGNALING_DN	0.416667	0.756348	0.104733	-0.394042	-0.754648	240	c("11461", "12709", "11465", "232975", "13176", "20496", "16536", "21808", "18772", "73288", "71279", "20265", "20742", "13840", "231207", "23966", "22221", "18604", "53883", "11966", "20482", "93843", "13841", "11686", "13844", "192663", "15552", "23965", "50782", "12827", "56043", "11459", "93887", "93888", "13838", "15932", "67426", "56543", "93892", "93873", "170755", "13528", "68916", "11758…
31	HALLMARK_HYPOXIA	0.493438	0.795868	0.0949752	-0.350709	-0.673601	237	c("17319", "14433", "13806", "16573", "14751", "16574", "18642", "12226", "14411", "11676", "17999", "75785", "18772", "20856", "109263", "15481", "18655", "14387", "16835", "109674", "77579", "20893", "225998", "56421", "54170", "26401", "26757", "74747", "108829", "18451", "104263", "11674", "18751", "12827", "12933", "14385", "108767", "66913", "12457", "15931")
32	HALLMARK_TGF_BETA_SIGNALING	0.569579	0.889968	0.0619763	0.354496	0.705959	86	c("21872", "66105", "20602", "19047", "15257", "16477", "65112", "11798", "20740", "12167", "19046", "19045", "19042", "15902", "11789", "66313", "433759", "20741", "14272", "80297")
33	HALLMARK_ANGIOGENESIS	0.631579	0.919666	0.0739901	-0.346933	-0.809403	39	c("11820", "16976", "18187", "12827", "12445", "16410", "241226")
34	HALLMARK_BILE_ACID_METABOLISM	0.643766	0.919666	0.0785029	-0.319775	-0.686428	101	c("76267", "18642", "74114", "319554", "17999", "56473", "19298", "56752", "22221", "56421", "217265", "14081", "192663", "110784")
35	HALLMARK_MYC_TARGETS_V1	0.638844	0.919666	0.0561767	0.350304	0.550132	239	c("22327", "67097", "27050", "26446", "15516", "68436", "20103", "12858", "26441", "15528", "22627", "15519", "107771", "13684", "16828", "20104", "59093", "17463", "22630", "19988", "19899", "16898", "59029", "13690", "70316", "15982", "11837", "20815", "13204", "13877", "18102", "12461", "56351", "19934", "21454", "15381", "18813", "18477", "110074", "66094", "67115", "53379", "19826", "57296",…
36	HALLMARK_WNT_BETA_CATENIN_SIGNALING	0.745636	0.932045	0.0699459	-0.306642	-0.703912	56	c("27373", "59287", "15182", "232232", "26965", "13543", "12006", "20185", "12005", "12445", "17869", "18222")
37	HALLMARK_PROTEIN_SECRETION	0.692112	0.932045	0.0747385	-0.303552	-0.63202	136	c("26417", "232975", "11773", "11775", "17957", "20112", "20479", "19345", "71770", "17113")
38	HALLMARK_ADIPOGENESIS	0.6874	0.932045	0.0524828	0.337153	0.520881	251	c("66594", "625249", "12868", "66916", "110391", "13202", "66142", "22272", "66152", "16443", "11600", "16922", "67713", "70316", "28080", "28169", "12861", "11514", "66447", "68202", "13850", "20655", "67680", "68349", "432530", "70335", "13476", "66052", "67809", "56451", "18641", "26457", "56428", "69721", "27395", "20280", "68262", "13350", "104069", "11304", "12831")
39	HALLMARK_TNFA_SIGNALING_VIA_NFKB	0.738994	0.932045	0.048506	0.31055	0.507111	216	c("22154", "20918", "19267", "238871", "14281", "107771", "227613", "16477", "17118", "67972", "320560", "65112", "56386", "23872", "17873", "211770", "20229", "18227", "12608", "21354", "59027", "15937", "19347", "14284", "16601", "11304", "16476", "12609", "14221", "12053", "21929", "14282", "68969", "19252", "15902", "104681", "16362", "18081", "23849", "75770", "12702", "16367", "99929", "180…
40	HALLMARK_UV_RESPONSE_DN	0.739968	0.932045	0.049391	0.317542	0.498681	239	c("21872", "17748", "19281", "13649", "17684", "107771", "50768", "106583", "217166", "13170", "16590", "226751", "67972", "30953", "18750", "116871", "52915", "66549", "223435", "244668", "19274", "23859", "231386", "18186", "20238", "218038", "14773", "13548", "12167", "17755", "110876", "99633", "17750", "14007", "226519", "12831", "23942", "15529", "11518", "19211", "18706", "26416", "14360",…
41	HALLMARK_P53_PATHWAY	0.767016	0.935385	0.0709609	-0.284482	-0.548807	235	c("50754", "13197", "56464", "22057", "12226", "15525", "11820", "76884", "19262", "18072", "15939", "13033", "12569", "53421", "13840", "20620", "12520", "17347", "13841", "11686", "16179", "13844", "74747", "57743", "15183", "19645", "18844", "230233", "56312", "27280", "71665", "22401", "16653", "13838", "27416", "21807", "67426", "12445", "20430", "19734", "68755")
42	HALLMARK_PEROXISOME	0.814721	0.942812	0.0664364	-0.284414	-0.592955	137	c("110196", "20479", "76267", "319554", "56473", "20346", "56752", "11883", "20656", "56273", "20588", "14081", "12785", "68094", "51797", "19302", "74754", "50790", "19305", "56325", "269951", "16653", "13870", "27416", "208982")
43	HALLMARK_APOPTOSIS	0.82199	0.942812	0.0675189	-0.277564	-0.559565	171	c("13806", "13197", "12914", "235293", "11820", "54196", "21808", "18481", "20515", "20656", "11848", "225363", "12531", "11732", "18412", "59040", "20516", "100037258", "19063", "11852", "74256")
44	HALLMARK_INFLAMMATORY_RESPONSE	0.886243	0.942812	0.0643583	-0.263048	-0.525115	176	c("15251", "54216", "11941", "94229", "20266", "19262", "18035", "11836", "15975", "16835", "11308", "18578", "11938", "16492", "16490", "109880", "18577", "54393", "19734", "16410", "20535", "17869", "15980", "11480", "241226", "17389", "21336")
45	HALLMARK_MITOTIC_SPINDLE	0.869919	0.942812	0.0664364	-0.267866	-0.486539	286	c("22142", "69601", "16573", "19684", "16574", "27373", "12488", "14086", "13589", "18764", "74360", "20742", "228012", "11308", "67399", "74237", "77579", "109934", "19414", "59040", "109711", "17973", "217866", "19159", "224014", "16593", "83767", "24061", "11855", "56705", "94190", "22143", "68097", "76499", "16570", "19157")
46	HALLMARK_XENOBIOTIC_METABOLISM	0.882726	0.942812	0.0407404	0.272885	0.448619	207	c("17748", "21366", "12349", "13202", "14415", "66397", "59046", "16000", "13982", "56351", "29858", "23872", "70804", "17156", "57436", "17750", "19215", "26874", "67880", "20300", "380711", "11532", "29811", "11431", "17155", "52585")
47	HALLMARK_E2F_TARGETS	0.867955	0.942812	0.0422468	0.280624	0.440742	237	c("101739", "22154", "107771", "66471", "21974", "227613", "13006", "68219", "18102", "68479", "12419", "18813", "12704", "18477", "110074", "320727", "67241", "665563", "20842", "76522", "19139", "30939", "53605", "18103", "382985", "19687", "66403", "20646")
48	HALLMARK_APICAL_SURFACE	0.908486	0.946339	0.0416557	0.275308	0.545911	59	c("21838", "72043", "237847", "80883", "11980", "20312", "54667", "15507", "110380", "21871", "16328", "53418", "13637")
49	HALLMARK_NOTCH_SIGNALING	0.950935	0.970341	0.0551352	-0.241359	-0.560476	45	c("26965", "226548", "14357", "18751")
50	HALLMARK_IL2_STAT5_SIGNALING	0.988764	0.988764	0.036073	0.234735	0.368638	239	c("625249", "12349", "59026", "107771", "13518", "15257", "19883", "320560", "22433", "14299", "18186", "17873", "22634", "57436", "64138", "100702", "12048", "15275", "110876")

## Sheet: Cone Bipolar Cells_fgsea-HALLMA
Column1	pathway	pval	padj	log2err	ES	NES	size	leadingEdge
1	HALLMARK_SPERMATOGENESIS	0.122616	0.671854	0.2114	-0.998329	-2.15572	152	22142
2	HALLMARK_MTORC1_SIGNALING	0.172535	0.671854	0.202072	-0.9981	-2.05399	267	22142
3	HALLMARK_HEDGEHOG_SIGNALING	0.213333	0.671854	0.128789	0.997328	1.70225	53	c("20563", "18015")
4	HALLMARK_PANCREAS_BETA_CELLS	0.0623742	0.671854	0.257206	-0.754485	-1.60298	33	c("18481", "214189", "16392", "20910", "80976", "18012", "12652", "20818")
5	HALLMARK_IL6_JAK_STAT3_SIGNALING	0.185121	0.671854	0.132147	0.998215	1.57088	89	c("232345", "16362", "16476", "20848", "239038")
6	HALLMARK_INTERFERON_ALPHA_RESPONSE	0.117162	0.671854	0.165657	0.998939	1.48518	121	c("110557", "15018", "12010", "15015", "14972", "14964", "16362", "19173")
7	HALLMARK_COAGULATION	0.30832	0.671854	0.0946646	0.997671	1.45922	133	c("232345", "12258", "14688", "12759")
8	HALLMARK_ANDROGEN_RESPONSE	0.0914354	0.671854	0.287805	0.999704	1.4302	142	c("12010", "18813")
9	HALLMARK_APOPTOSIS	0.369697	0.671854	0.08042	0.997537	1.35267	183	c("16362", "16476", "19878", "20740")
10	HALLMARK_INFLAMMATORY_RESPONSE	0.217134	0.671854	0.110122	0.998418	1.32934	202	c("16362", "11941")
11	HALLMARK_ALLOGRAFT_REJECTION	0.222388	0.671854	0.10925	0.998463	1.29515	212	c("110557", "15018", "12010", "15015", "14972", "15900", "14964", "20848", "18102")
12	HALLMARK_XENOBIOTIC_METABOLISM	0.140762	0.671854	0.140406	0.998955	1.28807	219	c("15900", "11816", "23971")
13	HALLMARK_EPITHELIAL_MESENCHYMAL_TRANSITION	0.387665	0.671854	0.0762797	0.997575	1.28359	220	c("14173", "18542", "16476", "20563", "13518")
14	HALLMARK_INTERFERON_GAMMA_RESPONSE	0.187408	0.671854	0.119348	0.998665	1.28095	226	c("110557", "434341", "15018", "12010", "15015", "14972", "15900", "14964", "16362", "12258", "20848", "319974")
15	HALLMARK_P53_PATHWAY	0.309013	0.671854	0.0870516	0.997946	1.27748	234	c("16476", "70186")
16	HALLMARK_COMPLEMENT	0.390805	0.671854	0.0747385	0.997564	1.27512	233	c("16362", "12258", "14688", "14710")
17	HALLMARK_KRAS_SIGNALING_UP	0.103004	0.671854	0.164406	0.99924	1.27298	240	c("15900", "18546")
18	HALLMARK_HYPOXIA	0.343348	0.671854	0.0813027	0.997777	1.27112	240	c("16476", "70186")
19	HALLMARK_MYC_TARGETS_V2	0.198198	0.671854	0.147331	-0.568075	-1.25813	65	c("15510", "235036", "69071", "18432", "18148", "18673", "107071", "12417", "15275", "68493", "20810", "66164", "12567", "69902", "27966", "20322", "59028", "21379", "67134", "70683")
20	HALLMARK_MYOGENESIS	0.0930889	0.671854	0.172324	0.999287	1.25353	251	c("14173", "93739")
21	HALLMARK_KRAS_SIGNALING_DN	0.41655	0.671854	0.0702813	0.997503	1.25266	252	c("225600", "18587", "20741")
22	HALLMARK_ADIPOGENESIS	0.210155	0.671854	0.10925	0.998581	1.25264	251	c("11816", "21351")
23	HALLMARK_IL2_STAT5_SIGNALING	0.110957	0.671854	0.155242	0.999222	1.22915	270	c("15900", "59026")
24	HALLMARK_PEROXISOME	0.233333	0.671854	0.144631	-0.503983	-1.10584	134	c("13016", "76524", "19302", "23859", "319554", "11739", "269951", "216739", "110196", "20280", "23986", "66887", "11430", "56752", "11740", "14712", "224824", "51797", "76267", "74754", "12785", "67283", "208982", "20349", "108151")
25	HALLMARK_MITOTIC_SPINDLE	0.269962	0.671854	0.165657	-0.526557	-1.05259	301	c("14086", "22142")
26	HALLMARK_CHOLESTEROL_HOMEOSTASIS	0.321343	0.671854	0.116234	-0.461338	-1.01636	92	c("11676", "11465", "319554", "11461", "14137", "12387", "208715", "20788", "13121", "14678", "110196", "69071", "68671", "13360", "230903", "17855", "110460", "20787", "68312", "60525", "14679")
27	HALLMARK_PI3K_AKT_MTOR_SIGNALING	0.310627	0.671854	0.127505	-0.470152	-1.01522	152	c("22027", "19047", "11773", "54401", "56637", "18412", "210044", "26417", "14699", "11840", "56550", "20525", "26419", "13684", "66713", "13001", "19082", "11651", "17691", "18036", "22631", "245269", "93765", "26399", "12326", "26414", "12567", "606496", "17346", "235344", "67605")
28	HALLMARK_APICAL_SURFACE	0.377729	0.671854	0.0999277	-0.445399	-0.987064	62	c("237847", "11820", "20312", "14451", "11975", "20525", "13841", "73379", "13842", "432442", "13848")
29	HALLMARK_PROTEIN_SECRETION	0.340153	0.671854	0.116739	-0.446672	-0.980772	136	c("232975", "20404", "11773", "14683", "108124", "11966", "108664", "22318", "74006", "19342", "26417", "11840", "18484", "19063", "70361", "69162", "69938", "21985", "11775")
30	HALLMARK_REACTIVE_OXIGEN_SPECIES_PATHWAY	0.408582	0.671854	0.0862866	0.557026	0.935074	59	c("68194", "11758", "67130", "56421", "17196", "20655", "27416", "69367", "14782", "108737", "11927", "14630")
31	HALLMARK_FATTY_ACID_METABOLISM	0.394737	0.671854	0.115734	-0.428562	-0.907358	181	c("22027", "14433", "19283", "11676", "13807", "13806", "12349", "66945", "319554", "17448", "17449", "11429", "208715", "56442", "269951", "13476", "216739", "23986", "15526", "20603", "13382", "12408", "170718", "11430", "56752", "74754", "11992", "52430", "231086", "11792", "11370", "208982", "75624", "15929", "68021", "56357")
32	HALLMARK_WNT_BETA_CATENIN_SIGNALING	0.439232	0.686301	0.0897105	-0.433458	-0.946865	55	c("232232", "12387", "14678", "212398", "15182", "26965", "14296", "19165", "18519", "19206", "13543", "14679", "59287")
33	HALLMARK_DNA_REPAIR	0.517398	0.721857	0.0633597	0.996506	1.35378	180	c("18588", "18102")
34	HALLMARK_NOTCH_SIGNALING	0.517103	0.721857	0.0776799	0.477251	0.828947	46	c("56438", "18751", "103583", "60406", "18750", "50724", "216869", "13388", "16450", "207521", "109689", "66340")
35	HALLMARK_UNFOLDED_PROTEIN_RESPONSE	0.51752	0.721857	0.0937465	-0.374537	-0.811946	151	c("22151", "22027", "13629", "22153", "54401", "233908", "22154", "20818", "69048", "13665", "69162", "22152", "13684", "18148", "15526", "68137", "192170", "68090", "11972", "76219", "72068", "52808", "76976", "22631")
36	HALLMARK_MYC_TARGETS_V1	0.519737	0.721857	0.105521	-0.379373	-0.781484	239	c("109801", "15510", "22027", "23917", "19988", "19384", "59093", "11837", "14852", "14719", "23983", "27050", "12468", "22384", "20641", "12465", "53607", "50995", "18521", "13665", "66094", "13684", "18148", "22123", "237730", "15182", "18673", "21849", "20382", "101943", "13877", "67204", "108062", "26965", "51797", "68981", "218236", "12417", "68011", "15191", "12785", "22335", "13204")
37	HALLMARK_ESTROGEN_RESPONSE_EARLY	0.561462	0.754541	0.101351	-0.366891	-0.751444	236	c("22151", "22153", "14228", "319613", "22057", "22154", "14137", "238384", "11518", "56177", "225362", "142688", "23802", "20525", "22152", "18432", "22248", "217837")
38	HALLMARK_TGF_BETA_SIGNALING	0.573451	0.754541	0.0659816	0.4507	0.716402	84	c("15258", "20741", "20740", "11789", "20185", "20742", "15259", "15257", "11798", "11477", "12168", "75788", "19042", "20482", "66313", "216080", "17131", "66105", "17126")
39	HALLMARK_UV_RESPONSE_UP	0.599138	0.760669	0.0540088	0.925585	1.18311	233	c("110557", "15018", "15015", "14972", "14964", "16362", "14282", "51810")
40	HALLMARK_TNFA_SIGNALING_VIA_NFKB	0.623748	0.760669	0.0519512	0.848762	1.08651	234	c("12609", "16362", "16476", "14282", "11941")
41	HALLMARK_BILE_ACID_METABOLISM	0.617647	0.760669	0.0787114	-0.362613	-0.787888	107	c("18641", "18642", "319554", "110784", "269951", "216739", "17999", "20280", "66887", "19298", "56752", "14712", "67452", "224824", "217265", "76267", "74754")
42	HALLMARK_G2M_CHECKPOINT	0.70945	0.823782	0.0454059	0.565466	0.709322	250	c("51810", "16563", "105727", "17536", "19704", "20744", "14105", "238799", "103573", "18193", "21969", "100710", "15251", "14828", "234135", "101214", "21974", "20842", "26554", "13405", "24061", "20496", "17975", "12576", "226525", "21917", "19290", "13018", "231912", "18141", "13557", "21888", "231386", "17420", "71375", "73086", "20588")
43	HALLMARK_APICAL_JUNCTION	0.735172	0.823782	0.0427591	0.573332	0.702165	278	c("20563", "269587")
44	HALLMARK_UV_RESPONSE_DN	0.726361	0.823782	0.0450443	0.515873	0.657738	239	c("353187", "11941", "67972", "17684", "226751", "16001", "11990", "18798", "20238", "54652", "104015", "328365", "223435", "19211", "330814", "217692", "217866", "27416", "18706", "11481", "114713", "16011", "18028", "24000", "18751", "12576", "19088", "207615", "20273", "14815", "18708", "13869", "74206", "231386")
45	HALLMARK_GLYCOLYSIS	0.75788	0.823782	0.0431037	0.441929	0.563458	239	c("21351", "16563", "70186", "17319", "19052", "66646", "16828", "56421", "17684", "58226", "12291", "21991", "233781", "83398", "14828", "56205", "20655", "11639", "109263", "109264", "20682")
46	HALLMARK_OXIDATIVE_PHOSPHORYLATION	0.754335	0.823782	0.0437126	0.439033	0.562548	231	c("68194", "11757", "14751", "67003", "11984", "16828", "66416", "67130", "22333", "66144", "70316", "407785", "17991", "66594", "66152", "56451", "54405", "57423", "18674", "66046", "12861", "67942", "14828", "12859", "22272", "110323", "110920", "12858", "55951", "66447", "68349", "69089", "69833", "109672", "68375", "16922", "66576", "30055", "67264", "71679", "30056", "66043", "27402", "15505…
47	HALLMARK_E2F_TARGETS	0.846591	0.899038	0.0376143	0.355835	0.456666	237	c("16563", "18102", "18949", "18813", "20744", "103573", "53605", "54141", "100710", "18103", "67684", "101214", "21974", "20842", "75770", "24061", "19687", "101739", "67967")
48	HALLMARK_HEME_METABOLISM	0.877522	0.899038	0.0366082	0.342441	0.438183	232	c("20741", "269587", "217351", "11735", "69632", "72674", "21969", "233833", "13822", "13349", "104015", "21399", "66878", "98766", "70827", "71648", "66447", "12725", "74334", "12215", "28169", "103583", "73046", "230872", "83486", "380711", "12177", "14081", "67712", "17169", "20527", "233489", "64898", "14630", "14815", "56786", "66935", "246696", "242418", "52065", "226778", "17330", "11519",…
49	HALLMARK_ESTROGEN_RESPONSE_LATE	0.881057	0.899038	0.037303	0.335165	0.430747	224	c("11941", "18546", "23971", "12293", "67972", "14281", "15452", "243743", "22433", "20185", "21974", "16795", "94249", "20682", "56808", "19088", "16451", "13418", "382018", "20393", "18845", "17294", "268903", "15505", "12017", "22041", "140570", "11519", "16195")
50	HALLMARK_ANGIOGENESIS	0.905882	0.905882	0.0492918	-0.294708	-0.640758	45	c("11820", "74320")

## Sheet: Cones_fgsea-HALLMARK-results-ta
Column1	pathway	pval	padj	log2err	ES	NES	size	leadingEdge
1	HALLMARK_INTERFERON_GAMMA_RESPONSE	3.84857e-14	1.92428e-12	0.965328	0.967655	1.75182	219	c("12010", "15900", "16912", "16362", "434341", "23962", "15018", "21354", "20821", "14972", "16391", "14964", "110557", "15015", "17748", "19173")
2	HALLMARK_INTERFERON_ALPHA_RESPONSE	2.30179e-13	5.75448e-12	0.932595	0.983839	1.77146	116	c("12010", "16912", "16362", "23962", "15018", "21354", "20821", "14972", "16391", "14964", "110557", "15015", "19173")
3	HALLMARK_ALLOGRAFT_REJECTION	1.90178e-08	3.16963e-07	0.733762	0.950236	1.71393	205	c("12010", "15900", "15018", "21354", "14972", "14964", "110557", "15015", "76846", "20091", "67248", "27367", "20085", "20005", "18102")
4	HALLMARK_HEME_METABOLISM	1.13104e-07	1.4138e-06	0.704976	-0.950659	-1.79451	233	c("15122", "110257", "100503605", "101488143", "22042")
5	HALLMARK_IL6_JAK_STAT3_SIGNALING	0.000565008	0.00565008	0.477271	0.951335	1.69653	86	c("16362", "16391", "23897")
6	HALLMARK_COMPLEMENT	0.00120778	0.0100649	0.45506	0.883502	1.59875	220	c("16912", "16362", "14710", "12313", "14828", "15481", "12509", "12759", "14693", "18643", "12314")
7	HALLMARK_TNFA_SIGNALING_VIA_NFKB	0.00254458	0.0181756	0.431708	0.875241	1.5792	234	c("16362", "21354", "14282", "14281", "20918", "16601", "20971", "16477", "20656", "21807")
8	HALLMARK_ANDROGEN_RESPONSE	0.00344252	0.0215157	0.431708	0.906639	1.62613	142	c("12010", "13167", "70361", "21807")
9	HALLMARK_UV_RESPONSE_UP	0.00651209	0.035456	0.407018	0.860174	1.5517	226	c("16362", "15018", "21354", "14972", "14964", "110557", "15015", "14282", "14281", "66144", "268373", "20364", "14828", "15481")
10	HALLMARK_OXIDATIVE_PHOSPHORYLATION	0.0070912	0.035456	0.407018	0.853311	1.53963	234	c("625249", "12857", "66144", "67126", "230075", "110323", "66142", "67942", "12859", "66576", "66916", "12861", "17992", "71679", "67530", "70316", "11951", "12856", "228033", "12864", "66290", "22272", "66416", "12866", "27425", "57423", "12868", "12867", "66594", "66152", "14828", "13063", "15481", "66495", "12858", "66377", "114143", "17991", "11957", "30057", "68202", "67264", "11984", "6604…
11	HALLMARK_XENOBIOTIC_METABOLISM	0.00921885	0.0419038	0.38073	0.864271	1.55533	200	c("15900", "17748", "57436")
12	HALLMARK_KRAS_SIGNALING_UP	0.0106615	0.044423	0.38073	0.839709	1.51448	228	c("15900", "14699", "19173", "30052")
13	HALLMARK_INFLAMMATORY_RESPONSE	0.0139927	0.0538181	0.38073	0.846982	1.5202	191	c("16362", "16561")
14	HALLMARK_APOPTOSIS	0.0172624	0.0616513	0.352488	0.854935	1.5358	169	c("16362", "21354", "625249", "20740", "15502", "12759", "16668", "22334", "20656", "100037258")
15	HALLMARK_IL2_STAT5_SIGNALING	0.0288791	0.0962635	0.352488	0.812765	1.46055	252	c("15900", "625249", "57436", "22433", "19883", "12349", "15275")
16	HALLMARK_P53_PATHWAY	0.0627178	0.195993	0.191892	0.795251	1.44009	217	c("21354", "14281", "19899", "20042", "54217", "15254", "14694", "57294", "21807", "99480", "16653", "22057", "13198", "66383")
17	HALLMARK_PANCREAS_BETA_CELLS	0.127246	0.374251	0.15017	0.797709	1.41294	31	c("69019", "20813", "27058", "12652", "18012", "66286")
18	HALLMARK_ANGIOGENESIS	0.145631	0.392909	0.2114	-0.641959	-1.39627	39	c("16449", "22370", "22339", "74320")
19	HALLMARK_MYC_TARGETS_V1	0.149306	0.392909	0.118815	0.732058	1.32014	235	c("19934", "27050", "67097", "19899", "70316", "268373", "68436", "15519", "16898", "109801", "20103", "22027", "19988", "12858", "20104", "22627", "18102", "15516", "14694", "67115", "19166", "12785", "19384", "56086", "26446", "18674", "27979", "53605", "18521", "26444", "11837", "19935", "15528", "13682", "22334", "55949", "21672", "18148", "13690", "18103", "12461", "17463", "23996", "21454",…
20	HALLMARK_HEDGEHOG_SIGNALING	0.172535	0.429471	0.202072	-0.615326	-1.35329	48	c("319504", "22359", "12804", "21888", "22339", "18015", "12571", "21885", "16825", "104001", "218397", "20254", "16157", "94190")
21	HALLMARK_DNA_REPAIR	0.188967	0.429471	0.104344	0.721077	1.29746	181	c("625249", "56438", "20918", "12856", "14923", "66914", "13135", "59022", "18102", "70456", "22088", "18588", "67710", "54722", "54208", "20018", "66979", "66467", "69833", "18103", "17749", "56334", "20922", "68969", "78653", "24075", "20022", "110074", "229906", "69920", "56044", "20021", "18100", "20908", "66162", "15452", "18538", "27224", "26370", "52696", "67031", "69168", "239528", "33095…
22	HALLMARK_UNFOLDED_PROTEIN_RESPONSE	0.184337	0.429471	0.107554	0.721192	1.29613	153	c("20044", "69019", "15519", "22027", "14828", "15481", "15516", "12317", "22631", "15502", "11911", "50783", "71853", "13682", "18148", "54401", "100037258", "22433", "22154", "66286", "64209", "15525", "227613", "23825", "27998", "18045", "13684", "52530", "74747", "68090")
23	HALLMARK_PI3K_AKT_MTOR_SIGNALING	0.230492	0.50107	0.0937465	0.67543	1.21711	152	c("14699", "15519", "22027", "15516", "12317", "22631", "12631", "18643", "11773", "54401", "13001", "16653", "19211", "13198", "20847", "19087", "66105", "56044", "23988", "56378", "19247", "606496", "19045", "14784", "11842", "56550", "13684", "18798", "15461", "18645", "26940", "19353", "19082", "75778", "18708", "18750")
24	HALLMARK_CHOLESTEROL_HOMEOSTASIS	0.251101	0.502203	0.186433	-0.565605	-1.19339	89	c("11674", "11676", "16449", "108767", "22359", "11465")
25	HALLMARK_APICAL_SURFACE	0.247148	0.502203	0.173748	-0.539295	-1.16449	57	c("20525", "432442", "53418", "16328", "11980")
26	HALLMARK_BILE_ACID_METABOLISM	0.271429	0.521978	0.186433	-0.559236	-1.17228	104	c("18641", "83814", "56421", "217265", "56752", "18145", "17999", "26874", "72129", "71382", "74043", "13850", "76267", "16890", "224824", "67452")
27	HALLMARK_NOTCH_SIGNALING	0.307143	0.568783	0.0873098	0.674438	1.20191	41	c("56438", "66340", "50724", "18750")
28	HALLMARK_REACTIVE_OXIGEN_SPECIES_PATHWAY	0.339674	0.606561	0.0791317	0.640378	1.14662	55	c("625249", "68576", "14325", "67130", "68194", "16477", "20656", "21672", "22166", "18477", "226646", "11927")
29	HALLMARK_GLYCOLYSIS	0.395683	0.682213	0.190023	-0.584297	-1.10236	229	c("18641", "11674", "18655", "21991", "13806", "18648", "18746", "14433", "17319", "11676", "13807", "18451", "56421", "16828", "104009", "53418", "327814", "52231", "30046", "22359")
30	HALLMARK_ESTROGEN_RESPONSE_LATE	0.417056	0.695093	0.0613026	0.573214	1.03389	203	c("14281", "268373", "12864", "71982", "30045", "56350", "22433", "12349", "22057", "19087", "110826", "67117", "14228", "15525")
31	HALLMARK_ADIPOGENESIS	0.453488	0.719424	0.0571259	0.55752	1.00174	250	c("625249", "66142", "66916", "12861", "70316", "22272", "103172", "12868", "66594", "66152", "22187", "68202", "28080", "104069", "17448", "68349", "66447", "22057", "20280", "29864", "21351", "66588", "67713", "73078", "110826", "13202", "56451", "22273", "19042", "66878", "67680", "15929", "66445", "11303", "23881")
32	HALLMARK_EPITHELIAL_MESENCHYMAL_TRANSITION	0.481265	0.719424	0.0546808	0.541539	0.976059	204	c("14173", "12509", "11461", "19035", "20971", "18643", "22240")
33	HALLMARK_APICAL_JUNCTION	0.48951	0.719424	0.166934	-0.493689	-0.9371	252	c("23859", "83964", "232975", "239857", "94332", "21841", "53418", "399510", "225028", "94275", "13204", "320840", "11465", "22330", "21843", "64930", "18015", "18514", "12558", "23797", "71978", "72930", "109711", "20336", "13383", "216965", "234407", "68188", "330177", "21872", "22612", "216856", "19261", "218397", "192775")
34	HALLMARK_FATTY_ACID_METABOLISM	0.471338	0.719424	0.161979	-0.44898	-0.881426	173	c("11674", "13806", "213742", "14433", "17319", "11676", "13807", "16828", "11370", "14645", "11429", "76238", "229877", "56752", "19270")
35	HALLMARK_HYPOXIA	0.503597	0.719424	0.166934	-0.464676	-0.876163	232	c("18641", "11674", "18655", "14751", "21991", "13806", "18648", "14433", "17319", "11676", "13807", "18451", "20525", "83814", "56421", "21366", "104263", "108829", "16828", "108767", "72157", "327814", "109674", "13528", "76238", "52231", "30046", "22359")
36	HALLMARK_MTORC1_SIGNALING	0.533784	0.741366	0.156312	-0.452362	-0.864429	262	c("22042", "18641", "11674", "18655", "14751", "21991", "13806", "14433", "11676", "13807", "18451", "20525", "56421", "21366", "16828", "104112", "72157", "53817")
37	HALLMARK_MYC_TARGETS_V2	0.577389	0.744048	0.0526973	0.514363	0.914804	63	c("15528", "18148", "15275", "18813", "12417", "68493", "27998", "66422", "12412", "64934", "227746", "107771", "100608", "26408", "15278", "66590", "67973", "18673", "15510")
38	HALLMARK_ESTROGEN_RESPONSE_EARLY	0.569606	0.744048	0.0465084	0.502163	0.909107	219	c("14281", "268373", "16668", "56350", "22433", "22154", "22057", "22248", "211652", "67117", "14228", "227613")
39	HALLMARK_UV_RESPONSE_DN	0.59838	0.744048	0.0441523	0.499646	0.901368	227	c("17748", "17684", "19211", "13385", "17755", "19087")
40	HALLMARK_MYOGENESIS	0.606481	0.744048	0.0435378	0.494944	0.892884	227	c("14173", "19245", "17904", "93739", "20740", "11461", "12759", "14225", "13682")
41	HALLMARK_MITOTIC_SPINDLE	0.61745	0.744048	0.143759	-0.427986	-0.791541	291	c("23859", "217944", "18536", "75786", "13518", "12488", "77963", "16328", "22330", "237806", "76499", "226525", "29809", "64930", "224014", "18015", "21974", "11855", "16800", "11308", "109711", "78757", "13383", "216965", "20741", "170833", "330177", "68724", "59040", "227800", "24086", "18003", "192786", "226407", "218397", "16569", "16798", "56317", "15185", "223435", "52563", "19414", "50523…
42	HALLMARK_PEROXISOME	0.625	0.744048	0.123842	-0.359072	-0.760358	128	c("23859", "54725", "54652", "18670", "56752", "13017", "21974", "56273", "13383", "11430", "26874", "72129", "230721", "67283", "68801", "17252", "13850", "76267", "17685")
43	HALLMARK_PROTEIN_SECRETION	0.690418	0.750358	0.0403295	0.470639	0.84499	135	c("66471", "12757", "16561", "59021", "22088", "16668", "11773", "70361", "68581", "66366", "20333", "14683", "56334", "67830", "21985", "17113", "53330", "68365", "50797", "22318", "19345", "271457", "11303", "12512", "11842")
44	HALLMARK_G2M_CHECKPOINT	0.705336	0.750358	0.036685	0.463265	0.832804	244	c("17748", "14828", "15481", "15331", "238799", "20641", "17975", "12417", "24061", "66118", "19290", "110033", "77891", "13018", "30939", "12412", "15251", "14852", "26554", "71375", "16211", "17118", "17536", "21969", "50724", "21915", "15374", "11991", "56452")
45	HALLMARK_TGF_BETA_SIGNALING	0.686198	0.750358	0.0432769	0.459693	0.823907	79	c("20740", "14225", "16477", "66105", "11848", "19042", "19045", "56550", "19043", "15257", "11798", "14272", "20185", "17131", "97064", "15980", "12577", "12166", "94093", "216080", "19334", "21873", "21847")
46	HALLMARK_WNT_BETA_CATENIN_SIGNALING	0.697183	0.750358	0.0919686	-0.330768	-0.733857	52	c("16449", "13388", "12005", "14367", "232232", "11491", "18129")
47	HALLMARK_KRAS_SIGNALING_DN	0.654676	0.750358	0.144631	-0.377384	-0.711572	232	c("246133", "14536", "110855", "232975", "76257", "17776", "13528", "65945", "20842", "54652", "11465", "18670", "12804", "77864", "12709", "18007", "232370", "20741", "20843", "20191", "231051", "54631", "23966", "23965", "20742", "84036", "16157", "68916", "17305")
48	HALLMARK_E2F_TARGETS	0.801471	0.834865	0.130777	-0.330488	-0.618725	234	c("22042", "110809", "18949", "53817", "56419", "20842", "20382", "20744", "103573", "12571", "21974", "101565", "71521", "16647", "233726", "67684", "20646", "20843")
49	HALLMARK_SPERMATOGENESIS	0.842233	0.859421	0.0303467	0.393684	0.706766	143	c("67248", "14828", "15481", "23980", "246198", "30052", "22099", "21351", "19087", "15925", "15525", "18789", "67946", "64383", "22143", "22142", "380684", "22335", "22157", "80981", "12330", "17761")
50	HALLMARK_COAGULATION	0.882861	0.882861	0.0287861	0.367815	0.661335	127	c("12759", "14693", "11844", "14688", "66383", "13039", "64383", "20692", "14695", "19353", "11843", "64384", "67898", "20193", "22388")

## Sheet: Müller Glia_fgsea-HALLMARK-resu
Column1	pathway	pval	padj	log2err	ES	NES	size	leadingEdge
1	HALLMARK_INTERFERON_GAMMA_RESPONSE	2.57119e-08	1.2856e-06	0.733762	0.993609	1.12994	223	c("15945", "20296", "15018", "236573", "12364", "110557", "60533", "22271", "14469", "434341", "16068", "67775", "15894", "100038882", "14964", "15900", "229898", "12258", "14102", "16912", "50909", "12010", "21354", "55932", "14972", "12702", "17069", "66141", "20847", "12575", "15015", "16913", "15040", "67138", "69550", "16362", "56791", "15959", "19171", "547253", "15039", "16391", "18035", "…
2	HALLMARK_INTERFERON_ALPHA_RESPONSE	0.00010329	0.0017374	0.538434	0.993191	1.20128	123	c("15945", "15018", "236573", "110557", "14469", "67775", "100038882", "14964", "16912", "12010", "21354", "55932", "14972", "17069", "66141", "20847", "15015", "16913", "15040", "67138", "69550", "16362", "56791", "15959", "547253", "15039", "16391", "23962", "19186")
3	HALLMARK_ALLOGRAFT_REJECTION	0.000104244	0.0017374	0.538434	0.99	1.13987	184	c("21857", "20296", "15018", "110557", "14469", "15894", "14964", "15900", "14102", "12010", "21354", "14972", "15015", "15040", "19171", "15039", "21356", "20848")
4	HALLMARK_COMPLEMENT	0.00030214	0.00377675	0.498493	0.987493	1.11187	234	c("21857", "12266", "12364", "14825", "12268", "12258", "16912", "50909", "14695", "14710", "16362", "22041", "12608", "12870")
5	HALLMARK_UV_RESPONSE_UP	0.00056164	0.0056164	0.477271	0.986865	1.11259	236	c("15018", "110557", "14825", "15894", "14964", "11910", "21354", "14972", "15015", "15040", "16362", "15039", "14282", "18035", "81489")
6	HALLMARK_INFLAMMATORY_RESPONSE	0.00126656	0.0105546	0.45506	0.988062	1.13093	198	c("21857", "15945", "20296", "67775", "15894", "17069", "66141", "12575", "69550", "16362", "18414", "18035", "11303", "21356", "16561")
7	HALLMARK_APOPTOSIS	0.00957125	0.068366	0.38073	0.985434	1.13145	183	c("21857", "12364", "13655", "14102", "11910", "21354", "66141", "12575", "16362", "27279", "12759", "21859")
8	HALLMARK_IL6_JAK_STAT3_SIGNALING	0.0122648	0.076655	0.38073	0.990695	1.30833	85	c("15945", "14825", "14102", "12702", "20847", "16362", "27279", "18414", "16391", "20848")
9	HALLMARK_COAGULATION	0.0208423	0.11579	0.352488	0.986957	1.18864	128	c("21857", "12266", "12268", "12258", "50909", "14695", "22041", "12759", "21859")
10	HALLMARK_APICAL_SURFACE	0.0464783	0.186836	0.321776	-0.899311	-2.48759	59	c("20525", "14866", "14451")
11	HALLMARK_OXIDATIVE_PHOSPHORYLATION	0.0523141	0.186836	0.321776	-0.515801	-1.5858	232	c("16832", "52538", "18674", "51798", "14661", "66377", "170718", "67003", "67863", "22333", "66945", "66594", "113868", "11739", "11949", "66885", "68194", "55951", "12974", "72900", "66694", "110826", "12868", "67680", "11370", "12866", "28080", "11946", "93747", "68197", "17449", "12867", "11973", "15108", "14194", "230075", "67130", "66144", "11958", "15929", "11364", "13177", "52535", "23108…
12	HALLMARK_ANGIOGENESIS	0.0496215	0.186836	0.321776	0.993062	1.53334	45	c("21857", "22370")
13	HALLMARK_P53_PATHWAY	0.0445714	0.186836	0.227987	0.976201	1.10209	245	c("22271", "14102", "11910", "21354", "56312", "12575", "15937")
14	HALLMARK_KRAS_SIGNALING_UP	0.0424028	0.186836	0.237794	0.976726	1.10083	229	c("15945", "20716", "15900", "83397", "16913", "14699", "65963")
15	HALLMARK_EPITHELIAL_MESENCHYMAL_TRANSITION	0.0588235	0.196078	0.199915	0.975199	1.10508	222	c("21857", "14825", "14102", "27279", "14173", "21859")
16	HALLMARK_TNFA_SIGNALING_VIA_NFKB	0.0821759	0.2568	0.165657	0.972792	1.0981	240	c("15945", "20296", "14283", "14825", "13655", "15894", "11910", "21354", "12702", "12575", "16362", "12609", "14282", "18035", "12608", "11303", "12505")
17	HALLMARK_PEROXISOME	0.0932528	0.274273	0.287805	-0.480811	-1.42947	138	c("18477", "12785", "11669", "51798", "74754", "319554", "113868", "54725", "11739", "21672", "66437", "56752", "72129", "13016", "15488", "56273", "56325", "66887", "110959", "73836", "68801", "12359", "76267", "20280", "15356", "110196", "13850", "26874", "13870", "23986", "11740", "224824", "18632", "66307", "11883", "68094", "76524", "18670", "26889", "53381", "20588", "23859", "12908", "7626…
18	HALLMARK_GLYCOLYSIS	0.103797	0.288326	0.287805	-0.406325	-1.23757	250	c("14433", "13806", "16832", "18746", "17319", "26757", "21881", "29858", "15529", "110078", "14228", "74747", "14734", "433182", "268373", "76429", "70186", "12934", "21351", "216558", "56752", "58810", "18484", "14629", "18642", "11676", "17449", "50797", "110095", "19309", "17859", "53618", "72727", "11639", "15526", "26556", "373864", "24105", "16835", "18648", "18194", "56248", "110695", "18…
19	HALLMARK_MYC_TARGETS_V1	0.129647	0.324118	0.249247	-0.512379	-1.57853	240	c("16832", "18477", "12785", "18674", "23983", "22627", "17463", "20103", "268373", "67115", "22333", "233073", "109801", "12417", "67097", "68436", "21672", "11431", "55944", "15382", "18813", "20823", "108121", "67204", "27041", "67332", "12468", "66094", "20383", "22194", "12567", "15182", "20133", "20641", "13684", "27050", "22630", "12465", "20174", "66118", "21454", "67781", "15516", "19826…
20	HALLMARK_XENOBIOTIC_METABOLISM	0.126328	0.324118	0.132147	0.970668	1.1001	220	c("22271", "15900", "14102", "19171", "17750", "17748", "65963", "21937", "19215")
21	HALLMARK_ANDROGEN_RESPONSE	0.144343	0.343675	0.129443	0.974036	1.1472	146	c("117167", "12010", "83397", "23794", "11504")
22	HALLMARK_UNFOLDED_PROTEIN_RESPONSE	0.166237	0.377812	0.118815	0.972246	1.13901	154	c("20296", "11910", "12608", "15519")
23	HALLMARK_ADIPOGENESIS	0.235828	0.512669	0.0891647	0.962319	1.07344	264	c("12266", "12268", "11303", "11304")
24	HALLMARK_PANCREAS_BETA_CELLS	0.27069	0.563937	0.10592	0.976139	1.5687	35	c("18012", "20910")
25	HALLMARK_MYC_TARGETS_V2	0.313019	0.626039	0.128143	-0.385284	-1.06547	63	c("12417", "18813", "12567", "18148", "69902", "20509", "67134", "64934", "27998", "76130", "12412", "15278", "100608", "66942", "69071", "18432", "18673", "27966", "110109", "20810", "107071", "59028", "56361", "71974", "67973")
26	HALLMARK_KRAS_SIGNALING_DN	0.333717	0.641763	0.0714786	0.955025	1.07755	242	c("12266", "18587", "225600")
27	HALLMARK_REACTIVE_OXIGEN_SPECIES_PATHWAY	0.392063	0.681818	0.0797706	0.962066	1.37768	60	c("216161", "56615")
28	HALLMARK_CHOLESTEROL_HOMEOSTASIS	0.39049	0.681818	0.0749279	0.96052	1.24968	91	c("11910", "27279", "12759")
29	HALLMARK_IL2_STAT5_SIGNALING	0.395455	0.681818	0.0625237	0.948123	1.06078	257	c("15945", "236573", "15900", "55932", "66141", "80859", "15275", "12505")
30	HALLMARK_ESTROGEN_RESPONSE_LATE	0.427059	0.690078	0.0605093	0.948011	1.07518	221	c("13655", "20716", "22041", "12505")
31	HALLMARK_NOTCH_SIGNALING	0.427848	0.690078	0.101351	-0.374689	-0.994551	46	c("15205", "19165", "21416", "216869", "21415", "18751", "56438", "50724", "66340", "226548", "26965", "18129", "14357", "19719")
32	HALLMARK_WNT_BETA_CATENIN_SIGNALING	0.454301	0.709845	0.101351	-0.348062	-0.964218	60	c("14678", "12387", "15213", "15182", "19165", "12445", "20185", "212398", "232232", "19206", "26965", "18129")
33	HALLMARK_HEDGEHOG_SIGNALING	0.509901	0.772577	0.0683111	0.900714	1.36439	49	c("12661", "53883")
34	HALLMARK_HEME_METABOLISM	0.633687	0.86375	0.0423318	0.917208	1.03375	229	c("12266", "12268", "11735", "269587", "69632")
35	HALLMARK_UV_RESPONSE_DN	0.636571	0.86375	0.0407404	0.914366	1.03228	245	c("17755", "17750", "17748", "114713")
36	HALLMARK_MYOGENESIS	0.639175	0.86375	0.0406579	0.915842	1.02909	247	c("12575", "14173", "12759", "17904", "215690", "19245", "108058", "15982")
37	HALLMARK_HYPOXIA	0.636156	0.86375	0.0408229	0.916278	1.02717	254	c("18654", "11910", "83397", "12575", "17750", "17748", "12870")
38	HALLMARK_BILE_ACID_METABOLISM	0.670438	0.882156	0.0481184	0.914566	1.13179	109	c("11303", "19659", "11304")
39	HALLMARK_G2M_CHECKPOINT	0.699655	0.896993	0.036685	0.899897	1.01535	242	c("17750", "17748", "16574")
40	HALLMARK_TGF_BETA_SIGNALING	0.746313	0.932891	0.0451344	0.362265	0.474102	87	c("97064", "11798", "20740", "21872", "16477", "94246", "15259", "17872", "11789", "21873", "19047", "15257", "20742", "19042", "66105", "12168", "19046", "19334", "11477", "107951", "17129", "19043", "11853", "20602", "232941", "75788", "11852", "21848")
41	HALLMARK_PI3K_AKT_MTOR_SIGNALING	0.820546	0.933852	0.0349401	0.859656	1.00593	151	c("20847", "12575", "14699", "21937")
42	HALLMARK_PROTEIN_SECRETION	0.814324	0.933852	0.0362255	0.833483	0.995038	135	c("11303", "16561", "13518", "16784", "232975", "11304", "16560", "13649")
43	HALLMARK_APICAL_JUNCTION	0.768279	0.933852	0.0311335	0.882603	0.98649	269	c("60533", "15894", "23794", "22329", "11504", "269587", "20130")
44	HALLMARK_FATTY_ACID_METABOLISM	0.839552	0.933852	0.0317091	0.845	0.974073	177	c("56791", "213742", "19186")
45	HALLMARK_SPERMATOGENESIS	0.840467	0.933852	0.033677	0.824031	0.967831	150	c("22157", "56449")
46	HALLMARK_MTORC1_SIGNALING	0.900227	0.967567	0.0232958	0.803562	0.896352	264	c("56312", "12575", "15275")
47	HALLMARK_ESTROGEN_RESPONSE_EARLY	0.909513	0.967567	0.0240036	0.778277	0.879287	239	c("13655", "22248", "215690", "12505", "53883")
48	HALLMARK_DNA_REPAIR	0.959596	0.969332	0.0943564	-0.222374	-0.666065	179	c("27061", "56436", "20384", "99730", "58202", "69241", "20918", "20020", "11636", "56334", "20833", "21343", "23918", "27632", "69833", "78653", "56248", "57314", "56438", "18100", "13870", "53378", "235459", "66914", "56520", "106344", "68092", "236733", "57743", "69263", "98053", "79059", "110074", "57813", "66420", "20922", "98985", "102216272", "59022", "105446", "22258", "17749", "20018", "…
49	HALLMARK_E2F_TARGETS	0.946136	0.969332	0.0222984	0.589467	0.6638	235	c("12575", "18103")
50	HALLMARK_MITOTIC_SPINDLE	0.969332	0.969332	0.0165176	0.445522	0.497613	291	c("16561", "234214", "269587", "69632", "17318", "13518", "114713", "19878", "259302", "13424", "17698", "226751", "16560", "20740", "16574", "76707", "18080", "223435", "21974", "320191", "223254", "226525", "81910", "12488", "11789", "16798", "239038", "17925", "18128", "18472", "211673", "18015", "20742", "212285", "78757", "13383", "218397", "75547", "19877", "18764", "228012", "16569", "5904…

## Sheet: Rod Bipolar Cells_fgsea-HALLMAR
Column1	pathway	pval	padj	log2err	ES	NES	size	leadingEdge
1	HALLMARK_PEROXISOME	0.0285742	0.805412	0.352488	-0.999558	-2.35719	123	23859
2	HALLMARK_MITOTIC_SPINDLE	0.139037	0.805412	0.282013	-0.999439	-2.05448	290	23859
3	HALLMARK_NOTCH_SIGNALING	0.149385	0.805412	0.15017	0.997801	1.74549	43	c("18751", "66340")
4	HALLMARK_APICAL_SURFACE	0.154639	0.805412	0.145516	0.99813	1.66332	55	c("72043", "237847")
5	HALLMARK_IL6_JAK_STAT3_SIGNALING	0.110754	0.805412	0.168238	0.998798	1.57744	76	c("16362", "232345", "20848", "239038")
6	HALLMARK_CHOLESTEROL_HOMEOSTASIS	0.255352	0.805412	0.10208	0.997677	1.52493	88	c("11910", "56389")
7	HALLMARK_INTERFERON_ALPHA_RESPONSE	0.0857143	0.805412	0.186433	0.999221	1.46463	100	c("15018", "110557", "12010", "14972", "16362", "15015", "14964", "16423")
8	HALLMARK_COAGULATION	0.146233	0.805412	0.138022	0.998851	1.41772	111	c("232345", "19141")
9	HALLMARK_PROTEIN_SECRETION	0.351003	0.805412	0.0802023	0.997451	1.35428	132	c("12512", "14683")
10	HALLMARK_ANDROGEN_RESPONSE	0.251788	0.805412	0.0988903	0.998216	1.35319	134	c("12010", "17152", "71371")
11	HALLMARK_PI3K_AKT_MTOR_SIGNALING	0.378723	0.805412	0.0756946	0.99729	1.35173	136	c("18751", "14699", "15519")
12	HALLMARK_UNFOLDED_PROTEIN_RESPONSE	0.311018	0.805412	0.0852885	0.997858	1.31266	149	c("11910", "13681")
13	HALLMARK_SPERMATOGENESIS	0.476389	0.805412	0.0632191	0.996822	1.30448	151	c("108073", "20394", "18016", "20744")
14	HALLMARK_APOPTOSIS	0.306011	0.805412	0.0850427	0.997994	1.29484	162	c("16362", "11910", "17873", "625249")
15	HALLMARK_ALLOGRAFT_REJECTION	0.40625	0.805412	0.0699459	0.997368	1.2758	169	c("15018", "110557", "12010", "14972", "12051", "15015", "14964", "20848", "18103", "18751", "15251", "76846")
16	HALLMARK_INFLAMMATORY_RESPONSE	0.530831	0.805412	0.0564118	0.996709	1.26531	174	c("16362", "15251", "67972")
17	HALLMARK_DNA_REPAIR	0.497997	0.805412	0.0592219	0.996886	1.25724	177	c("18103", "18588", "23917")
18	HALLMARK_XENOBIOTIC_METABOLISM	0.393421	0.805412	0.0699459	0.997439	1.24651	189	c("17748", "17750", "14866")
19	HALLMARK_INTERFERON_GAMMA_RESPONSE	0.393421	0.805412	0.0699459	0.997437	1.2465	189	c("15018", "110557", "12010", "14972", "16362", "15015", "14964", "434341", "20848", "17748", "17750", "15251", "71371")
20	HALLMARK_EPITHELIAL_MESENCHYMAL_TRANSITION	0.329396	0.805412	0.078921	0.99792	1.23968	193	c("14173", "17873", "20254")
21	HALLMARK_COMPLEMENT	0.0844156	0.805412	0.173748	0.999398	1.22941	208	c("16362", "19141")
22	HALLMARK_KRAS_SIGNALING_UP	0.454902	0.805412	0.0625237	0.997195	1.22414	207	c("20716", "14699", "20394", "19734")
23	HALLMARK_IL2_STAT5_SIGNALING	0.353169	0.805412	0.0745501	0.997862	1.20775	225	c("20893", "17873", "64138")
24	HALLMARK_GLYCOLYSIS	0.670038	0.805412	0.0430173	0.995977	1.20612	235	c("17684", "268373")
25	HALLMARK_MYC_TARGETS_V1	0.28445	0.805412	0.0847985	0.998241	1.20538	239	c("18103", "23917")
26	HALLMARK_MYOGENESIS	0.376623	0.805412	0.0714786	0.997694	1.20457	226	c("14173", "20893", "17873", "21955", "13681")
27	HALLMARK_E2F_TARGETS	0.259021	0.805412	0.0911073	0.99844	1.20393	229	c("18103", "20744")
28	HALLMARK_G2M_CHECKPOINT	0.533417	0.805412	0.0533478	0.99682	1.202	246	c("12051", "17748", "17750", "15251", "20744")
29	HALLMARK_MTORC1_SIGNALING	0.363065	0.805412	0.0716527	0.997665	1.19177	254	c("20893", "268373")
30	HALLMARK_ESTROGEN_RESPONSE_LATE	0.665349	0.805412	0.0452247	0.907338	1.116	201	c("20716", "22695", "268373")
31	HALLMARK_UV_RESPONSE_UP	0.685233	0.805412	0.0431037	0.913771	1.10839	223	c("15018", "110557", "14972", "16362", "15015", "14964", "11910", "268373")
32	HALLMARK_UV_RESPONSE_DN	0.682231	0.805412	0.0433637	0.892439	1.09174	217	c("20893", "18751", "17748", "17750", "17684", "14007")
33	HALLMARK_HYPOXIA	0.692209	0.805412	0.0419926	0.902982	1.09139	231	c("22695", "11910", "20893", "18751", "17748", "17750", "17684", "17319")
34	HALLMARK_APICAL_JUNCTION	0.278302	0.805412	0.183024	-0.500463	-1.05952	251	23859
35	HALLMARK_TNFA_SIGNALING_VIA_NFKB	0.685714	0.805412	0.0431902	0.857018	1.04948	214	c("16362", "12051", "22695", "11910", "20893", "17873", "68969")
36	HALLMARK_TGF_BETA_SIGNALING	0.517906	0.805412	0.0949752	-0.379599	-0.871727	81	c("15258", "20742", "94246", "16477", "21872", "20602", "21873", "12168", "17129", "11789", "66105", "20185", "19045", "12561", "12387", "26409", "66313")
37	HALLMARK_KRAS_SIGNALING_DN	0.401826	0.805412	0.147331	-0.386204	-0.855549	231	c("11461", "232975", "76257", "232370", "11966", "20742", "13841", "11465", "20842", "12227", "14803", "20843", "12289", "18127", "227541", "54652", "73288", "12826", "18124", "13528", "17776", "56043", "231207", "246133", "71207", "56632", "17305", "77864", "64085", "93886", "192663", "93887", "230810", "18604")
38	HALLMARK_P53_PATHWAY	0.728923	0.805412	0.0403295	0.695961	0.843921	222	c("11910", "50754", "216049")
39	HALLMARK_HEDGEHOG_SIGNALING	0.619159	0.805412	0.0760837	-0.382011	-0.838427	46	c("269116", "16826", "12934", "20563", "18015", "12933")
40	HALLMARK_OXIDATIVE_PHOSPHORYLATION	0.740979	0.805412	0.0392759	0.683536	0.824211	229	c("55951", "67264", "27425", "66043", "407785", "67680", "11975", "12861", "66694", "11946", "68197", "12868", "14719", "228033", "15481", "14828", "625249", "54411", "12864", "67942", "66152", "14751", "66377", "67126", "68375", "12857", "71679", "66046", "66144", "28080", "54405", "223696", "18674", "66594", "12856", "235339", "17991", "108664", "13063", "22335", "67130", "94065", "66925", "170…
41	HALLMARK_REACTIVE_OXIGEN_SPECIES_PATHWAY	0.493127	0.805412	0.0720033	0.481473	0.802343	55	c("21672", "625249", "56421", "14325", "20656", "17196", "67130", "11927", "18477", "19122", "14381", "216161", "20655", "14630", "11758", "14782", "109815", "22166", "110265", "112406")
42	HALLMARK_ANGIOGENESIS	0.564338	0.805412	0.0686326	0.434272	0.777421	38	c("373864", "22370", "16410", "16450", "22339", "16976", "12445", "22325")
43	HALLMARK_MYC_TARGETS_V2	0.517588	0.805412	0.0683111	0.470475	0.767355	62	c("68493", "15528", "18813", "107771", "18148", "20810", "67973", "76130", "66942", "66164", "12417", "28126", "75751", "15277", "56361", "30877", "231872", "66590", "59028", "17217", "20873", "69902", "107071", "71974")
44	HALLMARK_ESTROGEN_RESPONSE_EARLY	0.736706	0.805412	0.0398407	0.618727	0.758601	215	c("20893", "268373")
45	HALLMARK_PANCREAS_BETA_CELLS	0.730129	0.805412	0.05653	0.372441	0.683599	31	c("18012", "20813", "224105", "80976", "69019", "27058", "12652")
46	HALLMARK_BILE_ACID_METABOLISM	0.641994	0.805412	0.0531298	0.418292	0.619747	96	c("66887", "56421", "11307", "11303", "54683", "20238", "22221", "20655", "14630")
47	HALLMARK_FATTY_ACID_METABOLISM	0.778386	0.82807	0.0397596	0.397842	0.511323	166	c("213742", "15519", "15516", "17319", "56442", "14645", "11676", "14433", "13806", "11674", "11992", "66357", "229877", "19186", "57436", "66925", "170718", "70335", "16828", "68021", "76238", "381045", "15356", "17448")
48	HALLMARK_HEME_METABOLISM	0.824034	0.858369	0.0937465	-0.289381	-0.649758	216	c("74136", "110351", "11735", "236733", "54484", "26932", "20616", "12227", "12234", "229363", "208846", "17169", "11518", "12725", "12361", "70827", "65246", "12349", "19358", "102857", "338523", "14479", "330401", "12728", "232944", "22042")
49	HALLMARK_ADIPOGENESIS	0.846939	0.864223	0.0325058	0.381544	0.457616	244	c("67680", "12861", "12868", "22187", "625249", "11676", "104112", "56421", "66152", "20403", "225028", "432530", "22340", "373864", "103172", "104069", "11674", "28080", "66594", "235339", "110391", "11303", "19042", "16400", "66205", "70335", "110826", "22245", "72157", "22272", "66916", "17448", "66375", "66588", "11861", "22190", "29864", "70316", "13382", "11757", "23882", "20655", "13197", …
50	HALLMARK_WNT_BETA_CATENIN_SIGNALING	0.997619	0.997619	0.0537873	-0.211352	-0.467417	55	c("232232", "20602", "20185", "12387", "18222", "14534", "19206", "18519", "26965", "14296", "19664", "18129")

## Sheet: Rods_fgsea-HALLMARK-results-tab
Column1	pathway	pval	padj	log2err	ES	NES	size	leadingEdge
1	HALLMARK_INTERFERON_GAMMA_RESPONSE	3.0097e-27	1.50485e-25	1.35757	0.955238	1.90482	245	c("21354", "16362", "67775", "15900", "434341", "15959", "229900", "672511", "547253", "23962", "100702", "16912", "69550", "12010", "24110", "12258", "20821", "52668", "14469", "15015", "14972", "71586", "67138", "15018", "66141", "110557", "16391", "12702", "15957", "19106", "14964", "16913", "19039", "667370", "15040", "17069", "17748", "20848", "20846", "66892", "268749", "56417")
2	HALLMARK_INTERFERON_ALPHA_RESPONSE	4.99292e-22	1.24823e-20	1.21254	0.970946	1.83506	131	c("21354", "16362", "67775", "15959", "229900", "547253", "23962", "100702", "80285", "16912", "69550", "12010", "24110", "20821", "52668", "14469", "15015", "14972", "71586", "67138", "15018", "66141", "110557", "16391", "19106", "14964", "16913", "19039", "667370", "15040", "17069", "16423", "268749", "56417")
3	HALLMARK_ALLOGRAFT_REJECTION	3.91287e-10	6.52144e-09	0.814036	0.887953	1.77697	249	c("21354", "15900", "229900", "12010", "12051", "14469", "15015", "14972", "15018", "110557", "13040", "14964", "15040", "18103", "21355", "20848", "20846", "16423", "22612")
4	HALLMARK_OXIDATIVE_PHOSPHORYLATION	1.33044e-09	1.66305e-08	0.788187	-0.750292	-2.00233	234	c("17992", "66576", "226646", "54405", "67264", "16828", "20463", "12864", "11740", "14751", "11947", "625249", "12866", "72416", "12868", "11958", "66495", "68194", "22333", "57423", "231086", "71679", "67530", "14719", "28080", "66945", "17448", "11957", "12867", "22272", "12858", "11370", "67130", "17449", "54411", "66046", "110323", "27425", "11949", "11951", "17991", "22334", "66416", "30057…
5	HALLMARK_TNFA_SIGNALING_VIA_NFKB	1.28161e-06	1.28161e-05	0.643552	0.835741	1.67594	260	c("21354", "16362", "12051", "71586", "12702", "12609", "17873", "14282", "16477", "22695", "13653", "14281", "23882", "16476", "11910", "16195", "231130", "20229", "14595", "54446", "15936", "20620", "98878")
6	HALLMARK_INFLAMMATORY_RESPONSE	5.22656e-06	4.29963e-05	0.610527	0.838536	1.66645	235	c("16362", "67775", "69550", "66141", "19106", "17069", "11622", "218215", "16561", "109880", "11481", "11303", "13819", "20530", "14678")
7	HALLMARK_IL6_JAK_STAT3_SIGNALING	6.01949e-06	4.29963e-05	0.610527	0.904069	1.64611	99	c("16362", "16391", "12527", "12702", "232345", "20848", "20846", "16476", "16195", "12982", "19246")
8	HALLMARK_COMPLEMENT	5.21595e-05	0.000325997	0.557332	0.814948	1.63558	261	c("16362", "16912", "12259", "12258", "12262", "13040", "13032", "14695", "12826", "12870", "22041", "11747", "12759", "14693", "16784", "22612")
9	HALLMARK_COAGULATION	9.84307e-05	0.000546837	0.538434	0.853773	1.61617	143	c("12259", "12258", "12527", "13040", "14695", "232345", "20692", "22041", "12759", "19128", "14693", "16784", "22612", "56213", "19353")
10	HALLMARK_FATTY_ACID_METABOLISM	0.00106621	0.00533104	0.45506	-0.652942	-1.69317	183	c("70335", "14433", "11674", "13806", "17319", "22027", "16828", "77974", "15519", "12349", "11676", "231086", "57436", "76238", "17436", "66945", "17448", "11370", "17449", "18263", "22235", "18415", "20916", "56451", "13382", "66885", "17252", "107029", "20603", "15926", "433182", "16832", "216739", "11364", "11429", "22275", "73724")
11	HALLMARK_APOPTOSIS	0.00134859	0.00612994	0.45506	0.781534	1.53062	197	c("21354", "16362", "66141", "17873", "23882", "12759", "18798", "16476", "11910", "19878", "20229", "20740", "328572", "380684")
12	HALLMARK_UV_RESPONSE_UP	0.00147368	0.00614034	0.45506	0.765484	1.53242	256	c("21354", "16362", "15015", "14972", "15018", "110557", "14964", "15040", "14282", "12826", "16477", "14281", "11910", "16195")
13	HALLMARK_MYC_TARGETS_V1	0.00360514	0.0138659	0.431708	-0.589168	-1.56721	239	c("23917", "16647", "18655", "18458", "18521", "22027", "27050", "67115", "20103", "12330", "16828", "19934", "13690", "15382", "15519", "14694", "22627", "22333", "11837", "12465", "20104", "67097", "13681", "14719", "57296", "15452", "68436", "16898", "12858", "18263", "22327", "19988", "22334", "66118", "66235", "12785", "19385", "110052", "56086", "67089", "107508", "23983", "107686", "12034"…
14	HALLMARK_EPITHELIAL_MESENCHYMAL_TRANSITION	0.00407157	0.0145413	0.407018	0.742005	1.47943	246	c("14173", "17873", "12826", "20692", "18542", "23882", "16476", "24051", "20229", "17294", "56213")
15	HALLMARK_IL2_STAT5_SIGNALING	0.0104191	0.0347305	0.38073	0.708099	1.43266	292	c("15900", "229900", "100702", "66141", "17873", "11622", "20273", "69305", "16206", "17117", "15275", "11426", "20719", "11848", "59026", "18754", "269473", "215351", "23849")
16	HALLMARK_KRAS_SIGNALING_UP	0.071256	0.209577	0.183024	0.665473	1.3388	267	c("15900", "13040", "16913", "21956", "23882", "12223", "26401", "18546", "12982", "18080", "15275", "11652", "233489", "102502", "56195", "12402")
17	HALLMARK_GLYCOLYSIS	0.0698985	0.209577	0.287805	-0.485039	-1.30054	255	c("18746", "18648", "80879", "14433", "11674", "53418", "18655", "13806", "17319", "15277", "16828", "22359", "18641", "11676", "70186", "29858", "14719", "23959", "17436", "17448", "14228", "17684", "17449", "68137", "78330", "74747", "56421", "50724", "14381", "13382", "21351", "193740", "21991", "107029", "15926", "433182", "16832", "58810", "19139", "20970", "14583", "78830", "16563", "11639"…
18	HALLMARK_APICAL_SURFACE	0.0780731	0.21687	0.206588	0.78206	1.36336	70	c("64706", "240725", "14595", "110380")
19	HALLMARK_MYOGENESIS	0.0854392	0.22484	0.165657	0.653756	1.31642	270	c("14173", "17873", "12826", "11603", "21956", "20692", "12759", "215690", "97064", "19245", "18845", "20740", "14081", "108058", "60595", "21676", "11652", "225115", "71994")
20	HALLMARK_ESTROGEN_RESPONSE_LATE	0.0919255	0.229814	0.161979	0.662389	1.31859	233	c("64706", "11898", "12527", "22695", "14281", "22041", "16195", "20112", "17294", "18845", "18546", "17355", "268373", "12428", "13418", "71982", "107934")
21	HALLMARK_MTORC1_SIGNALING	0.097498	0.232138	0.287805	-0.443733	-1.1948	274	c("21366", "14433", "11674", "18655", "13806", "15277", "22027", "19141", "12330", "16828", "22359", "14751", "20525", "77974", "15519", "18641", "11676", "22143", "17436", "15452", "74776", "606496", "103963", "231887", "11951", "74747", "76614", "18415", "67895", "17113", "56421", "22042", "67089", "11518", "107508", "14381", "12317", "107513", "17252", "72157", "193740", "66713", "18708", "219…
22	HALLMARK_ADIPOGENESIS	0.127487	0.289743	0.249247	-0.439418	-1.18077	269	c("70335", "11674", "11804", "28169", "22190", "11304", "18641", "625249", "12868", "22187", "11932", "11676", "80981", "17436", "28080", "17448", "22272", "11370", "103172", "68202", "29864", "20778", "66142", "76614", "56421", "20280", "107589", "66594", "12861", "17713", "56451", "13382", "21351", "67809", "54609", "66445", "94044", "72157", "22340", "18984", "232941", "66092", "225028", "1070…
23	HALLMARK_P53_PATHWAY	0.194614	0.423075	0.105125	0.602883	1.20756	252	c("21354", "14281", "23882", "16476", "11910", "17250", "20229", "99480", "18845", "16553", "27416", "20620", "101565")
24	HALLMARK_CHOLESTEROL_HOMEOSTASIS	0.248848	0.510634	0.103958	0.662542	1.19846	93	c("12527", "71914", "11747", "12759", "11910", "68603", "236900", "208922", "67579", "14678")
25	HALLMARK_XENOBIOTIC_METABOLISM	0.26401	0.510634	0.0880945	0.5794	1.15182	232	c("15900", "17748", "19128", "11816", "17250", "231103", "27416", "107723", "56205")
26	HALLMARK_UV_RESPONSE_DN	0.26553	0.510634	0.08654	0.569643	1.14093	258	c("12826", "17748", "18798", "20273", "17250", "22612", "20238", "27416", "11787", "207615", "11481", "21872", "50791", "11652", "226751", "69131", "18754", "18750")
27	HALLMARK_ANDROGEN_RESPONSE	0.292582	0.541819	0.0878313	0.60167	1.14792	150	c("12010", "17250", "20229", "14595", "17152", "20112", "27416", "13167", "67760", "60595", "11652", "14678", "16880", "21807", "70361")
28	HALLMARK_PEROXISOME	0.324042	0.578646	0.142901	-0.432751	-1.08568	141	c("18458", "11740", "77974", "54725", "66437", "12785", "13016", "20280", "17252", "21672", "15926", "110196", "18631", "216739", "19302", "68094", "11739", "20524", "20656", "15461", "20181", "54683", "56273", "116733", "113868", "12572", "319554", "13850", "66887")
29	HALLMARK_ANGIOGENESIS	0.384211	0.595381	0.0862866	0.663752	1.12904	54	c("12826", "14083")
30	HALLMARK_ESTROGEN_RESPONSE_EARLY	0.393643	0.595381	0.0662842	0.530515	1.06291	251	c("16763", "20510", "14281", "215690", "16195", "14595", "20112", "432530", "235461", "16206", "17355", "268373", "107934", "225115")
31	HALLMARK_MYC_TARGETS_V2	0.390887	0.595381	0.103576	-0.461606	-1.04458	65	c("15277", "66422", "18673", "70769", "15510", "12417", "64934", "69071", "21379", "66942", "12412")
32	HALLMARK_KRAS_SIGNALING_DN	0.416766	0.595381	0.0625237	0.51643	1.04197	273	c("20538", "13615", "12826", "20273", "11928", "227541", "14536", "12428", "107934", "208922", "67579")
33	HALLMARK_DNA_REPAIR	0.393443	0.595381	0.140406	-0.400467	-1.03909	185	c("18588", "23917", "20908", "14923", "625249", "13194", "21681", "15452", "22088", "24075", "20930", "26370", "19891", "110074", "69241", "56334", "27061", "74167", "20022", "27224", "107569", "59022", "69920", "69870", "12856", "78653", "20021", "20924", "66162", "68969", "66979", "69833", "11636", "57314", "22258", "15163", "20918", "57317", "13135", "14156", "21357", "53421", "57813", "382985…
34	HALLMARK_SPERMATOGENESIS	0.410853	0.595381	0.132846	-0.405556	-1.03405	161	c("14433", "18655", "56449", "20394", "12330", "67248", "23980", "30052", "22157", "80981", "22143", "245269", "18415", "17776", "21351", "14245", "193740", "13176", "16563", "22145", "235344", "72350", "18789")
35	HALLMARK_PI3K_AKT_MTOR_SIGNALING	0.404669	0.595381	0.134273	-0.405912	-1.03282	163	c("14699", "11773", "22027", "20525", "15519", "606496", "19047", "11651", "245269", "12317", "19046", "11840", "51792", "22631", "66713", "18708", "19082", "23988", "19211", "19045", "235344", "15461", "56378", "16439", "13001", "74117", "242894", "228026", "13684", "93765", "70584", "19087", "12283")
36	HALLMARK_NOTCH_SIGNALING	0.490809	0.681679	0.0756946	0.628339	1.04999	47	c("15214", "12234", "18750", "13388", "14367")
37	HALLMARK_G2M_CHECKPOINT	0.527913	0.713395	0.052057	0.487261	0.977918	261	c("12051", "17748", "18193", "238799", "226525", "21888", "18969", "17268", "12428", "13819", "103573", "20496", "71521", "234135", "20842", "14852", "11352", "15481", "14853", "11350", "17750", "14088", "19134", "67956", "101214", "18472", "17536", "110809", "14105", "26416", "18854", "74326", "229841", "19290", "26429", "16765", "16201", "211586")
38	HALLMARK_HEDGEHOG_SIGNALING	0.555752	0.71366	0.0675189	0.57455	0.97262	51	c("15214", "21888", "218397", "107934", "269116", "22240", "107448", "17886", "18854")
39	HALLMARK_WNT_BETA_CATENIN_SIGNALING	0.570928	0.71366	0.0656814	0.570266	0.971709	58	c("15214", "14678", "20602", "13388", "14367", "22059", "107771", "18128", "19015", "27401", "15184", "13544", "12005", "103806")
40	HALLMARK_HYPOXIA	0.570388	0.71366	0.048506	0.474265	0.951762	262	c("13615", "12826", "22695", "17748", "14281", "12870", "16476", "11910", "26401", "108829", "109263")
41	HALLMARK_APICAL_JUNCTION	0.595719	0.719398	0.0455878	0.460319	0.933596	296	c("12826", "54353", "18763", "11928", "58998", "14595", "22612", "239857", "72930", "19353", "399510", "60595", "21841", "218397", "21872", "264064", "11652", "14678", "18016", "269116", "110380", "320840", "22330", "71978", "17886", "18706", "67268", "269587", "16653", "26416", "12388", "18643", "242409", "14083", "12558", "21873", "102657")
42	HALLMARK_TGF_BETA_SIGNALING	0.604294	0.719398	0.0566484	0.514043	0.930698	91	c("16477", "97064", "20740", "17129", "21872", "11848", "20602", "29815")
43	HALLMARK_BILE_ACID_METABOLISM	0.687135	0.780835	0.048506	0.459303	0.852686	113	c("19659", "20238", "14081", "110784", "17117", "11303", "14630", "29815", "54338", "21422")
44	HALLMARK_REACTIVE_OXIGEN_SPECIES_PATHWAY	0.685665	0.780835	0.0562941	0.471065	0.812916	62	c("16477", "17250", "27416", "216161", "11758", "14630", "68576")
45	HALLMARK_PROTEIN_SECRETION	0.730606	0.811785	0.044064	0.439116	0.827269	138	c("13032", "12512", "11928", "16784", "20112", "16561", "67074", "211673", "11303", "99371", "107338", "70361")
46	HALLMARK_PANCREAS_BETA_CELLS	0.796642	0.865915	0.052913	0.397617	0.658622	36	c("17250", "18012", "27416", "11652")
47	HALLMARK_MITOTIC_SPINDLE	0.869312	0.9248	0.0267457	0.364109	0.743836	311	c("19878", "237806", "234214", "226525", "20740", "16561", "16800", "12488", "69632", "213498", "17318", "224014", "211673", "60595", "170833", "18080", "218397", "74360", "226751", "192786", "99371", "76499", "110380", "20662", "81910", "223254", "11352", "66615", "76707", "11350", "22330", "74018", "242687", "75547", "106504", "50523", "17886", "18472", "70394", "269587", "237860", "16569", "21…
48	HALLMARK_HEME_METABOLISM	0.914815	0.933485	0.0270265	0.343502	0.684708	239	c("67712", "100862085", "11735", "16784", "217351", "66878", "14081", "330401", "69632", "213498", "12234", "14630", "233489", "213988", "269774", "140780", "27053", "70827", "83486", "214597", "17169", "28199", "14151")
49	HALLMARK_UNFOLDED_PROTEIN_RESPONSE	0.904891	0.933485	0.0323604	0.35721	0.683161	156	c("15957", "11910", "78943", "50907", "53621", "27053", "231464", "226641", "55963", "17768", "15481", "227613", "234699", "12611", "15525", "75416", "102462")
50	HALLMARK_E2F_TARGETS	0.992583	0.992583	0.0226556	0.293803	0.587317	247	c("18103", "67684", "18969", "101565", "52592", "103573", "71521", "12236", "20842", "14852", "19090", "17768", "14853", "227613", "14375", "101214", "110809", "13626", "56419", "74326", "229841", "22059", "16765", "16201", "66929")

## Sheet: RPE_fgsea-HALLMARK-results-tabl
Column1	pathway	pval	padj	log2err	ES	NES	size	leadingEdge
1	HALLMARK_ALLOGRAFT_REJECTION	0.0173689	0.256542	0.352488	0.999875	3.22237	104	c("14972", "12010", "21985")
2	HALLMARK_INTERFERON_ALPHA_RESPONSE	0.0205233	0.256542	0.352488	0.999875	3.22045	80	c("14972", "12010", "55932")
3	HALLMARK_INTERFERON_GAMMA_RESPONSE	0.0173561	0.256542	0.352488	0.999873	3.14698	152	c("14972", "12010", "17748")
4	HALLMARK_UV_RESPONSE_UP	0.0181009	0.256542	0.352488	0.999996	3.11671	168	c("14972", "14964")
5	HALLMARK_ANDROGEN_RESPONSE	0.048227	0.316585	0.245042	0.999749	3.24165	103	c("12010", "21985")
6	HALLMARK_BILE_ACID_METABOLISM	0.0464768	0.316585	0.257206	0.681838	2.19895	78	c("22139", "19659", "216739", "12359", "54338", "20280", "66887")
7	HALLMARK_COAGULATION	0.0499244	0.316585	0.248911	0.628983	2.03086	77	c("22041", "12759", "21859", "232345", "13030", "21825", "16784", "14695", "64383", "56213", "14066", "20193")
8	HALLMARK_IL6_JAK_STAT3_SIGNALING	0.0506536	0.316585	0.257206	0.582362	1.73285	37	c("232345", "18414", "20846", "20848", "16451", "21937", "20847", "12018", "16362")
9	HALLMARK_PEROXISOME	0.0625	0.331492	0.216543	0.617173	1.97551	98	c("22139", "216739", "12257", "20348", "12359", "20656", "54338", "17250", "20280", "66887")
10	HALLMARK_COMPLEMENT	0.0662983	0.331492	0.204295	0.568568	1.8596	133	c("22041", "12759", "17751", "13033", "13030", "16784", "11927", "12315", "12313", "21858", "18643", "14828", "14695", "16912", "16451", "14066")
11	HALLMARK_ESTROGEN_RESPONSE_LATE	0.114641	0.36433	0.152145	0.447363	1.42433	146	c("22041", "26941", "268373", "12560", "12443", "93736", "12864", "12876", "20682", "64292", "17294", "15525", "16451", "20501", "18546", "71982", "268903")
12	HALLMARK_PROTEIN_SECRETION	0.0982906	0.36433	0.168238	0.438929	1.41981	108	c("12725", "21985", "16784", "16668", "208449", "74006", "11777", "66471", "70361", "12512", "14683", "11977", "108124", "13518", "68581", "11304", "16562", "232910", "53330", "20844", "74616", "19341", "56382", "107338", "20479", "22088", "53331", "320615", "26417")
13	HALLMARK_APOPTOSIS	0.101551	0.36433	0.164406	0.432374	1.40431	106	c("12759", "21859", "12257", "16668", "66141", "18611", "21354", "13806", "12443", "20656", "21858", "18798", "74006", "27061", "18412", "14862", "19698", "12028", "20229", "12177", "19878", "11518", "16362")
14	HALLMARK_G2M_CHECKPOINT	0.119565	0.36433	0.147331	0.441853	1.39077	153	c("17748", "17750", "18472", "105727", "13819", "16573", "12443", "14828", "20496", "66118", "71375", "77891", "18263", "17975", "19359", "101214", "22589", "231386", "11702", "15374", "16765", "67956", "211586", "13405", "20539", "22288", "68094", "16211", "94246")
15	HALLMARK_INFLAMMATORY_RESPONSE	0.101025	0.36433	0.168238	0.43256	1.38722	92	c("320910", "18414", "69550", "21356", "232156", "66141", "13819", "14726", "20535", "16410", "67775", "14066", "11541", "11304", "16562", "56436", "18578", "19698", "17388")
16	HALLMARK_XENOBIOTIC_METABOLISM	0.118705	0.36433	0.248911	-0.324756	-1.32871	146	c("19215", "11816", "14857", "15902", "66054", "11669", "17155", "14858", "22370", "246277", "51798", "21366", "11938", "239273", "57436", "11432", "108037", "18104", "13202", "18563", "70804", "15452", "66082", "70567", "224814", "170716", "12499", "14245", "69071", "76884")
17	HALLMARK_HYPOXIA	0.140518	0.36433	0.135002	0.41083	1.27643	160	c("17748", "17750", "21985", "20971", "11674", "17319", "16573", "13806", "14828", "18655", "11520", "11977", "14066", "20525", "11541", "15931", "18641")
18	HALLMARK_ADIPOGENESIS	0.136364	0.36433	0.237794	-0.298572	-1.27124	195	c("18606", "625249", "11816", "22228", "66142", "23945", "103172", "11669", "13476", "70335", "51798", "20655", "235339", "11933", "12829", "116848", "17713", "76614", "29864", "13382", "11303", "22273", "26379", "13202", "268301", "13602", "74610")
19	HALLMARK_OXIDATIVE_PHOSPHORYLATION	0.148248	0.36433	0.130106	0.421731	1.26388	211	c("66416", "66594", "11984", "68197", "17991", "11957", "66144", "66576", "66043", "67126", "67130", "12859", "18674", "110323", "66916", "54405", "12868", "67530", "27425", "12861", "68375", "109672", "110446", "56357", "66335", "12864", "14828", "30057", "66046", "70316", "11975", "52538", "12856", "30055", "15525", "12857", "17993", "67942", "67680", "11958", "17992", "20916", "66407", "170718…
20	HALLMARK_REACTIVE_OXIGEN_SPECIES_PATHWAY	0.160305	0.36433	0.133555	0.400857	1.24432	50	c("14325", "11927", "12359", "67130", "11758", "19122", "20656", "17250", "18477", "18641")
21	HALLMARK_FATTY_ACID_METABOLISM	0.151179	0.36433	0.130777	0.359437	1.1751	136	c("19186", "216739", "20194", "11674", "14645", "17319", "11758", "22027", "13806", "56357", "19013", "15519", "68465", "52538", "15525", "18263", "20916", "170718", "67956", "269951", "270076", "11992", "12408", "56442", "11676", "66925", "66885", "23986", "17025", "11430", "22275", "68021", "12894", "15516", "22629", "22235", "11429", "11363", "68728")
22	HALLMARK_EPITHELIAL_MESENCHYMAL_TRANSITION	0.155862	0.36433	0.128143	0.351899	1.15561	122	c("21859", "18542", "20971", "21825", "12560", "218952", "13806", "18643", "109624", "16410", "17294", "13518", "56213")
23	HALLMARK_ANGIOGENESIS	0.208333	0.385802	0.145516	-0.413223	-1.24915	21	c("11820", "22370", "12829", "12828")
24	HALLMARK_KRAS_SIGNALING_DN	0.193333	0.385802	0.184706	-0.317396	-1.24362	104	c("12709", "20393", "11475", "11928", "12829", "18587", "54652", "77864", "11465", "56527", "17769", "12828", "93892", "20273", "192663", "232821", "17776")
25	HALLMARK_NOTCH_SIGNALING	0.180438	0.385802	0.132147	0.434822	1.24136	28	c("56438", "66340", "12443", "19013")
26	HALLMARK_MTORC1_SIGNALING	0.19685	0.385802	0.199915	-0.274532	-1.17393	207	c("16011", "11951", "16828", "14433", "22143", "22145", "103963", "13032", "235293", "236539", "15481", "65972", "68275", "21366", "11938", "76614", "19141", "225363", "15982", "83671", "107272", "21399", "22042", "208715", "108037", "14884", "18415", "17252", "50790", "23789", "19167", "21753", "15452", "22142", "15526", "22433", "20250", "15511", "110920", "15357", "93692", "66143", "69071")
27	HALLMARK_ESTROGEN_RESPONSE_EARLY	0.207084	0.385802	0.107972	0.32985	1.03487	151	c("12737", "26941", "268373", "16668", "16691", "12443", "20510", "93736", "20682", "64292", "16451", "20525", "20501", "73296", "268903", "12700", "23989", "22153", "20539", "23802", "217837", "14389", "212862", "11518", "75007", "268860", "229595")
28	HALLMARK_UV_RESPONSE_DN	0.223901	0.399823	0.103576	0.314861	1.00583	145	c("17748", "17750", "18798", "17250", "17754", "14066", "11541", "22589", "231386", "18706", "18710", "17388", "217692", "18754")
29	HALLMARK_HEDGEHOG_SIGNALING	0.272941	0.401384	0.126254	-0.363154	-1.15596	25	c("104001", "22240", "17886", "21888", "19206", "18015", "53883", "16825")
30	HALLMARK_TGF_BETA_SIGNALING	0.258114	0.401384	0.10208	0.344539	1.08519	62	c("21825", "12560", "18121", "19047", "20742", "15182", "15258", "11789", "21828", "14225", "19046", "21872", "94246", "19045", "12168", "19042", "56550")
31	HALLMARK_CHOLESTEROL_HOMEOSTASIS	0.267388	0.401384	0.0999277	0.342089	1.07747	62	c("12759", "11674", "14866", "20788", "67579", "110196", "14862")
32	HALLMARK_UNFOLDED_PROTEIN_RESPONSE	0.245125	0.401384	0.0988903	0.311066	1.01583	113	c("22027", "16573", "18148", "14828", "13682", "15519", "71853", "15525", "104625", "107513", "233908", "69019", "54401", "50783", "13191", "20044", "64209", "12282", "110960", "70640", "22153", "20539", "665563", "27362", "28146", "13684", "15516", "72068", "15957", "102462", "226641", "27966", "218693", "208643")
33	HALLMARK_PI3K_AKT_MTOR_SIGNALING	0.261628	0.401384	0.0975449	0.311936	0.998475	98	c("22027", "18798", "18643", "15519", "19047", "20525", "12283", "54401", "12631", "13001", "18412", "18710", "21937", "20847", "19046", "66713", "19353", "56637", "26417", "13684", "19045", "15516", "606496", "11651", "18176", "69008", "56550", "15461", "56044")
34	HALLMARK_MYC_TARGETS_V1	0.241979	0.401384	0.0972151	0.312993	0.942335	207	c("268373", "19899", "53379", "18674", "20104", "22027", "22627", "18148", "67204", "26445", "26443", "19934", "11777", "13682", "59093", "15519", "70316", "18103", "18655", "55949", "66118", "18263", "15528", "16898", "18521", "22195", "18477", "107686", "56351", "19359", "101214", "15182", "94213", "211586", "13664", "12785", "68094", "68092", "16211", "27050", "13877", "59029", "13684", "22335…
35	HALLMARK_E2F_TARGETS	0.291815	0.416878	0.153159	-0.272721	-1.11237	136	c("71653", "227613", "12576", "18813", "19139", "68275", "13006", "110052", "20462", "19384", "24061", "22042", "16647", "22059", "108037", "76522", "67054", "14852", "22151", "50927", "22154", "110639", "16906", "15361", "16563", "103573", "21379", "22390", "20833", "19076", "74326", "12419", "13018", "53817", "53605", "66979", "17685", "110750", "110074", "15354", "105787", "56419", "218210", "…
36	HALLMARK_IL2_STAT5_SIGNALING	0.30265	0.420347	0.086795	0.29253	0.952004	129	c("55932", "107702", "100702", "66141", "19122", "229900", "16410", "11520", "68151", "13518", "18263", "20525", "20193", "15258", "64138", "12700", "18754", "52187", "215351", "18950", "23959", "66616", "11803", "12168")
37	HALLMARK_APICAL_SURFACE	0.406302	0.5209	0.0802023	0.344909	1.00862	30	c("240725", "68465", "14866", "11975", "20525", "14862", "432442", "110380")
38	HALLMARK_MYOGENESIS	0.396384	0.5209	0.0723571	0.274141	0.896289	134	c("12759", "29817", "216739", "19122", "13682", "64383", "18641", "110196", "20399", "19309", "13405", "14225", "22288", "59069", "16412", "83679", "14248", "109711", "17968", "11651", "13019", "20973", "12955", "11636", "60595")
39	HALLMARK_P53_PATHWAY	0.395284	0.5209	0.0723571	0.271691	0.864941	147	c("13033", "20194", "19899", "20042", "22320", "21354", "17254", "68098", "29858", "17250", "67941", "15525", "12028", "192231", "68558", "12018", "20229", "16554", "268860", "75747", "18176", "67623", "11636", "15461", "14281", "12450", "17988", "18538", "67776", "16553", "16179", "16476", "235611")
40	HALLMARK_HEME_METABOLISM	0.450135	0.562668	0.0645031	0.259231	0.803968	174	c("12725", "216739", "13030", "16784", "12359", "22173", "20535", "11975", "20525", "64898", "74645", "208846", "213988", "211586", "22344", "12177", "233489", "104776", "14651", "11518", "17025", "67095", "22275", "228608", "229363", "269587", "15467", "28199", "59125")
41	HALLMARK_GLYCOLYSIS	0.464334	0.566261	0.0629395	0.257785	0.799868	166	c("78330", "268373", "11674", "21351", "17319", "13806", "109672", "14828", "20682", "29858", "18655", "11541", "18641", "14718", "23827", "14043", "16765", "269951", "23989", "17423", "19309", "52187", "11676")
42	HALLMARK_SPERMATOGENESIS	0.562963	0.670194	0.0583453	0.257361	0.823915	84	c("23980", "21351", "67248", "14828", "14866", "22146", "20496", "18655", "64383", "15525")
43	HALLMARK_KRAS_SIGNALING_UP	0.613718	0.705664	0.100991	-0.214614	-0.858292	122	c("93695", "15902", "11669", "239038", "20716", "14699", "64297", "268980", "13602", "60596", "15184", "67603", "72972", "93692", "14394", "16572", "70693", "29809", "17872", "19173")
44	HALLMARK_DNA_REPAIR	0.635097	0.705664	0.0498907	0.235926	0.770164	124	c("54208", "56438", "13135", "18103", "20021", "12856", "20020", "14923", "68969", "27061", "20384", "52696", "56436", "18578", "20022", "67897", "26370", "20918", "68092", "67710", "22088", "18950", "56248", "17749", "74167", "59022", "11636", "20922", "56044", "268395", "18538", "23917", "98053")
45	HALLMARK_APICAL_JUNCTION	0.629428	0.705664	0.0492918	0.232771	0.730292	151	c("12737", "22350", "21825", "12560", "18643", "12841", "67268", "18706", "18710", "64340", "69847", "399510", "58998", "18763", "21828", "21872", "16412", "19353", "17123", "109711", "14118", "269587", "11651", "18176", "22629", "225028", "110380", "60595", "15461", "20130", "15894", "12331", "73178", "11502")
46	HALLMARK_PANCREAS_BETA_CELLS	0.685965	0.745614	0.057006	0.284545	0.793718	24	c("17250", "69019", "20813", "16334", "27058", "11651")
47	HALLMARK_WNT_BETA_CATENIN_SIGNALING	0.766234	0.815142	0.0706196	-0.230551	-0.769756	34	c("14679", "22059", "14370", "19664", "15184", "19206")
48	HALLMARK_MYC_TARGETS_V2	0.808333	0.82483	0.0713053	-0.208623	-0.732968	44	c("18813", "68493", "66942", "59028", "107071", "69071", "21379")
49	HALLMARK_TNFA_SIGNALING_VIA_NFKB	0.79694	0.82483	0.0394367	0.207052	0.672421	139	c("20971", "21354", "12443", "20656", "14066", "20525", "68969", "54446", "11304", "18412", "18578", "19698", "106628", "20229", "21928", "22153", "20918", "16362", "18024", "22359", "192656", "211770", "319520", "57440", "15894", "14281")
50	HALLMARK_MITOTIC_SPINDLE	0.903096	0.903096	0.031998	0.186976	0.569569	199	c("22350", "18472", "13589", "16573", "68097", "22627", "108686", "22146", "234214", "13518", "109934", "20742", "81910", "16562", "76707", "24086", "11789", "19878", "109711", "269587", "52563", "110380", "226751", "60595", "56705", "227800", "56349", "19303", "13424", "16560", "226525", "228012", "73178", "19687", "78514", "71602", "11350", "19159", "110279")
