# Supplementary material for: Single-cell transcriptomic analysis of retinal immune regulation and blood-retinal barrier function during experimental autoimmune uveitis
Source: Sci Rep. 2024 Aug 28;14:20033. doi: 10.1038/s41598-024-68401-y (PMC11358488; doi:10.1038/s41598-024-68401-y)
Supplement: Supplementary file 4 — Supplementary Information 3. [file 41598_2024_68401_MOESM4_ESM.xlsx]

## Sheet: Amacrine Cells_fgsea-C5BP-resul
Column1	pathway	pval	padj	log2err	ES	NES	size	leadingEdge
1	GOBP_HYDROGEN_PEROXIDE_CATABOLIC_PROCESS	5.60473e-07	0.00197735	0.659444	-0.999931	-2.06377	16	c("15122", "110257", "101488143")
2	GOBP_POSITIVE_REGULATION_OF_CYTOKINESIS	1.03467e-05	0.0182515	0.593325	0.999998	2.1051	28	c("14539", "12704")
3	GOBP_CELLULAR_OXIDANT_DETOXIFICATION	4.29281e-05	0.0379483	0.557332	-0.99993	-2.28577	67	c("15122", "110257", "101488143")
4	GOBP_ANTIGEN_PROCESSING_AND_PRESENTATION_OF_PEPTIDE_ANTIGEN_VIA_MHC_CLASS_I	4.30252e-05	0.0379483	0.557332	0.999858	2.10112	23	c("12010", "14964")
5	GOBP_HYDROGEN_PEROXIDE_METABOLIC_PROCESS	7.47921e-05	0.0527733	0.538434	-0.999931	-2.27245	32	c("15122", "110257", "101488143")
6	GOBP_POSITIVE_REGULATION_OF_CELL_DIVISION	0.000126865	0.0745967	0.518848	0.999995	2.12488	55	c("14539", "14173")
7	GOBP_CARBOHYDRATE_DERIVATIVE_TRANSPORT	0.000232024	0.111314	0.518848	0.999925	2.10046	60	c("76157", "16423")
8	GOBP_REGULATION_OF_PROTEIN_EXIT_FROM_ENDOPLASMIC_RETICULUM	0.000252412	0.111314	0.498493	0.999928	2.08263	22	c("76157", "66397")
9	GOBP_CELLULAR_RESPONSE_TO_TOXIC_SUBSTANCE	0.000879796	0.177585	0.477271	-0.999929	-2.2362	83	c("15122", "110257", "101488143")
10	GOBP_PROTEIN_EXIT_FROM_ENDOPLASMIC_RETICULUM	0.000545575	0.177585	0.477271	0.999921	2.16188	45	c("76157", "269523")
11	GOBP_PROTEIN_HOMOTETRAMERIZATION	0.000847967	0.177585	0.477271	0.999857	2.15564	43	c("12010", "74112")
12	GOBP_IMMUNOGLOBULIN_PRODUCTION_INVOLVED_IN_IMMUNOGLOBULIN_MEDIATED_IMMUNE_RESPONSE	0.000811577	0.177585	0.477271	0.999858	2.11796	46	c("12010", "12053")
13	GOBP_T_CELL_CYTOKINE_PRODUCTION	0.000802161	0.177585	0.477271	0.999861	2.08249	22	c("12010", "15018")
14	GOBP_ANTIGEN_PROCESSING_AND_PRESENTATION_OF_EXOGENOUS_PEPTIDE_ANTIGEN_VIA_MHC_CLASS_II	0.000906047	0.177585	0.477271	0.999861	2.00626	17	c("12010", "65972")
15	GOBP_ANTIGEN_PROCESSING_AND_PRESENTATION_OF_ENDOGENOUS_ANTIGEN	0.000758768	0.177585	0.477271	0.99986	2.00225	16	c("12010", "14964")
16	GOBP_REGULATION_OF_CYTOKINESIS	0.0008052	0.177585	0.477271	0.999991	2.00032	74	c("14539", "12314")
17	GOBP_POSITIVE_REGULATION_OF_T_CELL_CYTOKINE_PRODUCTION	0.000892081	0.177585	0.477271	0.999861	1.99349	15	c("12010", "15018")
18	GOBP_CARBOHYDRATE_TRANSPORT	0.000700294	0.177585	0.477271	0.999921	1.90575	106	c("76157", "59046")
19	GOBP_REGULATION_OF_CELL_KILLING	0.00101217	0.187944	0.45506	0.999856	2.16131	38	c("12010", "15516")
20	GOBP_POSITIVE_REGULATION_OF_CELL_KILLING	0.00108546	0.191475	0.45506	0.999859	2.08226	24	c("12010", "14964")
21	GOBP_REGULATION_OF_T_CELL_MEDIATED_IMMUNITY	0.0011688	0.196359	0.45506	0.999858	2.16924	39	c("12010", "14964")
22	GOBP_DETOXIFICATION	0.00150937	0.242049	0.45506	-0.999929	-2.2384	86	c("15122", "110257", "101488143")
23	GOBP_RESPONSE_TO_NICOTINE	0.00161242	0.247331	0.45506	0.999858	2.15303	40	c("12010", "217124")
24	GOBP_ANTIGEN_PROCESSING_AND_PRESENTATION_OF_PEPTIDE_OR_POLYSACCHARIDE_ANTIGEN_VIA_MHC_CLASS_II	0.00206537	0.30361	0.431708	0.999861	2.05049	20	c("12010", "66824")
25	GOBP_POSITIVE_REGULATION_OF_G1_S_TRANSITION_OF_MITOTIC_CELL_CYCLE	0.00249597	0.326172	0.431708	0.999649	2.15067	37	c("11504", "13649")
26	GOBP_POSITIVE_REGULATION_OF_T_CELL_MEDIATED_IMMUNITY	0.00254101	0.326172	0.431708	0.999859	2.12308	29	c("12010", "14964")
27	GOBP_T_CELL_MEDIATED_IMMUNITY	0.00268112	0.326172	0.431708	0.999856	2.11137	53	c("12010", "14964")
28	GOBP_REGULATION_OF_LEUKOCYTE_MEDIATED_CYTOTOXICITY	0.00255925	0.326172	0.431708	0.999859	2.10349	31	c("12010", "14964")
29	GOBP_POSITIVE_T_CELL_SELECTION	0.00264523	0.326172	0.431708	0.999382	2.03442	19	c("20848", "20869")
30	GOBP_RESPONSE_TO_HYDROGEN_PEROXIDE	0.0029582	0.327937	0.431708	-0.999928	-2.18064	104	c("15122", "110257", "101488143")
31	GOBP_CYTOKINESIS	0.00285719	0.327937	0.431708	0.999984	1.80291	135	c("14539", "12314")
32	GOBP_REGULATION_OF_CELL_DIVISION	0.00297449	0.327937	0.431708	0.999986	1.79253	138	c("14539", "12314")
33	GOBP_IMMUNOGLOBULIN_PRODUCTION	0.00321357	0.343559	0.431708	0.999852	1.99892	77	c("12010", "22433")
34	GOBP_REGULATION_OF_NITRIC_OXIDE_METABOLIC_PROCESS	0.00446556	0.35675	0.407018	-0.999792	-2.25477	37	101488143
35	GOBP_NEGATIVE_REGULATION_OF_TUMOR_NECROSIS_FACTOR_SUPERFAMILY_CYTOKINE_PRODUCTION	0.00471136	0.35675	0.407018	-0.999644	-2.25444	37	14456
36	GOBP_POSITIVE_REGULATION_OF_NITRIC_OXIDE_METABOLIC_PROCESS	0.00463885	0.35675	0.407018	-0.999793	-2.17836	24	101488143
37	GOBP_ANTIGEN_PROCESSING_AND_PRESENTATION_OF_PEPTIDE_ANTIGEN	0.00385088	0.35675	0.431708	0.999856	2.16923	39	c("12010", "14964")
38	GOBP_FOREBRAIN_GENERATION_OF_NEURONS	0.00422147	0.35675	0.407018	0.999853	2.11836	33	c("12010", "22272")
39	GOBP_POSITIVE_REGULATION_OF_LYMPHOCYTE_MEDIATED_IMMUNITY	0.00353781	0.35675	0.431708	0.999854	2.11117	58	c("12010", "14964")
40	GOBP_REACTIVE_OXYGEN_SPECIES_METABOLIC_PROCESS	0.00413328	0.35675	0.407018	-0.999928	-2.10099	141	c("15122", "110257", "101488143")
41	GOBP_NEGATIVE_REGULATION_OF_INTERLEUKIN_1_PRODUCTION	0.00418629	0.35675	0.407018	-0.999652	-2.0995	17	14456
42	GOBP_ANTIGEN_PROCESSING_AND_PRESENTATION_OF_EXOGENOUS_PEPTIDE_ANTIGEN	0.00437223	0.35675	0.407018	0.99986	2.09433	25	c("12010", "15018")
43	GOBP_T_CELL_MEDIATED_CYTOTOXICITY	0.00475263	0.35675	0.407018	0.999859	2.08248	22	c("12010", "14964")
44	GOBP_POSITIVE_REGULATION_OF_INTERLEUKIN_10_PRODUCTION	0.00379759	0.35675	0.431708	0.999381	2.03442	19	c("20848", "15289")
45	GOBP_RESPONSE_TO_INTERFERON_ALPHA	0.00364335	0.35675	0.431708	-0.999653	-2.01242	15	14456
46	GOBP_B_CELL_MEDIATED_IMMUNITY	0.00367839	0.35675	0.431708	0.999854	1.9944	82	c("12010", "12258")
47	GOBP_TRABECULA_FORMATION	0.0045313	0.35675	0.407018	0.999657	1.99308	15	c("11504", "53945")
48	GOBP_POSITIVE_REGULATION_OF_ADAPTIVE_IMMUNE_RESPONSE	0.00505611	0.371624	0.407018	0.999854	2.08356	64	c("12010", "14964")
49	GOBP_POSITIVE_REGULATION_OF_LEUKOCYTE_CELL_CELL_ADHESION	0.00555834	0.400201	0.407018	0.999843	1.79204	137	c("12010", "27050")
50	GOBP_POSITIVE_REGULATION_OF_VASCULAR_ASSOCIATED_SMOOTH_MUSCLE_CELL_PROLIFERATION	0.00571708	0.403397	0.407018	0.999653	2.09493	26	c("11504", "16000")
51	GOBP_T_CELL_DIFFERENTIATION_IN_THYMUS	0.00606664	0.419669	0.407018	0.999855	2.12459	55	c("12010", "20104")
52	GOBP_LYMPHOCYTE_MEDIATED_IMMUNITY	0.00621333	0.42155	0.407018	0.99984	1.76832	147	c("12010", "22154")
53	GOBP_REGULATION_OF_NATURAL_KILLER_CELL_ACTIVATION	0.00726253	0.427333	0.407018	-0.999653	-2.21458	26	14456
54	GOBP_NEGATIVE_REGULATION_OF_INTERLEUKIN_6_PRODUCTION	0.00841392	0.427333	0.38073	-0.999648	-2.17804	24	14456
55	GOBP_ACTIVATION_OF_PROTEIN_KINASE_B_ACTIVITY	0.00841392	0.427333	0.38073	-0.999632	-2.17801	24	14456
56	GOBP_REGULATION_OF_CELL_AGING	0.00815649	0.427333	0.38073	0.999851	2.15301	40	c("12010", "16905")
57	GOBP_POSITIVE_REGULATION_OF_RECEPTOR_MEDIATED_ENDOCYTOSIS	0.00675548	0.427333	0.407018	0.999847	2.14383	42	c("12010", "11600")
58	GOBP_RENAL_FILTRATION	0.00767155	0.427333	0.407018	-0.999653	-2.11564	19	14456
59	GOBP_NEGATIVE_REGULATION_OF_BIOMINERALIZATION	0.00767155	0.427333	0.407018	-0.999649	-2.11564	19	14456
60	GOBP_SUBPALLIUM_DEVELOPMENT	0.00767155	0.427333	0.407018	-0.999507	-2.11534	19	66797
61	GOBP_ANTIGEN_PROCESSING_AND_PRESENTATION_OF_EXOGENOUS_ANTIGEN	0.00744368	0.427333	0.407018	0.999859	2.10481	28	c("12010", "19186")
62	GOBP_STRIATUM_DEVELOPMENT	0.00742965	0.427333	0.407018	-0.999507	-2.0992	17	66797
63	GOBP_POSITIVE_REGULATION_OF_BLOOD_PRESSURE	0.00845541	0.427333	0.38073	0.999583	2.09478	26	c("27220", "238871")
64	GOBP_NEGATIVE_REGULATION_OF_MYELOID_LEUKOCYTE_DIFFERENTIATION	0.00859995	0.427333	0.38073	0.999583	2.09478	26	c("27220", "211770")
65	GOBP_ANTIGEN_PROCESSING_AND_PRESENTATION	0.00839171	0.427333	0.38073	0.999852	2.08227	66	c("12010", "14964")
66	GOBP_HEART_TRABECULA_MORPHOGENESIS	0.00813708	0.427333	0.38073	0.999654	2.08205	22	c("11504", "20662")
67	GOBP_RESPONSE_TO_FOOD	0.00813708	0.427333	0.38073	0.999582	2.0819	22	c("27220", "14600")
68	GOBP_PROTEIN_TETRAMERIZATION	0.00671466	0.427333	0.407018	0.999851	2.07555	68	c("12010", "68219")
69	GOBP_SENSORY_PERCEPTION_OF_SMELL	0.00819819	0.427333	0.38073	0.999858	2.05049	20	c("12010", "54526")
70	GOBP_RESPONSE_TO_LEPTIN	0.00734192	0.427333	0.407018	0.999376	2.03441	19	c("20848", "17751")
71	GOBP_REGULATION_OF_LEUKOCYTE_MEDIATED_IMMUNITY	0.00855095	0.427333	0.38073	0.999843	1.86093	119	c("12010", "20910")
72	GOBP_FOREBRAIN_NEURON_DIFFERENTIATION	0.00872848	0.427695	0.38073	0.999854	2.12307	29	c("12010", "22272")
73	GOBP_T_HELPER_17_TYPE_IMMUNE_RESPONSE	0.00898615	0.429197	0.38073	0.999381	2.08149	22	c("20848", "19883")
74	GOBP_NUCLEOBASE_CONTAINING_COMPOUND_TRANSPORT	0.00900243	0.429197	0.38073	0.999901	1.64814	176	c("76157", "71805")
75	GOBP_REGULATION_OF_LYMPHOCYTE_MEDIATED_IMMUNITY	0.00927341	0.436221	0.38073	0.99985	1.98785	85	c("12010", "14964")
76	GOBP_TRABECULA_MORPHOGENESIS	0.00962539	0.438742	0.38073	0.999652	2.11793	33	c("11504", "20662")
77	GOBP_PROTEIN_REFOLDING	0.00982445	0.438742	0.38073	0.999857	2.02912	18	c("12010", "14828")
78	GOBP_NEGATIVE_REGULATION_OF_BINDING	0.0097446	0.438742	0.38073	0.999828	1.81999	126	c("12010", "67704")
79	GOBP_CARBOXYLIC_ACID_TRANSPORT	0.0094704	0.438742	0.38073	0.9999	1.63207	180	c("76157", "20910")
80	GOBP_ENDOTHELIAL_CELL_APOPTOTIC_PROCESS	0.0104676	0.440904	0.38073	-0.999636	-2.26162	33	14456
81	GOBP_NEGATIVE_REGULATION_OF_EPITHELIAL_CELL_APOPTOTIC_PROCESS	0.0106227	0.440904	0.38073	-0.999639	-2.25107	31	14456
82	GOBP_CYTOKINE_PRODUCTION_INVOLVED_IN_IMMUNE_RESPONSE	0.0102737	0.440904	0.38073	0.999848	2.0947	59	c("12010", "11600")
83	GOBP_REGULATION_OF_BONE_RESORPTION	0.0105609	0.440904	0.38073	0.999585	2.08169	24	c("27220", "18750")
84	GOBP_POSITIVE_REGULATION_OF_LEUKOCYTE_MEDIATED_IMMUNITY	0.0102957	0.440904	0.38073	0.999851	2.05069	70	c("12010", "14964")
85	GOBP_REGULATION_OF_ADAPTIVE_IMMUNE_RESPONSE	0.010589	0.440904	0.38073	0.999848	1.90385	104	c("12010", "14964")
86	GOBP_OVULATION_CYCLE_PROCESS	0.010864	0.445678	0.38073	0.999647	2.12086	34	c("11504", "14828")
87	GOBP_RESPONSE_TO_REACTIVE_OXYGEN_SPECIES	0.0111655	0.45278	0.38073	-0.999926	-2.02761	159	c("15122", "110257", "101488143")
88	GOBP_ISOPRENOID_BIOSYNTHETIC_PROCESS	0.0114218	0.457912	0.38073	-0.999573	-2.1571	23	208715
89	GOBP_RESPONSE_TO_TOXIC_SUBSTANCE	0.0116598	0.462201	0.38073	-0.999928	-2.05646	154	c("15122", "110257", "101488143")
90	GOBP_APOPTOTIC_CELL_CLEARANCE	0.0125427	0.486269	0.38073	-0.999649	-2.26427	36	14456
91	GOBP_POSITIVE_REGULATION_OF_MONONUCLEAR_CELL_MIGRATION	0.0125427	0.486269	0.38073	-0.999641	-2.26425	36	14456
92	GOBP_IRON_ION_HOMEOSTASIS	0.0129031	0.490774	0.38073	0.99984	2.07974	63	c("12010", "14319")
93	GOBP_CELL_KILLING	0.0129371	0.490774	0.38073	0.999843	2.06099	71	c("12010", "22154")
94	GOBP_CGMP_MEDIATED_SIGNALING	0.0138767	0.502443	0.38073	0.999445	2.10025	23	c("14913", "54611")
95	GOBP_DENDRITIC_CELL_MIGRATION	0.0139568	0.502443	0.38073	-0.999653	-2.0632	16	14456
96	GOBP_NEGATIVE_REGULATION_OF_INTERFERON_GAMMA_PRODUCTION	0.0139568	0.502443	0.38073	-0.999651	-2.0632	16	14456
97	GOBP_NEGATIVE_REGULATION_OF_TUMOR_NECROSIS_FACTOR_MEDIATED_SIGNALING_PATHWAY	0.0139568	0.502443	0.38073	-0.999649	-2.06319	16	14456
98	GOBP_LEUKOCYTE_MEDIATED_IMMUNITY	0.0137	0.502443	0.38073	0.99983	1.58844	201	c("12010", "20910")
99	GOBP_POSITIVE_REGULATION_OF_CELL_CELL_ADHESION	0.0145452	0.51834	0.38073	0.999834	1.69127	167	c("12010", "21872")
100	GOBP_NEGATIVE_REGULATION_OF_HORMONE_SECRETION	0.015425	0.521653	0.38073	0.99958	2.14499	36	c("27220", "16500")
101	GOBP_CELLULAR_RESPONSE_TO_VITAMIN	0.0152469	0.521653	0.38073	-0.999652	-2.13505	22	14456
102	GOBP_LEUKOCYTE_MEDIATED_CYTOTOXICITY	0.0155254	0.521653	0.38073	0.999851	2.12458	55	c("12010", "22154")
103	GOBP_RESPONSE_TO_IRON_ION	0.0149609	0.521653	0.38073	0.999856	2.10481	28	c("12010", "66734")
104	GOBP_NEGATIVE_REGULATION_OF_ATP_METABOLIC_PROCESS	0.0155013	0.521653	0.38073	0.999378	2.08148	22	c("20848", "66437")
105	GOBP_OVULATION	0.015281	0.521653	0.38073	0.999656	2.00184	16	c("11504", "268903")
106	GOBP_VASCULAR_ENDOTHELIAL_CELL_PROLIFERATION	0.0157103	0.522888	0.352488	0.999381	1.99253	15	c("20848", "15289")
107	GOBP_AMYLOID_FIBRIL_FORMATION	0.0163857	0.523354	0.352488	0.99985	2.10479	28	c("12010", "22327")
108	GOBP_POSITIVE_REGULATION_OF_NEURON_DIFFERENTIATION	0.0165518	0.523354	0.352488	0.999709	2.0977	65	c("18546", "17954")
109	GOBP_POSITIVE_REGULATION_OF_ERYTHROCYTE_DIFFERENTIATION	0.0172078	0.523354	0.352488	0.999374	2.08147	22	c("20848", "20846")
110	GOBP_NEGATIVE_REGULATION_OF_OSTEOCLAST_DIFFERENTIATION	0.0167363	0.523354	0.352488	0.999585	2.0017	16	c("27220", "18015")
111	GOBP_CELLULAR_RESPONSE_TO_LEPTIN_STIMULUS	0.0159986	0.523354	0.352488	0.999378	1.99252	15	c("20848", "17751")
112	GOBP_PHAGOCYTOSIS_RECOGNITION	0.0171516	0.523354	0.352488	0.99904	1.99185	15	c("22157", "360013")
113	GOBP_CELL_AGING	0.0169671	0.523354	0.352488	0.999777	1.9384	99	c("12010", "17684")
114	GOBP_NUCLEAR_MEMBRANE_REASSEMBLY	0.0168153	0.523354	0.352488	-0.892358	-1.90589	22	23825
115	GOBP_NEGATIVE_REGULATION_OF_NERVOUS_SYSTEM_DEVELOPMENT	0.0164445	0.523354	0.352488	0.999838	1.87887	115	c("12010", "19280")
116	GOBP_NEGATIVE_REGULATION_OF_NEURON_PROJECTION_DEVELOPMENT	0.0166918	0.523354	0.352488	0.999821	1.86089	119	c("12010", "22215")
117	GOBP_NEGATIVE_REGULATION_OF_CARBOHYDRATE_METABOLIC_PROCESS	0.018633	0.526943	0.352488	0.999373	2.15008	37	c("20848", "606496")
118	GOBP_POSITIVE_REGULATION_OF_CILIUM_ASSEMBLY	0.0186299	0.526943	0.352488	0.999308	2.08134	22	c("19888", "72844")
119	GOBP_NEGATIVE_REGULATION_OF_NUCLEOTIDE_METABOLIC_PROCESS	0.0179006	0.526943	0.352488	0.999378	2.00129	16	c("20848", "15444")
120	GOBP_RNA_MEDIATED_GENE_SILENCING_BY_INHIBITION_OF_TRANSLATION	0.0179006	0.526943	0.352488	0.999378	2.00129	16	c("20848", "213988")
121	GOBP_TRANSITION_METAL_ION_TRANSPORT	0.0181851	0.526943	0.352488	0.999838	2.00063	79	c("12010", "14319")
122	GOBP_REGULATION_OF_EARLY_ENDOSOME_TO_LATE_ENDOSOME_TRANSPORT	0.0179346	0.526943	0.352488	-0.960242	-1.98186	16	c("26395", "26417", "19684")
123	GOBP_POSITIVE_REGULATION_OF_IMMUNE_EFFECTOR_PROCESS	0.01867	0.526943	0.352488	0.999833	1.82858	132	c("12010", "20910")
124	GOBP_RESPONSE_TO_OXIDATIVE_STRESS	0.0185079	0.526943	0.352488	-0.999921	-1.66615	337	c("15122", "110257", "101488143")
125	GOBP_REGULATION_OF_CELL_CELL_ADHESION	0.0176357	0.526943	0.352488	0.999816	1.45896	276	c("12010", "21872")
126	GOBP_REGULATION_OF_RECEPTOR_MEDIATED_ENDOCYTOSIS	0.0189202	0.529766	0.352488	0.999832	1.96309	89	c("12010", "15444")
127	GOBP_CELLULAR_RESPONSE_TO_GROWTH_HORMONE_STIMULUS	0.0197623	0.548987	0.352488	0.99938	2.0053	17	c("20848", "14600")
128	GOBP_POSITIVE_REGULATION_OF_NATURAL_KILLER_CELL_ACTIVATION	0.0203454	0.553903	0.352488	-0.999654	-2.11677	20	14456
129	GOBP_REGULATION_OF_RENAL_SYSTEM_PROCESS	0.0203454	0.553903	0.352488	-0.999651	-2.11676	20	14456
130	GOBP_CELLULAR_RESPONSE_TO_DSRNA	0.0205673	0.553903	0.352488	-0.915133	-1.92199	17	18148
131	GOBP_REGULATION_OF_PRODUCTION_OF_SMALL_RNA_INVOLVED_IN_GENE_SILENCING_BY_RNA	0.0205673	0.553903	0.352488	-0.908105	-1.90723	17	26395
132	GOBP_REGULATION_OF_BONE_REMODELING	0.0211921	0.554366	0.352488	0.999584	2.1225	29	c("27220", "54525")
133	GOBP_POSITIVE_REGULATION_OF_PRODUCTION_OF_MOLECULAR_MEDIATOR_OF_IMMUNE_RESPONSE	0.0210952	0.554366	0.352488	0.999845	2.0034	73	c("12010", "16590")
134	GOBP_REGULATION_OF_PRODUCTION_OF_MOLECULAR_MEDIATOR_OF_IMMUNE_RESPONSE	0.021213	0.554366	0.352488	0.99984	1.93818	100	c("12010", "11600")
135	GOBP_NEGATIVE_REGULATION_OF_CELL_DEVELOPMENT	0.021213	0.554366	0.352488	0.999832	1.79202	137	c("12010", "19280")
136	GOBP_POSITIVE_REGULATION_OF_CYTOKINE_PRODUCTION_INVOLVED_IN_IMMUNE_RESPONSE	0.0215914	0.560106	0.352488	0.999851	2.1394	41	c("12010", "16590")
137	GOBP_DENDRITIC_CELL_DIFFERENTIATION	0.0242993	0.560493	0.352488	-0.999648	-2.23187	30	14456
138	GOBP_EXTRACELLULAR_MATRIX_ASSEMBLY	0.0242993	0.560493	0.352488	-0.999647	-2.23186	30	14456
139	GOBP_NEGATIVE_REGULATION_OF_LEUKOCYTE_APOPTOTIC_PROCESS	0.0242993	0.560493	0.352488	-0.999626	-2.23182	30	14456
140	GOBP_IRON_ION_TRANSPORT	0.0224272	0.560493	0.352488	0.999844	2.13939	41	c("12010", "14319")
141	GOBP_NEGATIVE_REGULATION_OF_NEURON_DIFFERENTIATION	0.0219547	0.560493	0.352488	0.99985	2.12998	49	c("12010", "13684")
142	GOBP_NATURAL_KILLER_CELL_DIFFERENTIATION	0.0246248	0.560493	0.352488	-0.999651	-2.11408	18	14456
143	GOBP_FIBROBLAST_APOPTOTIC_PROCESS	0.0246248	0.560493	0.352488	-0.999648	-2.11407	18	14456
144	GOBP_NEGATIVE_REGULATION_OF_ENDOTHELIAL_CELL_APOPTOTIC_PROCESS	0.0246248	0.560493	0.352488	-0.999646	-2.11407	18	14456
145	GOBP_POSITIVE_REGULATION_OF_SMOOTH_MUSCLE_CELL_MIGRATION	0.0235988	0.560493	0.352488	0.999651	2.09389	25	c("11504", "16398")
146	GOBP_POSITIVE_REGULATION_OF_PROTEIN_BINDING	0.0224671	0.560493	0.352488	0.999844	2.0269	72	c("12010", "15516")
147	GOBP_NEGATIVE_REGULATION_OF_PROTEIN_BINDING	0.023506	0.560493	0.352488	0.999842	2.02689	72	c("12010", "19268")
148	GOBP_CELLULAR_SENESCENCE	0.0245449	0.560493	0.352488	0.999808	2.02682	72	c("12010", "12317")
149	GOBP_PLACENTA_BLOOD_VESSEL_DEVELOPMENT	0.0236142	0.560493	0.352488	-0.924697	-2.01474	24	26395
150	GOBP_LUNG_EPITHELIUM_DEVELOPMENT	0.0236142	0.560493	0.352488	-0.89337	-1.94648	24	26395
151	GOBP_TRANSITION_METAL_ION_HOMEOSTASIS	0.0231978	0.560493	0.352488	0.99983	1.93817	100	c("12010", "14319")
152	GOBP_PRODUCTION_OF_MOLECULAR_MEDIATOR_OF_IMMUNE_RESPONSE	0.0239025	0.560493	0.352488	0.999837	1.82639	131	c("12010", "11600")
153	GOBP_REGULATION_OF_T_CELL_ACTIVATION	0.0218731	0.560493	0.352488	0.999833	1.59348	199	c("12010", "27050")
154	GOBP_POSITIVE_REGULATION_OF_CELL_DEATH	0.023313	0.560493	0.352488	-0.99992	-1.5797	424	c("15122", "110257", "101488143")
155	GOBP_LEUKOCYTE_CELL_CELL_ADHESION	0.0224768	0.560493	0.352488	0.999831	1.56125	215	c("12010", "27050")
156	GOBP_LYMPHOCYTE_CHEMOTAXIS	0.0262658	0.561279	0.352488	-0.999651	-2.21469	27	14456
157	GOBP_REGULATION_OF_PROTEIN_EXPORT_FROM_NUCLEUS	0.0262658	0.561279	0.352488	-0.999641	-2.21467	27	14456
158	GOBP_REGULATION_OF_OSTEOCLAST_DIFFERENTIATION	0.0264094	0.561279	0.352488	0.999581	2.13278	35	c("27220", "14281")
159	GOBP_OVULATION_CYCLE	0.0258629	0.561279	0.352488	0.999643	2.105	52	c("11504", "14828")
160	GOBP_MUSCLE_CELL_MIGRATION	0.0261487	0.561279	0.352488	0.999639	2.08312	64	c("11504", "106014")
161	GOBP_VASCULAR_ASSOCIATED_SMOOTH_MUSCLE_CELL_MIGRATION	0.0263758	0.561279	0.352488	0.999653	2.02871	18	c("11504", "106014")
162	GOBP_CENTRAL_NERVOUS_SYSTEM_NEURON_DIFFERENTIATION	0.0253508	0.561279	0.352488	0.999827	1.83476	124	c("12010", "14790")
163	GOBP_GAMMA_AMINOBUTYRIC_ACID_SIGNALING_PATHWAY	0.0251377	0.561279	0.352488	-0.835416	-1.82021	24	c("14407", "14406", "20496", "14396", "14402")
164	GOBP_NEGATIVE_REGULATION_OF_CELL_AGING	0.0257996	0.561279	0.352488	-0.797357	-1.68751	19	c("17319", "20620", "21385")
165	GOBP_REGULATION_OF_MACROPHAGE_CHEMOTAXIS	0.0255541	0.561279	0.352488	-0.829415	-1.66971	15	c("17319", "26417", "102103")
166	GOBP_ORGANIC_ANION_TRANSPORT	0.0248215	0.561279	0.352488	0.999895	1.53076	232	c("76157", "20910")
167	GOBP_NEGATIVE_REGULATION_OF_EPITHELIAL_CELL_PROLIFERATION	0.0265766	0.56145	0.352488	0.999843	1.97006	88	c("12010", "20846")
168	GOBP_CELLULAR_RESPONSE_TO_NUTRIENT	0.0274437	0.569537	0.352488	-0.999647	-2.27181	32	14456
169	GOBP_VASCULAR_ASSOCIATED_SMOOTH_MUSCLE_CELL_PROLIFERATION	0.0272894	0.569537	0.352488	0.999648	2.14341	42	c("11504", "106014")
170	GOBP_POSITIVE_REGULATION_OF_ENDOCYTOSIS	0.0272181	0.569537	0.352488	0.999838	1.99998	80	c("12010", "66914")
171	GOBP_POSITIVE_REGULATION_OF_CELL_CYCLE_G1_S_PHASE_TRANSITION	0.0278522	0.573502	0.352488	0.999647	2.16129	45	c("11504", "13649")
172	GOBP_EATING_BEHAVIOR	0.0279598	0.573502	0.352488	0.99938	2.08127	24	c("20848", "22223")
173	GOBP_NEGATIVE_REGULATION_OF_G_PROTEIN_COUPLED_RECEPTOR_SIGNALING_PATHWAY	0.0288376	0.588087	0.352488	0.99951	2.13867	41	c("20215", "67298")
174	GOBP_ACETYL_COA_METABOLIC_PROCESS	0.0296449	0.59316	0.352488	-0.999578	-2.21453	27	208715
175	GOBP_REGULATION_OF_TISSUE_REMODELING	0.0294637	0.59316	0.352488	0.99958	2.15504	43	c("27220", "54525")
176	GOBP_NEGATIVE_REGULATION_OF_VASCULATURE_DEVELOPMENT	0.0297589	0.59316	0.352488	0.999636	2.08182	66	c("11504", "20846")
177	GOBP_DETECTION_OF_LIGHT_STIMULUS_INVOLVED_IN_SENSORY_PERCEPTION	0.0296584	0.59316	0.352488	0.998629	2.03288	19	c("19133", "22157", "14685", "19881")
178	GOBP_POSITIVE_REGULATION_OF_INTERLEUKIN_1_BETA_PRODUCTION	0.0303049	0.60065	0.352488	0.99938	2.08126	24	c("20848", "15275")
179	GOBP_POSITIVE_REGULATION_OF_AMINE_TRANSPORT	0.0307465	0.60263	0.352488	0.999571	2.12247	29	c("27220", "20910")
180	GOBP_NEGATIVE_REGULATION_OF_INTRINSIC_APOPTOTIC_SIGNALING_PATHWAY_BY_P53_CLASS_MEDIATOR	0.0306847	0.60263	0.352488	-0.779075	-1.64882	19	17319
181	GOBP_REGULATION_OF_RESPONSE_TO_EXTRACELLULAR_STIMULUS	0.0309965	0.604175	0.352488	0.999584	2.02857	18	c("27220", "17751")
182	GOBP_NEGATIVE_REGULATION_OF_STEM_CELL_DIFFERENTIATION	0.0313944	0.608568	0.321776	0.999379	2.07527	21	c("20848", "15526")
183	GOBP_REACTIVE_NITROGEN_SPECIES_METABOLIC_PROCESS	0.0326631	0.622156	0.321776	-0.999791	-2.2589	48	101488143
184	GOBP_REGULATION_OF_TUMOR_NECROSIS_FACTOR_MEDIATED_SIGNALING_PATHWAY	0.0331535	0.622156	0.321776	-0.999638	-2.25287	39	14456
185	GOBP_POSITIVE_REGULATION_OF_PROTEIN_TYROSINE_KINASE_ACTIVITY	0.0331535	0.622156	0.321776	-0.999637	-2.25287	39	14456
186	GOBP_ENERGY_HOMEOSTASIS	0.0331273	0.622156	0.321776	0.999449	2.12044	34	c("76157", "20848", "19017")
187	GOBP_REGULATION_OF_ERYTHROCYTE_DIFFERENTIATION	0.0325464	0.622156	0.321776	0.999447	2.1175	33	c("12010", "20848", "20846")
188	GOBP_REGULATION_OF_CYTOPLASMIC_TRANSPORT	0.0324158	0.622156	0.321776	-0.927407	-2.05453	26	c("26395", "26417", "19684", "17756")
189	GOBP_POSITIVE_REGULATION_OF_NERVOUS_SYSTEM_PROCESS	0.0335727	0.62669	0.321776	0.999583	2.08543	27	c("27220", "16398")
190	GOBP_NATURAL_KILLER_CELL_ACTIVATION	0.0340473	0.630912	0.321776	-0.99964	-2.25091	45	14456
191	GOBP_NEGATIVE_REGULATION_OF_PEPTIDE_SECRETION	0.0341565	0.630912	0.321776	0.999583	2.08543	27	c("27220", "16500")
192	GOBP_POSITIVE_REGULATION_OF_TOR_SIGNALING	0.0348207	0.639831	0.321776	-0.99964	-2.27369	42	14456
193	GOBP_RESPONSE_TO_GROWTH_HORMONE	0.0356007	0.644653	0.321776	0.999378	2.08126	24	c("20848", "14600")
194	GOBP_RESPONSE_TO_LIGHT_INTENSITY	0.0356313	0.644653	0.321776	0.998699	1.99117	15	c("20147", "19133", "214111", "14685", "19739")
195	GOBP_POSITIVE_REGULATION_OF_LYASE_ACTIVITY	0.0356313	0.644653	0.321776	0.998698	1.99117	15	c("14913", "19674", "15444")
196	GOBP_SENSORY_PERCEPTION_OF_TEMPERATURE_STIMULUS	0.035978	0.647603	0.321776	0.998693	1.99992	16	c("212541", "20315")
197	GOBP_POSITIVE_REGULATION_OF_CYCLASE_ACTIVITY	0.0367901	0.652238	0.321776	0.998695	1.99116	15	c("14913", "19674", "15444")
198	GOBP_PURINERGIC_NUCLEOTIDE_RECEPTOR_SIGNALING_PATHWAY	0.0367901	0.652238	0.321776	0.998492	1.99076	15	c("14685", "21367")
199	GOBP_REGULATION_OF_NEURON_PROJECTION_REGENERATION	0.0367378	0.652238	0.321776	-0.872301	-1.93245	26	26395
200	GOBP_RESPONSE_TO_AUDITORY_STIMULUS	0.0372024	0.655667	0.321776	-0.999503	-2.11645	20	66797
201	GOBP_CHROMOSOME_CONDENSATION	0.0373552	0.655667	0.321776	-0.835752	-1.85148	26	23825
202	GOBP_BONE_RESORPTION	0.0377905	0.656773	0.321776	0.999583	2.16864	39	c("27220", "18750")
203	GOBP_REGULATION_OF_GOLGI_ORGANIZATION	0.0376646	0.656773	0.321776	-0.948916	-2.00678	18	c("26395", "26417", "100986")
204	GOBP_HOMOTYPIC_CELL_CELL_ADHESION	0.0652681	0.662805	0.271289	-0.999787	-2.2959	62	101488143
205	GOBP_POSITIVE_REGULATION_OF_LYMPHOCYTE_DIFFERENTIATION	0.0675991	0.662805	0.266351	-0.999641	-2.29556	62	14456
206	GOBP_REGULATION_OF_BIOMINERALIZATION	0.0682353	0.662805	0.266351	-0.999631	-2.2894	61	14456
207	GOBP_NEGATIVE_REGULATION_OF_RESPONSE_TO_CYTOKINE_STIMULUS	0.0570776	0.662805	0.287857	-0.999638	-2.28368	52	14456
208	GOBP_REGULATION_OF_LEUKOCYTE_APOPTOTIC_PROCESS	0.06621	0.662805	0.266351	-0.999618	-2.28363	52	14456
209	GOBP_REGULATION_OF_MONONUCLEAR_CELL_MIGRATION	0.0725995	0.662805	0.257206	-0.999623	-2.27866	64	14456
210	GOBP_DIENCEPHALON_DEVELOPMENT	0.0735931	0.662805	0.245042	-0.999473	-2.27331	42	66797
211	GOBP_NEURON_RECOGNITION	0.0735931	0.662805	0.245042	-0.999462	-2.27329	42	66797
212	GOBP_RESPONSE_TO_VITAMIN	0.0629371	0.662805	0.276501	-0.999638	-2.27307	56	14456
213	GOBP_NEGATIVE_REGULATION_OF_CYSTEINE_TYPE_ENDOPEPTIDASE_ACTIVITY	0.0714286	0.662805	0.261664	-0.999627	-2.27194	60	14456
214	GOBP_REGULATION_OF_EPITHELIAL_CELL_APOPTOTIC_PROCESS	0.0597701	0.662805	0.282013	-0.999633	-2.27174	53	14456
215	GOBP_POSITIVE_REGULATION_OF_LEUKOCYTE_CHEMOTAXIS	0.062069	0.662805	0.276501	-0.99963	-2.27174	53	14456
216	GOBP_PROTEIN_EXPORT_FROM_NUCLEUS	0.062069	0.662805	0.276501	-0.99963	-2.27174	53	14456
217	GOBP_INTERFERON_GAMMA_PRODUCTION	0.0597701	0.662805	0.282013	-0.999636	-2.26938	51	14456
218	GOBP_ANIMAL_ORGAN_REGENERATION	0.0440443	0.662805	0.321776	-0.999643	-2.26806	46	14456
219	GOBP_POSITIVE_REGULATION_OF_FIBROBLAST_PROLIFERATION	0.0550661	0.662805	0.287857	-0.999621	-2.26421	36	14456
220	GOBP_NEURON_MATURATION	0.0660793	0.662805	0.261664	-0.99949	-2.26098	38	66797
221	GOBP_POSITIVE_REGULATION_OF_NUCLEOCYTOPLASMIC_TRANSPORT	0.0629213	0.662805	0.271289	-0.999626	-2.25802	47	14456
222	GOBP_LYMPHOCYTE_MIGRATION	0.0665083	0.662805	0.271289	-0.999638	-2.25498	58	14456
223	GOBP_BIOLOGICAL_PROCESS_INVOLVED_IN_INTRASPECIES_INTERACTION_BETWEEN_ORGANISMS	0.0685841	0.662805	0.257206	-0.999473	-2.25405	37	66797
224	GOBP_PLATELET_AGGREGATION	0.0392361	0.662805	0.321776	-0.999788	-2.25134	49	101488143
225	GOBP_POSITIVE_REGULATION_OF_RESPONSE_TO_CYTOKINE_STIMULUS	0.0454067	0.662805	0.321776	-0.999638	-2.24622	44	14456
226	GOBP_REGULATION_OF_SYSTEMIC_ARTERIAL_BLOOD_PRESSURE	0.0717703	0.662805	0.261664	-0.999628	-2.2413	57	14456
227	GOBP_DETECTION_OF_VISIBLE_LIGHT	0.0612613	0.662805	0.245042	0.998971	2.17409	44	c("14539", "20215", "19888", "20147", "19133", "22157", "212541", "14685", "19881")
228	GOBP_EYE_PHOTORECEPTOR_CELL_DIFFERENTIATION	0.0650995	0.662805	0.237794	0.998763	2.16686	39	c("20848", "19888", "22157", "14699", "14685", "19881")
229	GOBP_MRNA_TRANSCRIPTION	0.0556938	0.662805	0.321776	0.999377	2.16028	38	c("20848", "68776")
230	GOBP_REGULATION_OF_NEURON_MIGRATION	0.0711332	0.662805	0.287805	0.99937	2.16026	38	c("20848", "20358")
231	GOBP_REGULATION_OF_GENE_SILENCING_BY_RNA	0.0744417	0.662805	0.287805	0.999299	2.16011	38	c("20848", "213988", "13649")
232	GOBP_PHOTOTRANSDUCTION	0.0531136	0.662805	0.266351	0.999108	2.15402	43	c("14539", "20028", "20215", "14913", "19888", "20147", "14699", "212541", "19674", "14685", "22248")
233	GOBP_REGULATION_OF_BEHAVIOR	0.0586081	0.662805	0.252961	0.99903	2.15386	43	c("20848", "14695", "217166")
234	GOBP_T_CELL_DIFFERENTIATION_INVOLVED_IN_IMMUNE_RESPONSE	0.0562066	0.662805	0.321776	0.999377	2.15199	40	c("20848", "19883")
235	GOBP_REGULATION_OF_CYCLASE_ACTIVITY	0.0727273	0.662805	0.224966	0.998685	2.1486	37	c("14913", "19674", "15444")
236	GOBP_REGULATION_OF_GLYCOLYTIC_PROCESS	0.0392327	0.662805	0.321776	0.999369	2.14454	36	c("20848", "16000")
237	GOBP_REGULATION_OF_MIRNA_TRANSCRIPTION	0.0688296	0.662805	0.287805	0.999366	2.1428	42	c("20848", "14281")
238	GOBP_PHOTORECEPTOR_CELL_MAINTENANCE	0.0726257	0.662805	0.227987	0.99883	2.13722	41	c("19888", "22157", "212541", "11994")
239	GOBP_POSITIVE_REGULATION_OF_NOTCH_SIGNALING_PATHWAY	0.0508564	0.662805	0.321776	0.999372	2.13233	35	c("20848", "269774")
240	GOBP_NEGATIVE_REGULATION_OF_MYELOID_CELL_DIFFERENTIATION	0.0598963	0.662805	0.321776	0.999576	2.12815	48	c("27220", "15526")
241	GOBP_POSITIVE_REGULATION_OF_INTERLEUKIN_6_PRODUCTION	0.0464286	0.662805	0.282013	0.999377	2.12773	48	c("20848", "15289")
242	GOBP_REGULATION_OF_STEM_CELL_DIFFERENTIATION	0.0482143	0.662805	0.276501	0.999369	2.12771	48	c("20848", "68219")
243	GOBP_DSRNA_PROCESSING	0.05	0.662805	0.271289	0.999298	2.12756	48	c("20848", "13649")
244	GOBP_CD4_POSITIVE_ALPHA_BETA_T_CELL_ACTIVATION	0.051458	0.662805	0.261664	0.999375	2.12356	55	c("20848", "19883")
245	GOBP_ASTROCYTE_DIFFERENTIATION	0.0548885	0.662805	0.252961	0.999292	2.12339	55	c("20848", "17751")
246	GOBP_POSITIVE_REGULATION_OF_INTERLEUKIN_1_PRODUCTION	0.0442859	0.662805	0.321776	0.999377	2.12206	29	c("20848", "15289")
247	GOBP_CYTOKINE_PRODUCTION_INVOLVED_IN_INFLAMMATORY_RESPONSE	0.0533122	0.662805	0.321776	0.999374	2.12205	29	c("20848", "26874")
248	GOBP_STRIATED_MUSCLE_CELL_APOPTOTIC_PROCESS	0.0506567	0.662805	0.276501	0.998825	2.12089	29	c("14699", "52040")
249	GOBP_BONE_REMODELING	0.0435077	0.662805	0.321776	0.99958	2.11977	57	c("27220", "54525")
250	GOBP_NEUROPEPTIDE_SIGNALING_PATHWAY	0.0463659	0.662805	0.321776	0.999577	2.11737	46	c("27220", "30052")
251	GOBP_CATECHOLAMINE_SECRETION	0.048012	0.662805	0.321776	0.999573	2.11736	46	c("27220", "54526")
252	GOBP_CD4_POSITIVE_ALPHA_BETA_T_CELL_DIFFERENTIATION	0.0456204	0.662805	0.287857	0.999376	2.11694	46	c("20848", "19883")
253	GOBP_RETINA_MORPHOGENESIS_IN_CAMERA_TYPE_EYE	0.0574506	0.662805	0.252961	0.99923	2.11652	47	c("19888", "20147", "19881")
254	GOBP_REGULATION_OF_LYASE_ACTIVITY	0.0632184	0.662805	0.248911	0.998692	2.1159	33	c("14913", "19674", "15444")
255	GOBP_POSITIVE_REGULATION_OF_MIRNA_TRANSCRIPTION	0.0673427	0.662805	0.287805	0.999368	2.11355	32	c("20848", "14281")
256	GOBP_CYCLIC_NUCLEOTIDE_MEDIATED_SIGNALING	0.0541012	0.662805	0.257206	0.999434	2.11301	56	c("14913", "54611")
257	GOBP_NON_MOTILE_CILIUM_ASSEMBLY	0.0575916	0.662805	0.248911	0.999297	2.11271	56	c("19888", "77945")
258	GOBP_EYE_PHOTORECEPTOR_CELL_DEVELOPMENT	0.0590476	0.662805	0.257206	0.998695	2.11212	32	c("19888", "22157", "14699", "14685", "21838")
259	GOBP_SMOOTH_MUSCLE_CELL_MIGRATION	0.0474637	0.662805	0.321776	0.999641	2.11092	53	c("11504", "106014")
260	GOBP_POSITIVE_REGULATION_OF_MYELOID_CELL_DIFFERENTIATION	0.0567986	0.662805	0.248911	0.999365	2.11014	58	c("20848", "20846")
261	GOBP_NEURAL_RETINA_DEVELOPMENT	0.0654045	0.662805	0.231127	0.999226	2.10985	58	c("19888", "20147", "234267")
262	GOBP_POSITIVE_REGULATION_OF_INTERLEUKIN_8_PRODUCTION	0.0455852	0.662805	0.321776	0.999379	2.1096	30	c("20848", "13198")
263	GOBP_REGULATION_OF_TRIGLYCERIDE_METABOLIC_PROCESS	0.0489642	0.662805	0.282013	0.998962	2.10872	30	c("14695", "26457")
264	GOBP_RESPONSE_TO_ELECTRICAL_STIMULUS	0.0696798	0.662805	0.234393	0.99846	2.10766	30	c("14685", "15444")
265	GOBP_T_CELL_ACTIVATION_INVOLVED_IN_IMMUNE_RESPONSE	0.0514184	0.662805	0.266351	0.999373	2.10443	52	c("20848", "20104")
266	GOBP_REGULATION_OF_MULTICELLULAR_ORGANISM_GROWTH	0.0549645	0.662805	0.257206	0.999366	2.10442	52	c("20848", "14600")
267	GOBP_AXONEME_ASSEMBLY	0.0549645	0.662805	0.257206	0.999307	2.10429	52	c("19888", "231214")
268	GOBP_INTERLEUKIN_10_PRODUCTION	0.0541245	0.662805	0.321776	0.999378	2.1038	28	c("20848", "16423")
269	GOBP_RESPONSE_TO_INTERLEUKIN_6	0.0627382	0.662805	0.287805	0.999376	2.1038	28	c("20848", "19281")
270	GOBP_LONG_TERM_MEMORY	0.0670498	0.662805	0.24134	0.998539	2.10072	31	c("66259", "224938")
271	GOBP_POSITIVE_REGULATION_OF_SMOOTH_MUSCLE_CELL_PROLIFERATION	0.0431406	0.662805	0.321776	0.999645	2.09987	60	c("11504", "20846")
272	GOBP_MONOAMINE_TRANSPORT	0.0649009	0.662805	0.287805	0.999563	2.0997	60	c("27220", "54526")
273	GOBP_PROTEIN_HETEROOLIGOMERIZATION	0.0434078	0.662805	0.321776	0.999096	2.09952	23	c("19133", "19881")
274	GOBP_OSTEOCLAST_DIFFERENTIATION	0.0497679	0.662805	0.321776	0.999575	2.09748	61	c("27220", "14281")
275	GOBP_DETECTION_OF_LIGHT_STIMULUS	0.0625	0.662805	0.237794	0.999244	2.09343	59	c("14539", "20028", "20215", "14913", "19888", "20147", "19133", "22157", "14699", "212541", "19674", "14685", "19881")
276	GOBP_T_CELL_SELECTION	0.0545899	0.662805	0.321776	0.999381	2.09333	25	c("20848", "20869")
277	GOBP_LONG_TERM_SYNAPTIC_DEPRESSION	0.0524272	0.662805	0.276501	0.998749	2.09303	26	c("214111", "20910")
278	GOBP_REGULATION_OF_NUCLEOTIDE_BIOSYNTHETIC_PROCESS	0.0524272	0.662805	0.276501	0.998689	2.09291	26	c("14913", "19674", "269523")
279	GOBP_POSITIVE_REGULATION_OF_POSTTRANSCRIPTIONAL_GENE_SILENCING	0.0745178	0.662805	0.287805	0.999304	2.08485	27	c("20848", "213988", "13649")
280	GOBP_POSITIVE_REGULATION_OF_NUCLEOTIDE_METABOLIC_PROCESS	0.0621359	0.662805	0.252961	0.998687	2.08356	27	c("14913", "19674", "269523")
281	GOBP_ALPHA_BETA_T_CELL_DIFFERENTIATION	0.0573913	0.662805	0.248911	0.999371	2.08256	64	c("20848", "19883")
282	GOBP_NEGATIVE_REGULATION_OF_SMALL_MOLECULE_METABOLIC_PROCESS	0.0608696	0.662805	0.24134	0.999361	2.08254	64	c("20848", "15444")
283	GOBP_CELL_VOLUME_HOMEOSTASIS	0.0456041	0.662805	0.321776	0.998966	2.0804	24	c("14695", "107723")
284	GOBP_REGULATION_OF_MYELOID_LEUKOCYTE_DIFFERENTIATION	0.054517	0.662805	0.321776	0.999575	2.0794	67	c("27220", "14281")
285	GOBP_NEGATIVE_REGULATION_OF_HEMOPOIESIS	0.0484565	0.662805	0.321776	0.999576	2.07919	63	c("27220", "56468")
286	GOBP_CIRCADIAN_REGULATION_OF_GENE_EXPRESSION	0.0679112	0.662805	0.287805	0.999564	2.07917	63	c("27220", "19047")
287	GOBP_POSITIVE_REGULATION_OF_TUMOR_NECROSIS_FACTOR_SUPERFAMILY_CYTOKINE_PRODUCTION	0.0609756	0.662805	0.24134	0.999359	2.07874	63	c("20848", "13202")
288	GOBP_CAMERA_TYPE_EYE_PHOTORECEPTOR_CELL_DIFFERENTIATION	0.0406108	0.662805	0.321776	0.999303	2.07512	21	c("19888", "19881")
289	GOBP_RETINA_LAYER_FORMATION	0.0498273	0.662805	0.321776	0.999161	2.07482	21	c("20147", "15257")
290	GOBP_REGULATION_OF_ATP_METABOLIC_PROCESS	0.0667808	0.662805	0.227987	0.999346	2.0687	69	c("20848", "269523")
291	GOBP_LIPID_TRANSLOCATION	0.0660793	0.662805	0.261664	-0.911781	-2.06524	36	76295
292	GOBP_FACE_DEVELOPMENT	0.0566038	0.662805	0.276501	-0.908578	-2.06484	32	c("26395", "26417", "102774", "22682")
293	GOBP_LABYRINTHINE_LAYER_DEVELOPMENT	0.0566038	0.662805	0.276501	-0.90679	-2.06078	32	26395
294	GOBP_ADP_METABOLIC_PROCESS	0.0684932	0.662805	0.224966	0.999343	2.05996	71	c("20848", "21991")
295	GOBP_VESICLE_MEDIATED_TRANSPORT_BETWEEN_ENDOSOMAL_COMPARTMENTS	0.0731183	0.662805	0.245042	-0.899883	-2.05571	41	c("26395", "26417", "19684")
296	GOBP_POSITIVE_REGULATION_OF_ENDOTHELIAL_CELL_PROLIFERATION	0.0687285	0.662805	0.224966	0.999357	2.04968	70	c("20848", "20356")
297	GOBP_POSITIVE_REGULATION_OF_ORGANELLE_ASSEMBLY	0.0687285	0.662805	0.224966	0.999296	2.04955	70	c("19888", "72587")
298	GOBP_REGULATION_OF_MEMBRANE_LIPID_DISTRIBUTION	0.0718954	0.662805	0.248911	-0.900466	-2.04587	40	76295
299	GOBP_LUNG_MORPHOGENESIS	0.05625	0.662805	0.276501	-0.905971	-2.04015	31	c("26395", "26417")
300	GOBP_THYMUS_DEVELOPMENT	0.0566038	0.662805	0.276501	-0.896189	-2.03669	32	c("26395", "26417")
301	GOBP_ADAPTATION_OF_SIGNALING_PATHWAY	0.0449011	0.662805	0.321776	0.999246	2.02788	18	c("20215", "20147", "110355")
302	GOBP_CELLULAR_RESPONSE_TO_CALCIUM_ION	0.0694444	0.662805	0.224966	0.999423	2.02604	72	c("14913", "15444")
303	GOBP_ANIMAL_ORGAN_FORMATION	0.0682819	0.662805	0.257206	-0.893788	-2.02449	36	c("26395", "26417")
304	GOBP_DETECTION_OF_TEMPERATURE_STIMULUS	0.0403082	0.662805	0.321776	0.998689	2.00391	17	c("212541", "20315")
305	GOBP_SENSORY_PERCEPTION_OF_TASTE	0.0426619	0.662805	0.321776	0.998488	2.00351	17	c("14685", "14688")
306	GOBP_INTEGRIN_MEDIATED_SIGNALING_PATHWAY	0.0497427	0.662805	0.266351	0.99963	2.00273	78	c("11504", "22793")
307	GOBP_NEGATIVE_REGULATION_OF_AUTOPHAGY	0.0743945	0.662805	0.216543	0.999362	2.00243	73	c("20848", "13684")
308	GOBP_DEVELOPMENT_OF_PRIMARY_FEMALE_SEXUAL_CHARACTERISTICS	0.05	0.662805	0.266351	0.999615	2.00018	79	c("11504", "22215")
309	GOBP_POSITIVE_REGULATION_OF_MITOTIC_CELL_CYCLE_PHASE_TRANSITION	0.0469565	0.662805	0.276501	0.999637	1.99961	74	c("11504", "13649")
310	GOBP_CARDIAC_CHAMBER_MORPHOGENESIS	0.0482759	0.662805	0.271289	0.999633	1.99957	80	c("11504", "17684")
311	GOBP_AMINE_TRANSPORT	0.0571924	0.662805	0.248911	0.999556	1.99441	75	c("27220", "20910")
312	GOBP_CEREBELLAR_CORTEX_MORPHOGENESIS	0.0533049	0.662805	0.287857	-0.887146	-1.9729	29	c("26395", "72393", "19130")
313	GOBP_FEMALE_SEX_DIFFERENTIATION	0.0572391	0.662805	0.245042	0.999614	1.96961	88	c("11504", "22215")
314	GOBP_POSITIVE_REGULATION_OF_CELL_CYCLE_PHASE_TRANSITION	0.0567613	0.662805	0.245042	0.99961	1.96897	90	c("11504", "13649")
315	GOBP_POSITIVE_REGULATION_OF_MITOTIC_CELL_CYCLE	0.0597015	0.662805	0.237794	0.999629	1.94936	97	c("11504", "13649")
316	GOBP_FEMALE_GAMETE_GENERATION	0.0597015	0.662805	0.237794	0.999629	1.94936	97	c("11504", "54611")
317	GOBP_CEREBELLAR_CORTEX_FORMATION	0.0410321	0.662805	0.321776	-0.919924	-1.94803	21	c("26395", "72393", "19130")
318	GOBP_RESPONSE_TO_DSRNA	0.0533049	0.662805	0.287857	-0.871715	-1.93858	29	c("18148", "26417", "72162", "18035")
319	GOBP_TISSUE_REMODELING	0.066335	0.662805	0.224966	0.999569	1.93766	100	c("27220", "54525")
320	GOBP_SMOOTH_MUSCLE_CELL_PROLIFERATION	0.0617696	0.662805	0.234393	0.999632	1.92741	101	c("11504", "20846")
321	GOBP_ATP_SYNTHESIS_COUPLED_PROTON_TRANSPORT	0.0506823	0.662805	0.282013	0.928704	1.90456	20	c("11947", "11984", "27425", "228033", "67942", "57423", "11957", "28080", "11958", "67126", "66114", "11951")
322	GOBP_REGULATION_OF_CENTRIOLE_REPLICATION	0.0435378	0.662805	0.321776	-0.898694	-1.90308	21	c("18148", "20479")
323	GOBP_HINDBRAIN_MORPHOGENESIS	0.0704846	0.662805	0.252961	-0.839552	-1.90164	36	c("26395", "72393", "19130")
324	GOBP_CARDIAC_CHAMBER_DEVELOPMENT	0.0628099	0.662805	0.231127	0.999621	1.88889	113	c("11504", "109676")
325	GOBP_NEGATIVE_REGULATION_OF_SECRETION	0.06914	0.662805	0.222056	0.99956	1.88236	109	c("27220", "16500")
326	GOBP_POSITIVE_REGULATION_OF_CHEMOKINE_PRODUCTION	0.0700637	0.662805	0.248911	-0.825448	-1.87059	34	c("17319", "15251", "11820")
327	GOBP_POSITIVE_REGULATION_OF_CELL_CYCLE_G2_M_PHASE_TRANSITION	0.0673532	0.662805	0.287805	-0.826059	-1.82642	25	c("18148", "20479", "11820", "12530")
328	GOBP_NEGATIVE_REGULATION_OF_LYMPHOCYTE_APOPTOTIC_PROCESS	0.0723005	0.662805	0.287805	-0.859084	-1.81911	20	c("17319", "15251")
329	GOBP_NEGATIVE_REGULATION_OF_VIRAL_GENOME_REPLICATION	0.0666667	0.662805	0.252961	-0.800525	-1.81114	33	c("23825", "19130")
330	GOBP_MUSCLE_CELL_PROLIFERATION	0.0701169	0.662805	0.21925	0.999624	1.80584	134	c("11504", "20846")
331	GOBP_REGULATION_OF_TRANSLATION_IN_RESPONSE_TO_STRESS	0.0747722	0.662805	0.287805	-0.845273	-1.78986	20	18148
332	GOBP_POSITIVE_REGULATION_OF_BINDING	0.0396435	0.662805	0.321776	0.999824	1.78321	142	c("12010", "15516")
333	GOBP_REGULATION_OF_NEURON_DIFFERENTIATION	0.0413907	0.662805	0.287857	0.999776	1.78023	143	c("12010", "18546", "22629")
334	GOBP_SUBSTRATE_DEPENDENT_CELL_MIGRATION	0.0545809	0.662805	0.271289	0.860908	1.76553	20	c("11947", "16398")
335	GOBP_NEGATIVE_REGULATION_OF_TYPE_I_INTERFERON_PRODUCTION	0.0549898	0.662805	0.276501	-0.809305	-1.76332	24	c("23825", "19261", "22230")
336	GOBP_ANION_HOMEOSTASIS	0.0542169	0.662805	0.276501	-0.795729	-1.75936	25	c("12709", "57138", "20496")
337	GOBP_REGULATION_OF_PROTEIN_BINDING	0.0411862	0.662805	0.287857	0.99982	1.73532	156	c("12010", "15516")
338	GOBP_REGULATION_OF_NUCLEASE_ACTIVITY	0.0482478	0.662805	0.321776	-0.818325	-1.7306	18	c("18148", "21749", "110213")
339	GOBP_NEGATIVE_REGULATION_OF_CELL_PROJECTION_ORGANIZATION	0.0409836	0.662805	0.287857	0.999812	1.72351	160	c("12010", "22215")
340	GOBP_MACROPHAGE_CHEMOTAXIS	0.056693	0.662805	0.321776	-0.803368	-1.70121	21	c("17319", "26417", "102103")
341	GOBP_FEMALE_MEIOTIC_NUCLEAR_DIVISION	0.0532281	0.662805	0.321776	-0.798085	-1.6878	18	c("51792", "22187", "217716", "12531", "223989")
342	GOBP_LOCOMOTORY_EXPLORATION_BEHAVIOR	0.0520231	0.662805	0.276501	0.84313	1.681	15	c("22215", "14415")
343	GOBP_REGULATION_OF_OXIDATIVE_STRESS_INDUCED_INTRINSIC_APOPTOTIC_SIGNALING_PATHWAY	0.063655	0.662805	0.257206	-0.758483	-1.6803	26	c("268373", "15251", "50754", "68943", "71514", "20656", "11651", "56085", "18453")
344	GOBP_MACROPHAGE_MIGRATION	0.0658174	0.662805	0.257206	-0.752343	-1.67972	30	c("17319", "26417", "102103")
345	GOBP_POSITIVE_REGULATION_OF_MYELOID_LEUKOCYTE_CYTOKINE_PRODUCTION_INVOLVED_IN_IMMUNE_RESPONSE	0.0520833	0.662805	0.287857	-0.792438	-1.67807	21	c("17319", "72162")
346	GOBP_REGULATION_OF_MACROPHAGE_MIGRATION	0.0563674	0.662805	0.276501	-0.776051	-1.67474	23	c("17319", "26417", "102103")
347	GOBP_REGULATION_OF_ENDOCYTOSIS	0.0456026	0.662805	0.271289	0.999811	1.66606	172	c("12010", "15444")
348	GOBP_PROTEIN_FOLDING	0.0456026	0.662805	0.271289	0.999801	1.66604	172	c("12010", "22327")
349	GOBP_REGULATION_OF_LYMPHOCYTE_APOPTOTIC_PROCESS	0.0666667	0.662805	0.252961	-0.737821	-1.66149	31	c("17319", "15251")
350	GOBP_EXPLORATION_BEHAVIOR	0.0726577	0.662805	0.231127	0.789998	1.66011	23	c("22215", "14415", "56710", "268860")
351	GOBP_B_CELL_HOMEOSTASIS	0.0657084	0.662805	0.252961	-0.748692	-1.65861	26	c("17319", "15251")
352	GOBP_NEGATIVE_REGULATION_OF_OXIDATIVE_STRESS_INDUCED_INTRINSIC_APOPTOTIC_SIGNALING_PATHWAY	0.0575859	0.662805	0.321776	-0.777755	-1.64481	18	c("268373", "15251", "68943", "20656")
353	GOBP_POSITIVE_REGULATION_OF_CELL_CYCLE_PROCESS	0.0653595	0.662805	0.224966	0.999703	1.63952	177	c("14539", "11504", "13649")
354	GOBP_POSITIVE_REGULATION_OF_B_CELL_PROLIFERATION	0.0677618	0.662805	0.248911	-0.739458	-1.63816	26	c("17319", "22042", "12520", "13844", "67245", "18019", "11444", "227059")
355	GOBP_POTASSIUM_ION_HOMEOSTASIS	0.0583333	0.662805	0.271289	-0.772863	-1.63662	21	c("232975", "57138", "11931", "16511", "20496")
356	GOBP_NEGATIVE_REGULATION_OF_UBIQUITIN_PROTEIN_TRANSFERASE_ACTIVITY	0.0682261	0.662805	0.24134	0.796489	1.63342	20	c("20115", "65019", "67427", "20054", "67025", "70369")
357	GOBP_MYELOID_LEUKOCYTE_CYTOKINE_PRODUCTION	0.0677618	0.662805	0.248911	-0.736107	-1.63082	27	c("17319", "72162", "21808")
358	GOBP_RESPONSE_TO_MOLECULE_OF_BACTERIAL_ORIGIN	0.0434084	0.662805	0.276501	0.999823	1.62723	186	c("12010", "14281")
359	GOBP_AMYLOID_BETA_CLEARANCE	0.0677618	0.662805	0.248911	-0.733253	-1.6245	27	c("19326", "15357", "13121", "233489", "16337", "16976", "11816", "16835")
360	GOBP_REGULATION_OF_IMMUNE_EFFECTOR_PROCESS	0.0435484	0.662805	0.276501	0.999823	1.62372	185	c("12010", "20910")
361	GOBP_MITOCHONDRIAL_CALCIUM_ION_TRANSMEMBRANE_TRANSPORT	0.0395005	0.662805	0.321776	-0.773094	-1.62368	17	c("110893", "69597", "216001", "56384", "215999")
362	GOBP_REGULATION_OF_SISTER_CHROMATID_COHESION	0.055102	0.662805	0.276501	-0.762086	-1.61286	19	c("19357", "71514", "19645", "12006", "21951", "218914", "22589", "13018")
363	GOBP_B_CELL_APOPTOTIC_PROCESS	0.0594536	0.662805	0.321776	-0.759338	-1.60586	18	17319
364	GOBP_REGULATION_OF_UBIQUITIN_PROTEIN_LIGASE_ACTIVITY	0.0703125	0.662805	0.237794	0.78534	1.5987	19	c("20115", "65019", "67427", "20054", "67025")
365	GOBP_POSITIVE_REGULATION_OF_RECEPTOR_INTERNALIZATION	0.0651261	0.662805	0.257206	-0.747526	-1.59656	22	c("52906", "50791", "11773", "16337", "94245", "72238", "13489")
366	GOBP_REGULATION_OF_FATTY_ACID_TRANSPORT	0.0591837	0.662805	0.266351	-0.751977	-1.59147	19	17319
367	GOBP_ARACHIDONIC_ACID_SECRETION	0.0477534	0.662805	0.321776	-0.770214	-1.58966	16	c("17319", "13491")
368	GOBP_ICOSANOID_TRANSPORT	0.0698152	0.662805	0.245042	-0.715659	-1.58543	26	c("17319", "13491", "108116", "13489")
369	GOBP_COTRANSLATIONAL_PROTEIN_TARGETING_TO_MEMBRANE	0.0747126	0.662805	0.227987	0.761271	1.58083	21	c("69276", "54208", "66212", "27058", "66661", "66384")
370	GOBP_PROTEIN_KINASE_A_SIGNALING	0.0647182	0.662805	0.257206	-0.732295	-1.58031	23	c("17319", "19684", "238161", "432442", "18747")
371	GOBP_DIGESTIVE_TRACT_MORPHOGENESIS	0.073922	0.662805	0.237794	-0.712722	-1.57893	26	c("52906", "15251")
372	GOBP_RIBOSOMAL_SMALL_SUBUNIT_ASSEMBLY	0.0645793	0.662805	0.248911	0.786041	1.57722	17	c("20103", "20044", "20054", "20085", "16785", "67671", "54127", "50529", "30946")
373	GOBP_POSITIVE_REGULATION_OF_EPITHELIAL_CELL_DIFFERENTIATION	0.0712788	0.662805	0.245042	-0.709879	-1.57185	28	c("52906", "12226", "18508", "22344")
374	GOBP_REGULATION_OF_POSTSYNAPTIC_NEUROTRANSMITTER_RECEPTOR_ACTIVITY	0.0486865	0.662805	0.321776	-0.746857	-1.56857	17	c("224997", "100986", "380785", "380702", "53324", "140723")
375	GOBP_CALCIUM_ION_REGULATED_EXOCYTOSIS_OF_NEUROTRANSMITTER	0.0642023	0.662805	0.248911	0.782928	1.56784	16	c("20910", "20979", "20983", "54525", "116837", "382018")
376	GOBP_TRANSEPITHELIAL_TRANSPORT	0.0695297	0.662805	0.245042	-0.740393	-1.56778	20	c("11461", "11465", "16438", "20496", "14628", "26373")
377	GOBP_LIPID_DROPLET_ORGANIZATION	0.0693277	0.662805	0.248911	-0.730889	-1.56103	22	c("268373", "20775", "72108", "14705", "11993", "67738")
378	GOBP_REGULATION_OF_HAIR_CYCLE	0.0532787	0.662805	0.282013	-0.752921	-1.55397	16	c("18053", "21808", "12753", "71175", "320713", "319757")
379	GOBP_RESPONSE_TO_FUNGUS	0.0709812	0.662805	0.245042	-0.717612	-1.54862	23	c("14433", "14479", "240354", "66294", "67525", "72042")
380	GOBP_RESPONSE_TO_STEROL_DEPLETION	0.057971	0.662805	0.271289	-0.766726	-1.54351	15	c("50754", "231070", "20788")
381	GOBP_DEFENSE_RESPONSE_TO_FUNGUS	0.0600414	0.662805	0.266351	-0.726754	-1.53695	18	c("14433", "14479", "66294", "67525", "72042")
382	GOBP_REGULATION_OF_NMDA_RECEPTOR_ACTIVITY	0.0614754	0.662805	0.261664	-0.740111	-1.52753	16	c("14664", "68943", "11820", "69635")
383	GOBP_POSITIVE_REGULATION_OF_CALCIUM_ION_DEPENDENT_EXOCYTOSIS	0.07393	0.662805	0.231127	0.761425	1.52478	16	c("20910", "54526", "20979", "16500", "20983", "54525", "12291")
384	GOBP_NEUROEPITHELIAL_CELL_DIFFERENTIATION	0.07393	0.662805	0.231127	0.760775	1.52348	16	c("22154", "14173", "12558", "12608", "17755", "66165")
385	GOBP_IRON_ION_TRANSMEMBRANE_TRANSPORT	0.0651731	0.662805	0.252961	-0.724598	-1.52182	17	c("14664", "94178", "57776", "246696", "236792", "27416", "74051")
386	GOBP_REGULATION_OF_TELOMERE_CAPPING	0.0730689	0.662805	0.24134	-0.703018	-1.51713	23	c("26417", "11991", "26407", "26413", "59125", "21951", "13870", "26400")
387	GOBP_DIOL_BIOSYNTHETIC_PROCESS	0.074364	0.662805	0.231127	0.752781	1.51049	17	c("110391", "104725", "20751")
388	GOBP_AGING	0.0588235	0.662805	0.234393	0.999742	1.50723	240	c("12010", "625249")
389	GOBP_POSITIVE_REGULATION_OF_CELL_CYCLE	0.0714286	0.662805	0.2114	0.999697	1.50615	238	c("14539", "11504", "13649")
390	GOBP_PEPTIDE_CROSS_LINKING	0.0696721	0.662805	0.245042	-0.7261	-1.49861	16	c("72902", "94214")
391	GOBP_POSITIVE_REGULATION_OF_IMMUNE_RESPONSE	0.0398089	0.662805	0.287857	0.999813	1.45604	283	c("12010", "20910")
392	GOBP_POSITIVE_REGULATION_OF_CELL_ADHESION	0.0427215	0.662805	0.276501	0.999812	1.44965	286	c("12010", "21872")
393	GOBP_REGULATION_OF_NEUROGENESIS	0.0596546	0.662805	0.231127	0.999755	1.44723	288	c("12010", "19280")
394	GOBP_REGULATION_OF_BINDING	0.0554675	0.662805	0.24134	0.999782	1.43181	294	c("12010", "15516")
395	GOBP_RESPONSE_TO_BACTERIUM	0.0461049	0.662805	0.266351	0.999804	1.4241	303	c("12010", "234267")
396	GOBP_REGULATION_OF_NERVOUS_SYSTEM_DEVELOPMENT	0.0662461	0.662805	0.21925	0.999744	1.36397	352	c("12010", "19280")
397	GOBP_REGULATION_OF_CELL_DEVELOPMENT	0.0646688	0.662805	0.222056	0.999736	1.32239	381	c("12010", "54611")
398	GOBP_REGULATION_OF_IMMUNE_RESPONSE	0.0644172	0.662805	0.21925	0.99976	1.24863	483	c("12010", "20910")
399	GOBP_REGULATION_OF_INSULIN_SECRETION	0.0751252	0.664265	0.2114	0.999559	1.92726	101	c("27220", "67267")
400	GOBP_CELLULAR_RESPONSE_TO_KETONE	0.0798122	0.664561	0.245042	-0.99962	-2.29832	72	14456
401	GOBP_RENAL_SYSTEM_PROCESS	0.0772834	0.664561	0.248911	-0.999723	-2.29024	74	c("101488143", "14456")
402	GOBP_EPITHELIAL_CELL_APOPTOTIC_PROCESS	0.0819672	0.664561	0.24134	-0.99962	-2.29	74	14456
403	GOBP_TUMOR_NECROSIS_FACTOR_MEDIATED_SIGNALING_PATHWAY	0.0825472	0.664561	0.24134	-0.999621	-2.28898	73	14456
404	GOBP_REGULATION_OF_LEUKOCYTE_CHEMOTAXIS	0.0785714	0.664561	0.248911	-0.999602	-2.28502	67	14456
405	GOBP_POSITIVE_REGULATION_OF_PROTEIN_KINASE_B_SIGNALING	0.08	0.664561	0.245042	-0.999621	-2.27539	75	14456
406	GOBP_POSITIVE_REGULATION_OF_PEPTIDYL_SERINE_PHOSPHORYLATION	0.0837321	0.664561	0.24134	-0.999592	-2.27359	69	14456
407	GOBP_REGULATION_OF_PROTEIN_TYROSINE_KINASE_ACTIVITY	0.0761905	0.664561	0.252961	-0.999624	-2.27177	68	14456
408	GOBP_STEROL_BIOSYNTHETIC_PROCESS	0.0781609	0.664561	0.245042	-0.999541	-2.26917	51	208715
409	GOBP_FIBROBLAST_PROLIFERATION	0.0787589	0.664561	0.248911	-0.999603	-2.26501	65	14456
410	GOBP_PLATELET_ACTIVATION	0.0788177	0.664561	0.252961	-0.999787	-2.23117	84	101488143
411	GOBP_BIOMINERALIZATION	0.0843672	0.664561	0.245042	-0.999616	-2.20699	98	14456
412	GOBP_POSITIVE_REGULATION_OF_HEMOPOIESIS	0.0814815	0.664561	0.248911	-0.999627	-2.20158	95	14456
413	GOBP_CELLULAR_RESPONSE_TO_XENOBIOTIC_STIMULUS	0.0843672	0.664561	0.245042	-0.999617	-2.20085	90	14456
414	GOBP_REGULATION_OF_CARBOHYDRATE_CATABOLIC_PROCESS	0.0755445	0.664561	0.287805	0.999365	2.16068	45	c("20848", "16000")
415	GOBP_PHOTORECEPTOR_CELL_DEVELOPMENT	0.0773381	0.664561	0.216543	0.998759	2.15937	45	c("19888", "19133", "22157", "14699", "14685", "19881")
416	GOBP_INTERLEUKIN_8_PRODUCTION	0.0791418	0.664561	0.287805	0.999377	2.1546	43	c("20848", "13198")
417	GOBP_SENSORY_PERCEPTION_OF_CHEMICAL_STIMULUS	0.0810313	0.664561	0.213928	0.998555	2.15022	40	c("12010", "14685", "54526")
418	GOBP_REGULATION_OF_CHOLESTEROL_METABOLIC_PROCESS	0.0765367	0.664561	0.287805	0.998964	2.12118	29	c("14695", "13850")
419	GOBP_REGULATION_OF_HORMONE_METABOLIC_PROCESS	0.0833388	0.664561	0.287805	0.99896	2.09245	25	c("14695", "50781")
420	GOBP_FEEDING_BEHAVIOR	0.0820244	0.664561	0.206588	0.999103	2.0869	62	c("27220", "20848", "14695", "14281")
421	GOBP_PHOTOTRANSDUCTION_VISIBLE_LIGHT	0.0774368	0.664561	0.287805	0.998767	2.02691	18	c("20215", "19888", "20147", "212541", "14685", "18587")
422	GOBP_NUCLEOTIDE_PHOSPHORYLATION	0.0789022	0.664561	0.208955	0.999341	2.00215	78	c("20848", "21991")
423	GOBP_REGULATION_OF_CILIUM_ASSEMBLY	0.0813149	0.664561	0.206588	0.999291	1.99603	76	c("19888", "67841")
424	GOBP_REGULATION_OF_NOTCH_SIGNALING_PATHWAY	0.0797227	0.664561	0.208955	0.999358	1.99401	75	c("20848", "269774")
425	GOBP_ALPHA_BETA_T_CELL_ACTIVATION	0.0827703	0.664561	0.202072	0.999367	1.98017	86	c("20848", "19883")
426	GOBP_RECEPTOR_INTERNALIZATION	0.0760135	0.664561	0.2114	0.999481	1.95218	92	c("20215", "15444")
427	GOBP_ERYTHROCYTE_HOMEOSTASIS	0.0845771	0.664561	0.197822	0.999431	1.94897	97	c("12010", "20848", "21833", "20088")
428	GOBP_REGULATION_OF_NERVOUS_SYSTEM_PROCESS	0.0773109	0.664561	0.208955	0.999549	1.90559	105	c("27220", "108013")
429	GOBP_CENTRIOLE_ASSEMBLY	0.0844156	0.664561	0.227987	-0.83457	-1.89824	42	c("18148", "20479")
430	GOBP_NUCLEAR_MEMBRANE_ORGANIZATION	0.077951	0.664561	0.24134	-0.828107	-1.86629	39	23825
431	GOBP_REGULATION_OF_PEPTIDE_TRANSPORT	0.0762852	0.664561	0.208955	0.999555	1.85975	118	c("27220", "12349")
432	GOBP_REGULATION_OF_MYELOID_CELL_DIFFERENTIATION	0.0834725	0.664561	0.199915	0.999507	1.82986	125	c("12010", "27220", "20848", "19291")
433	GOBP_INSULIN_SECRETION	0.0827703	0.664561	0.202072	0.99955	1.81948	126	c("27220", "67267")
434	GOBP_REGULATION_OF_CELL_CYCLE_G1_S_PHASE_TRANSITION	0.0767947	0.664561	0.208955	0.999604	1.80581	134	c("11504", "11785")
435	GOBP_MYELOID_LEUKOCYTE_DIFFERENTIATION	0.081803	0.664561	0.202072	0.99956	1.80573	134	c("27220", "14281")
436	GOBP_RESPONSE_TO_INTERLEUKIN_4	0.0833333	0.664561	0.21925	0.785132	1.64456	25	c("27367", "14828", "15516", "22433")
437	GOBP_LIPOPOLYSACCHARIDE_MEDIATED_SIGNALING_PATHWAY	0.0792952	0.664561	0.237794	-0.719763	-1.6282	38	c("17319", "26417", "18035", "26413", "16179", "11651")
438	GOBP_RIBOSOMAL_LARGE_SUBUNIT_ASSEMBLY	0.0841487	0.664561	0.216543	0.749397	1.56066	24	c("27367", "110954", "66448", "67025", "19988", "11837", "68193")
439	GOBP_NEGATIVE_REGULATION_OF_SIGNAL_TRANSDUCTION_BY_P53_CLASS_MEDIATOR	0.0800821	0.664561	0.227987	-0.693223	-1.53581	27	17319
440	GOBP_NEUROMUSCULAR_SYNAPTIC_TRANSMISSION	0.0836502	0.664561	0.213928	0.737011	1.53503	22	c("16561", "20910", "19339", "111173")
441	GOBP_MITOCHONDRIAL_CALCIUM_ION_HOMEOSTASIS	0.0798319	0.664561	0.231127	-0.697918	-1.49061	22	c("110893", "229877", "69597", "216001", "56384", "215999")
442	GOBP_POSITIVE_REGULATION_OF_MACROPHAGE_MIGRATION	0.0786749	0.664561	0.231127	-0.738161	-1.48601	15	26417
443	GOBP_LIPID_EXPORT_FROM_CELL	0.0793319	0.664561	0.231127	-0.685768	-1.4799	23	c("17319", "12953", "11606", "232286")
444	GOBP_POLARIZED_EPITHELIAL_CELL_DIFFERENTIATION	0.0793319	0.664561	0.231127	-0.685268	-1.47883	23	c("52906", "19325", "11848", "55978", "94190", "270163")
445	GOBP_PROTEIN_LOCALIZATION_TO_CELL_CELL_JUNCTION	0.0840164	0.664561	0.222056	-0.715257	-1.47623	16	c("11461", "11465")
446	GOBP_TRANSCYTOSIS	0.0828157	0.664561	0.224966	-0.728446	-1.46645	15	c("19326", "65114", "233489", "16976")
447	GOBP_INTERLEUKIN_1_MEDIATED_SIGNALING_PATHWAY	0.0833333	0.664561	0.224966	-0.691252	-1.4638	21	c("26417", "16179", "13653", "240690")
448	GOBP_NUCLEOLAR_LARGE_RRNA_TRANSCRIPTION_BY_RNA_POLYMERASE_I	0.0828157	0.664561	0.224966	-0.72672	-1.46297	15	c("17975", "20587", "68077", "209011", "21340")
449	GOBP_REGULATION_OF_NEURON_PROJECTION_DEVELOPMENT	0.0805687	0.664561	0.197822	0.999707	1.32223	378	c("12010", "22215")
450	GOBP_PYRUVATE_METABOLIC_PROCESS	0.0848896	0.665535	0.199915	0.999341	1.99337	82	c("20848", "21991")
451	GOBP_LEUKOCYTE_APOPTOTIC_PROCESS	0.0857143	0.666079	0.237794	-0.999612	-2.26961	70	14456
452	GOBP_REGULATION_OF_TOR_SIGNALING	0.0855746	0.666079	0.24134	-0.999615	-2.2103	91	14456
453	GOBP_MUSCLE_CELL_APOPTOTIC_PROCESS	0.0857143	0.666079	0.204295	0.998816	2.12653	48	c("14699", "16000")
454	GOBP_RESPONSE_TO_ESTRADIOL	0.0852843	0.666079	0.197822	0.999348	1.98685	85	c("20848", "20910")
455	GOBP_REGULATION_OF_B_CELL_PROLIFERATION	0.0859031	0.666079	0.227987	-0.692939	-1.56955	36	c("17319", "22042")
456	GOBP_DEVELOPMENT_OF_PRIMARY_SEXUAL_CHARACTERISTICS	0.0866013	0.670021	0.193813	0.999592	1.72375	159	c("11504", "22215")
457	GOBP_POSITIVE_REGULATION_OF_LEUKOCYTE_MIGRATION	0.0876777	0.673915	0.234393	-0.999613	-2.26555	80	14456
458	GOBP_CELLULAR_RESPONSE_TO_AMYLOID_BETA	0.0875	0.673915	0.21925	-0.667105	-1.50928	33	c("232975", "18053", "19122", "56637", "11820", "14810", "12568", "13844")
459	GOBP_REGULATION_OF_CHOLESTEROL_EFFLUX	0.08742	0.673915	0.222056	-0.642438	-1.4287	29	c("20788", "18035", "56310", "246703", "11816", "217265", "192663", "27801", "22260", "27410")
460	GOBP_THIOESTER_METABOLIC_PROCESS	0.0913349	0.675086	0.227987	-0.999554	-2.28985	74	208715
461	GOBP_REGULATION_OF_NUCLEOCYTOPLASMIC_TRANSPORT	0.0940594	0.675086	0.231127	-0.999599	-2.22689	85	14456
462	GOBP_POSITIVE_REGULATION_OF_CHEMOTAXIS	0.0962963	0.675086	0.227987	-0.999608	-2.21866	87	14456
463	GOBP_VIRAL_GENOME_REPLICATION	0.0970149	0.675086	0.227987	-0.999543	-2.19276	96	14456
464	GOBP_MONONUCLEAR_CELL_MIGRATION	0.0902256	0.675086	0.237794	-0.99961	-2.19114	100	14456
465	GOBP_ENTRY_INTO_HOST	0.0952381	0.675086	0.231127	-0.999605	-2.19113	100	14456
466	GOBP_REGULATION_OF_PEPTIDYL_SERINE_PHOSPHORYLATION	0.0952381	0.675086	0.231127	-0.999575	-2.19106	100	14456
467	GOBP_RESPONSE_TO_NUTRIENT	0.092233	0.675086	0.231127	-0.999614	-2.18798	103	14456
468	GOBP_POSITIVE_REGULATION_OF_PEPTIDYL_TYROSINE_PHOSPHORYLATION	0.10396	0.675086	0.21925	-0.999588	-2.18778	108	14456
469	GOBP_NUCLEOSIDE_BISPHOSPHATE_METABOLIC_PROCESS	0.0977444	0.675086	0.227987	-0.99954	-2.18753	97	208715
470	GOBP_REGULATION_OF_LYMPHOCYTE_DIFFERENTIATION	0.0929095	0.675086	0.231127	-0.999621	-2.18638	109	14456
471	GOBP_TOR_SIGNALING	0.102689	0.675086	0.21925	-0.999603	-2.18634	109	14456
472	GOBP_CELLULAR_RESPONSE_TO_CARBOHYDRATE_STIMULUS	0.0992556	0.675086	0.224966	-0.999606	-2.1773	101	14456
473	GOBP_PRODUCTION_OF_MOLECULAR_MEDIATOR_INVOLVED_IN_INFLAMMATORY_RESPONSE	0.0931032	0.675086	0.287805	0.999369	2.17495	44	c("20848", "22318")
474	GOBP_REGULATION_OF_RESPONSE_TO_CYTOKINE_STIMULUS	0.100251	0.675086	0.224966	-0.999602	-2.16234	118	14456
475	GOBP_RETINA_HOMEOSTASIS	0.0907534	0.675086	0.193813	0.998895	2.11832	57	c("12010", "19888", "22157", "212541", "11994")
476	GOBP_PHOTORECEPTOR_CELL_DIFFERENTIATION	0.0952381	0.675086	0.191892	0.998828	2.1092	53	c("20848", "19888", "19133", "22157", "14699", "14685", "19881")
477	GOBP_NEGATIVE_REGULATION_OF_SYNAPTIC_TRANSMISSION	0.10327	0.675086	0.181383	0.998723	2.10879	58	c("214111", "20910")
478	GOBP_DETECTION_OF_STIMULUS_INVOLVED_IN_SENSORY_PERCEPTION	0.10327	0.675086	0.181383	0.99869	2.10872	58	c("19133", "22157", "212541", "14685", "19881")
479	GOBP_HEMOSTASIS	0.104478	0.675086	0.21925	-0.999716	-2.10328	133	c("101488143", "14456")
480	GOBP_REGULATION_OF_PHOSPHOLIPID_METABOLIC_PROCESS	0.0915166	0.675086	0.287805	0.998966	2.10293	28	c("14695", "74302")
481	GOBP_TRIGLYCERIDE_METABOLIC_PROCESS	0.0973913	0.675086	0.188204	0.998948	2.08168	64	c("14695", "72999")
482	GOBP_PROTEIN_LOCALIZATION_TO_CILIUM	0.0946644	0.675086	0.190023	0.999012	2.08052	66	c("22157", "19881")
483	GOBP_REGULATION_OF_STEROID_METABOLIC_PROCESS	0.104452	0.675086	0.179782	0.998939	2.06786	69	c("14695", "50781")
484	GOBP_KERATINOCYTE_DIFFERENTIATION	0.100478	0.675086	0.21925	-0.885417	-1.98522	57	26395
485	GOBP_POSITIVE_REGULATION_OF_PLASMA_MEMBRANE_BOUNDED_CELL_PROJECTION_ASSEMBLY	0.0951586	0.675086	0.186433	0.999277	1.96832	90	c("19888", "234267")
486	GOBP_RIBONUCLEOSIDE_DIPHOSPHATE_METABOLIC_PROCESS	0.0910624	0.675086	0.191892	0.999338	1.95674	91	c("20848", "21991")
487	GOBP_RECEPTOR_SIGNALING_PATHWAY_VIA_STAT	0.0956376	0.675086	0.186433	0.99934	1.94436	94	c("20848", "19281")
488	GOBP_GENE_SILENCING_BY_RNA	0.0973154	0.675086	0.184706	0.999282	1.94424	94	c("20848", "213988", "13649")
489	GOBP_REGULATION_OF_GENERATION_OF_PRECURSOR_METABOLITES_AND_ENERGY	0.0989933	0.675086	0.183024	0.999333	1.90462	106	c("20848", "269523")
490	GOBP_POSITIVE_REGULATION_OF_VASCULATURE_DEVELOPMENT	0.0993266	0.675086	0.183024	0.999348	1.9029	104	c("20848", "21872")
491	GOBP_NUCLEOSIDE_DIPHOSPHATE_METABOLIC_PROCESS	0.0993266	0.675086	0.183024	0.999335	1.90287	104	c("20848", "21991")
492	GOBP_LYMPHOCYTE_ACTIVATION_INVOLVED_IN_IMMUNE_RESPONSE	0.0975207	0.675086	0.183024	0.999359	1.8884	113	c("20848", "22318")
493	GOBP_CARBOHYDRATE_CATABOLIC_PROCESS	0.0991736	0.675086	0.181383	0.999335	1.88835	113	c("20848", "21991")
494	GOBP_ENDOTHELIAL_CELL_PROLIFERATION	0.0986622	0.675086	0.183024	0.999344	1.88665	108	c("20848", "20846")
495	GOBP_POSITIVE_REGULATION_OF_NF_KAPPAB_TRANSCRIPTION_FACTOR_ACTIVITY	0.0994941	0.675086	0.183024	0.999323	1.8866	107	c("20848", "27050")
496	GOBP_MAINTENANCE_OF_CELL_NUMBER	0.1	0.675086	0.181383	0.999347	1.88381	112	c("20848", "22070")
497	GOBP_RESPONSE_TO_CALCIUM_ION	0.100993	0.675086	0.179782	0.999404	1.86467	116	c("14913", "15444")
498	GOBP_NEURON_PROJECTION_REGENERATION	0.0995475	0.675086	0.213928	-0.821647	-1.85641	48	c("26395", "21960", "29873")
499	GOBP_MYELOID_CELL_HOMEOSTASIS	0.0880399	0.675086	0.193813	0.999428	1.85368	120	c("12010", "20848", "21833", "20088")
500	GOBP_CEREBELLAR_CORTEX_DEVELOPMENT	0.0964126	0.675086	0.216543	-0.80491	-1.81244	45	c("26395", "72393", "19130")
501	GOBP_REGULATION_OF_HORMONE_SECRETION	0.0988468	0.675086	0.181383	0.999546	1.77745	146	c("27220", "22318")
502	GOBP_ATP_BIOSYNTHETIC_PROCESS	0.102421	0.675086	0.190023	0.825011	1.76529	41	c("11947", "269523", "11984", "27425", "228033", "67942", "57423", "11957", "28080", "19017", "11958", "67126", "98496", "66114", "11951")
503	GOBP_REGULATION_OF_CENTROSOME_CYCLE	0.103926	0.675086	0.2114	-0.782858	-1.76285	49	c("18148", "20479")
504	GOBP_MEMBRANE_BIOGENESIS	0.10274	0.675086	0.2114	-0.762122	-1.74107	52	c("23825", "11735", "56442", "233489", "22234", "18190", "20742")
505	GOBP_NUCLEAR_ENVELOPE_ORGANIZATION	0.10274	0.675086	0.2114	-0.745956	-1.70414	52	23825
506	GOBP_HEART_MORPHOGENESIS	0.0885246	0.675086	0.191892	0.999605	1.69181	166	c("11504", "17684")
507	GOBP_CHEMOKINE_PRODUCTION	0.104072	0.675086	0.208955	-0.747961	-1.68993	48	c("17319", "15251", "11820", "19261", "14870")
508	GOBP_OVARIAN_FOLLICLE_DEVELOPMENT	0.103131	0.675086	0.188204	0.778478	1.67632	40	c("22215", "16590", "13982", "20655", "12608", "12167", "12048")
509	GOBP_NUCLEOSOME_ASSEMBLY	0.0991189	0.675086	0.2114	-0.735128	-1.66791	46	c("18148", "22110", "233532", "54561", "268281")
510	GOBP_RESPONSE_TO_PROGESTERONE	0.0895238	0.675086	0.206588	0.789144	1.66124	28	c("22215", "14281")
511	GOBP_SEX_DIFFERENTIATION	0.1	0.675086	0.17822	0.999585	1.6187	190	c("11504", "22215")
512	GOBP_PH_REDUCTION	0.1	0.675086	0.190023	0.748633	1.61063	37	c("22215", "12349", "52898", "11972")
513	GOBP_CHLORIDE_TRANSMEMBRANE_TRANSPORT	0.104072	0.675086	0.208955	-0.709885	-1.6039	48	c("14407", "14406", "57138", "20496", "14396", "14402", "14658", "14403", "26373", "232333", "12725", "26372", "14401", "14395", "66881")
514	GOBP_CELL_CYCLE_G1_S_PHASE_TRANSITION	0.100486	0.675086	0.17822	0.999588	1.60079	195	c("11504", "11785")
515	GOBP_RESPONSE_TO_COCAINE	0.100365	0.675086	0.190023	0.741506	1.59119	36	c("22215", "14828", "15516", "20512", "268860", "20511", "26556")
516	GOBP_RECEPTOR_MEDIATED_ENDOCYTOSIS	0.103728	0.675086	0.175204	0.999551	1.588	201	c("12010", "20215", "15444")
517	GOBP_PROSTATE_GLAND_DEVELOPMENT	0.0956848	0.675086	0.197822	0.744265	1.58036	29	c("22215", "13982")
518	GOBP_INTRINSIC_APOPTOTIC_SIGNALING_PATHWAY_IN_RESPONSE_TO_OXIDATIVE_STRESS	0.0936819	0.675086	0.216543	-0.678417	-1.54137	40	c("268373", "15251", "50754", "68943", "71514", "20656", "59041", "11651", "56085", "18453")
519	GOBP_REGULATION_OF_MITOTIC_CELL_CYCLE_PHASE_TRANSITION	0.102524	0.675086	0.173748	0.99959	1.50322	248	c("11504", "19941")
520	GOBP_RHYTHMIC_PROCESS	0.0971338	0.675086	0.179782	0.999605	1.50244	239	c("11504", "27220", "22215")
521	GOBP_REGULATION_OF_MEMBRANE_DEPOLARIZATION	0.0912951	0.675086	0.216543	-0.658792	-1.49292	34	c("11735", "16542", "20266", "108058", "14199", "83997", "72821")
522	GOBP_UNSATURATED_FATTY_ACID_BIOSYNTHETIC_PROCESS	0.0973451	0.675086	0.213928	-0.66029	-1.48911	37	c("17319", "20250", "76267", "56473", "19223", "231871")
523	GOBP_B_CELL_PROLIFERATION	0.103139	0.675086	0.208955	-0.660329	-1.48688	45	c("17319", "22042", "12520", "13844", "51797", "67245", "18019")
524	GOBP_MEMBRANE_PROTEIN_ECTODOMAIN_PROTEOLYSIS	0.0932755	0.675086	0.216543	-0.657234	-1.48645	35	c("74585", "14950", "59287", "230598", "11816", "226548", "17886", "73218", "19655", "13138", "66552", "19164")
525	GOBP_VESICLE_FUSION_TO_PLASMA_MEMBRANE	0.0896686	0.675086	0.208955	0.716273	1.46892	20	c("20910", "20979", "20614", "235415", "20908", "19339", "20909")
526	GOBP_REGULATION_OF_CELLULAR_RESPONSE_TO_HEAT	0.095723	0.675086	0.206588	-0.698075	-1.46612	17	c("12914", "56637", "15939", "23950")
527	GOBP_RESPONSE_TO_AMYLOID_BETA	0.103524	0.675086	0.206588	-0.648045	-1.46596	38	c("232975", "18053", "19122", "56637", "11820", "14810", "12568", "13844")
528	GOBP_NEGATIVE_REGULATION_OF_NUCLEAR_DIVISION	0.103524	0.675086	0.206588	-0.643914	-1.45662	38	c("19357", "20112", "108989", "12162")
529	GOBP_SEROTONIN_RECEPTOR_SIGNALING_PATHWAY	0.0901639	0.675086	0.213928	-0.705562	-1.45622	16	c("13491", "243764", "15552", "14687", "15558", "12669")
530	GOBP_SYNAPTONEMAL_COMPLEX_ORGANIZATION	0.0983607	0.675086	0.204295	-0.704025	-1.45305	16	c("19357", "217716", "22210", "56739", "66180", "15512")
531	GOBP_POSITIVE_REGULATION_OF_TELOMERE_MAINTENANCE_VIA_TELOMERE_LENGTHENING	0.0976645	0.675086	0.208955	-0.640586	-1.45166	34	c("26417", "26407", "72162", "15382", "12469", "219150", "12465", "26413", "59125", "12468", "21951", "26400")
532	GOBP_POSITIVE_REGULATION_OF_SODIUM_ION_TRANSMEMBRANE_TRANSPORTER_ACTIVITY	0.0983607	0.675086	0.204295	-0.703231	-1.45141	16	c("11735", "13491", "11931")
533	GOBP_VIRAL_RELEASE_FROM_HOST_CELL	0.0883534	0.675086	0.213928	-0.655509	-1.44933	25	c("268373", "30960", "20479")
534	GOBP_PULMONARY_VALVE_DEVELOPMENT	0.0952381	0.675086	0.208955	-0.719342	-1.44812	15	c("21808", "20563", "12168")
535	GOBP_ATRIAL_CARDIAC_MUSCLE_CELL_TO_AV_NODE_CELL_SIGNALING	0.104046	0.675086	0.191892	0.725282	1.44604	15	c("109676", "20191", "12296")
536	GOBP_LUNG_CELL_DIFFERENTIATION	0.101167	0.675086	0.195789	0.721231	1.44429	16	c("21833", "12912")
537	GOBP_DOPAMINERGIC_NEURON_DIFFERENTIATION	0.0895833	0.675086	0.216543	-0.680118	-1.44022	21	c("15251", "27373", "56637")
538	GOBP_REGULATION_OF_GRANULOCYTE_CHEMOTAXIS	0.089172	0.675086	0.21925	-0.644921	-1.43988	30	c("26417", "20563", "215999", "19353", "26413")
539	GOBP_SIALYLATION	0.10352	0.675086	0.199915	-0.680554	-1.43925	18	c("225742", "20448", "50935", "20451", "240119", "20441", "26938")
540	GOBP_POSITIVE_REGULATION_OF_SIGNALING_RECEPTOR_ACTIVITY	0.0991189	0.675086	0.2114	-0.632728	-1.43317	36	c("15251", "50754", "68943", "54376", "15182")
541	GOBP_NEGATIVE_REGULATION_OF_METAPHASE_ANAPHASE_TRANSITION_OF_CELL_CYCLE	0.0912951	0.675086	0.216543	-0.639569	-1.42793	30	c("19357", "108989")
542	GOBP_PROTEIN_TARGETING_TO_LYSOSOME	0.102941	0.675086	0.202072	-0.659723	-1.40903	22	c("17999", "12492", "27057", "17113", "15481", "70297", "55946", "15239", "16784")
543	GOBP_SARCOMERE_ORGANIZATION	0.100616	0.675086	0.202072	-0.635441	-1.40772	26	c("11465", "19130")
544	GOBP_ENDOPLASMIC_RETICULUM_CALCIUM_ION_HOMEOSTASIS	0.101833	0.675086	0.199915	-0.645422	-1.40625	24	c("64209", "229877", "16438", "11820", "66168", "110213", "67163", "108058", "217893")
545	GOBP_RRNA_TRANSCRIPTION	0.104478	0.675086	0.202072	-0.627222	-1.39486	29	c("17975", "233863", "20587", "68077", "98488", "209011", "21340")
546	GOBP_ICOSANOID_BIOSYNTHETIC_PROCESS	0.104034	0.675086	0.202072	-0.624412	-1.39409	30	c("17319", "76267", "19223", "207182", "231871")
547	GOBP_POSITIVE_REGULATION_OF_CELL_JUNCTION_ASSEMBLY	0.111111	0.675737	0.2114	-0.999451	-2.21831	87	66797
548	GOBP_ACTIVATION_OF_PROTEIN_KINASE_ACTIVITY	0.118932	0.675737	0.202072	-0.999466	-2.18765	103	14456
549	GOBP_ALCOHOL_BIOSYNTHETIC_PROCESS	0.116915	0.675737	0.206588	-0.999515	-2.16689	102	208715
550	GOBP_NEGATIVE_REGULATION_OF_DNA_BINDING_TRANSCRIPTION_FACTOR_ACTIVITY	0.107317	0.675737	0.213928	-0.999599	-2.16568	126	14456
551	GOBP_LEUKOCYTE_CHEMOTAXIS	0.112782	0.675737	0.2114	-0.999569	-2.15442	121	14456
552	GOBP_NEGATIVE_REGULATION_OF_PEPTIDASE_ACTIVITY	0.116625	0.675737	0.206588	-0.999551	-2.15237	125	14456
553	GOBP_REGULATION_OF_LEUKOCYTE_MIGRATION	0.1125	0.675737	0.2114	-0.999577	-2.1523	120	14456
554	GOBP_MEMBRANE_FUSION	0.120393	0.675737	0.202072	-0.999586	-2.13583	127	14456
555	GOBP_ADENYLATE_CYCLASE_INHIBITING_G_PROTEIN_COUPLED_RECEPTOR_SIGNALING_PATHWAY	0.121951	0.675737	0.166934	0.998458	2.11865	54	c("14685", "14823")
556	GOBP_CALCIUM_ION_IMPORT	0.109966	0.675737	0.175204	0.99872	2.09793	60	c("214111", "69029")
557	GOBP_REGULATION_OF_NUCLEOTIDE_METABOLIC_PROCESS	0.109948	0.675737	0.176694	0.998753	2.08617	62	c("14913", "20848", "19674", "269523")
558	GOBP_INORGANIC_ION_IMPORT_ACROSS_PLASMA_MEMBRANE	0.111498	0.675737	0.175204	0.998707	2.07739	63	c("214111", "11928")
559	GOBP_CAMERA_TYPE_EYE_MORPHOGENESIS	0.105175	0.675737	0.176694	0.999216	1.9266	101	c("19888", "20147", "14790")
560	GOBP_DETECTION_OF_ABIOTIC_STIMULUS	0.107926	0.675737	0.175204	0.99924	1.88644	107	c("14539", "20028", "20215", "14913", "19888", "20147", "19133", "22157", "14699", "212541", "19674", "14685", "19881")
561	GOBP_PHOSPHOLIPID_TRANSPORT	0.119617	0.675737	0.199915	-0.810528	-1.84356	69	c("76295", "30960", "12492")
562	GOBP_IMPORT_INTO_NUCLEUS	0.109817	0.675737	0.172324	0.999331	1.84048	129	c("20848", "29867")
563	GOBP_MULTICELLULAR_ORGANISM_GROWTH	0.107563	0.675737	0.175204	0.999344	1.83731	122	c("20848", "114679")
564	GOBP_EMBRYONIC_PLACENTA_DEVELOPMENT	0.114286	0.675737	0.204295	-0.807403	-1.83506	60	c("26395", "15251")
565	GOBP_POSITIVE_REGULATION_OF_EPITHELIAL_CELL_PROLIFERATION	0.111481	0.675737	0.170932	0.999336	1.8341	130	c("20848", "13649")
566	GOBP_TEMPERATURE_HOMEOSTASIS	0.11405	0.675737	0.168238	0.999342	1.82769	132	c("20848", "21833")
567	GOBP_NOTCH_SIGNALING_PATHWAY	0.121061	0.675737	0.16318	0.999338	1.80175	135	c("20848", "269774")
568	GOBP_POSITIVE_REGULATION_OF_AXONOGENESIS	0.121429	0.675737	0.197822	-0.782686	-1.78917	67	c("26395", "11426", "20563", "14567", "56320")
569	GOBP_RECEPTOR_METABOLIC_PROCESS	0.106667	0.675737	0.175204	0.999467	1.78605	140	c("20215", "15444")
570	GOBP_T_CELL_DIFFERENTIATION	0.111658	0.675737	0.169571	0.999435	1.71157	162	c("12010", "20848", "20104")
571	GOBP_ADAPTIVE_IMMUNE_RESPONSE_BASED_ON_SOMATIC_RECOMBINATION_OF_IMMUNE_RECEPTORS_BUILT_FROM_IMMUNOGLOBULIN_SUPERFAMILY_DOMAINS	0.1133	0.675737	0.168238	0.999436	1.70562	163	c("12010", "20848", "14964")
572	GOBP_NEGATIVE_REGULATION_OF_VIRAL_PROCESS	0.107477	0.675737	0.208955	-0.749485	-1.7005	54	c("23825", "268373", "19130")
573	GOBP_PEPTIDE_TRANSPORT	0.109477	0.675737	0.170932	0.999539	1.69077	167	c("27220", "12349")
574	GOBP_CIRCADIAN_RHYTHM	0.111111	0.675737	0.169571	0.999512	1.69073	167	c("27220", "22215")
575	GOBP_REGULATION_OF_VIRAL_GENOME_REPLICATION	0.118765	0.675737	0.199915	-0.74535	-1.68136	58	c("23825", "268373", "19130", "56491", "110532", "319278", "21849", "13194")
576	GOBP_CELLULAR_RESPONSE_TO_INORGANIC_SUBSTANCE	0.113821	0.675737	0.166934	0.999489	1.66632	173	c("12010", "14913", "15444")
577	GOBP_REGULATION_OF_PROTEIN_SECRETION	0.114007	0.675737	0.166934	0.999514	1.66452	171	c("27220", "11785")
578	GOBP_ORGANIC_HYDROXY_COMPOUND_TRANSPORT	0.117455	0.675737	0.164406	0.999532	1.6472	175	c("27220", "114679")
579	GOBP_HORMONE_TRANSPORT	0.117742	0.675737	0.16318	0.999531	1.62491	187	c("27220", "114679")
580	GOBP_GRANULOCYTE_CHEMOTAXIS	0.12178	0.675737	0.195789	-0.703217	-1.60299	64	c("268373", "26417", "20254", "18717", "21808", "20563", "215999", "12215", "18578", "19353", "26413")
581	GOBP_AMIDE_TRANSPORT	0.118699	0.675737	0.16318	0.999531	1.5978	194	c("27220", "12349")
582	GOBP_NEGATIVE_REGULATION_OF_INNATE_IMMUNE_RESPONSE	0.105023	0.675737	0.208955	-0.695158	-1.58809	52	23825
583	GOBP_MITOCHONDRIAL_ELECTRON_TRANSPORT_NADH_TO_UBIQUINONE	0.113594	0.675737	0.179782	0.73767	1.57841	41	c("68197", "66916", "17992", "595136", "66377", "67264", "67130", "17991", "230075", "407785", "68375", "54405", "66416", "78330", "68194", "70316", "68202", "66091", "68198", "68349", "72900", "66108", "68342", "75406")
584	GOBP_RESPONSE_TO_ANTIBIOTIC	0.108656	0.675737	0.183024	0.731302	1.57474	40	c("14828", "65019", "20512", "15519", "66880", "75605", "20655", "57432", "16451", "17246", "22059", "110147")
585	GOBP_POSITIVE_REGULATION_OF_BLOOD_VESSEL_ENDOTHELIAL_CELL_MIGRATION	0.120504	0.675737	0.170932	0.721759	1.56048	45	c("11947", "11600", "15289", "14173", "18750", "18186")
586	GOBP_ANDROGEN_RECEPTOR_SIGNALING_PATHWAY	0.110909	0.675737	0.179782	0.700475	1.50702	37	c("22215", "20602", "67040", "65112", "93760", "66521", "15468", "16969")
587	GOBP_UROGENITAL_SYSTEM_DEVELOPMENT	0.108661	0.675737	0.168238	0.999566	1.49364	255	c("11504", "22215")
588	GOBP_REGULATION_OF_NEUROTRANSMITTER_RECEPTOR_ACTIVITY	0.112644	0.675737	0.202072	-0.654027	-1.48478	51	c("14664", "224997", "100986", "68943", "11820", "380785", "75785", "69635", "380702", "53324", "54376", "140723")
589	GOBP_NEUTROPHIL_CHEMOTAXIS	0.114155	0.675737	0.199915	-0.649913	-1.48473	52	c("268373", "18717", "21808", "20563", "215999", "12215", "18578", "19353")
590	GOBP_POSITIVE_REGULATION_OF_B_CELL_ACTIVATION	0.114155	0.675737	0.199915	-0.649031	-1.48272	52	c("17319", "22042", "107823", "20851", "225888", "12520", "13844", "27223", "67245", "59032", "232210", "18019", "11444", "55982", "234069", "227059")
591	GOBP_NEGATIVE_REGULATION_OF_STRESS_ACTIVATED_PROTEIN_KINASE_SIGNALING_CASCADE	0.107527	0.675737	0.199915	-0.648881	-1.48231	41	c("268373", "68943", "19261", "56310", "66505", "14870", "19099")
592	GOBP_EMBRYONIC_HEART_TUBE_MORPHOGENESIS	0.109865	0.675737	0.202072	-0.656137	-1.47744	45	c("52906", "15251", "234593", "102774", "225164", "18764", "21385", "11477")
593	GOBP_MEMBRANE_PROTEIN_PROTEOLYSIS	0.109865	0.675737	0.202072	-0.654095	-1.47284	45	c("74585", "69597", "14950", "59287", "230598", "11816", "19713", "226548", "53895", "17886", "73218", "19655", "13138", "66552", "19164", "270669")
594	GOBP_LYMPHOCYTE_APOPTOTIC_PROCESS	0.116331	0.675737	0.195789	-0.645781	-1.45109	44	c("17319", "15251")
595	GOBP_CHROMOSOME_ORGANIZATION_INVOLVED_IN_MEIOTIC_CELL_CYCLE	0.122172	0.675737	0.191892	-0.638088	-1.44168	48	c("19357", "51792", "21749", "217716", "209011")
596	GOBP_SISTER_CHROMATID_COHESION	0.11674	0.675737	0.193813	-0.630696	-1.43097	46	c("19357", "51792", "50754", "71514", "19645", "71175", "24061", "12006", "214987", "21951", "218914", "22589", "13018", "56739")
597	GOBP_EMBRYONIC_HEART_TUBE_DEVELOPMENT	0.121839	0.675737	0.193813	-0.628627	-1.4286	53	c("52906", "15251", "234593", "102774", "225164", "18764", "21385", "11477")
598	GOBP_POSITIVE_REGULATION_OF_TELOMERE_MAINTENANCE	0.122172	0.675737	0.191892	-0.631647	-1.42713	48	c("26417", "11991", "26407", "72162", "15382", "12469", "219150", "12465", "26413", "59125", "52864", "75764", "12468", "50721", "21951", "13870", "22589", "26400")
599	GOBP_MALE_MEIOSIS_I	0.10998	0.675737	0.191892	-0.678633	-1.42529	17	c("22187", "230700", "22697", "56739", "12190", "15512", "56017")
600	GOBP_REGULATION_OF_ENDOCYTIC_RECYCLING	0.114754	0.675737	0.188204	-0.689479	-1.42303	16	c("234593", "19326")
601	GOBP_NEGATIVE_REGULATION_OF_NUCLEOCYTOPLASMIC_TRANSPORT	0.105263	0.675737	0.191892	0.690827	1.41673	20	c("29867", "11600", "22218", "19387", "22166", "18769", "67890")
602	GOBP_POSITIVE_REGULATION_OF_SIGNAL_TRANSDUCTION_BY_P53_CLASS_MEDIATOR	0.107075	0.675737	0.188204	0.673689	1.4157	23	c("19941", "20115", "65019", "114715", "67427", "20054", "276770", "29813", "66143")
603	GOBP_POSITIVE_REGULATION_OF_G_PROTEIN_COUPLED_RECEPTOR_SIGNALING_PATHWAY	0.114786	0.675737	0.183024	0.706783	1.41536	16	c("18588", "50876", "606496", "18750", "78600", "21367", "27374", "117148")
604	GOBP_TRANSLESION_SYNTHESIS	0.110266	0.675737	0.184706	0.679205	1.41463	22	c("269523", "22224")
605	GOBP_POSITIVE_REGULATION_OF_NEUROBLAST_PROLIFERATION	0.118126	0.675737	0.184706	-0.671823	-1.41098	17	c("15251", "18508", "13489")
606	GOBP_TELOMERE_CAPPING	0.106195	0.675737	0.204295	-0.624286	-1.40792	37	c("26417", "11991", "26407", "21749", "26413", "59125", "21951", "13870", "26400")
607	GOBP_REGULATION_OF_LYSOSOMAL_LUMEN_PH	0.115942	0.675737	0.188204	-0.698576	-1.40632	15	c("71900", "70495", "66241", "19063", "20615", "72392", "12752", "211286", "76524", "21982")
608	GOBP_REGULATION_OF_CELL_CYCLE_PHASE_TRANSITION	0.118483	0.675737	0.160801	0.999534	1.40628	319	c("11504", "11785")
609	GOBP_ALDITOL_METABOLIC_PROCESS	0.121387	0.675737	0.176694	0.70527	1.40614	15	c("21991", "14718", "235533")
610	GOBP_PROTEIN_LOCALIZATION_TO_NUCLEOLUS	0.118012	0.675737	0.186433	-0.697881	-1.40492	15	c("19384", "14645", "51812", "68077", "67459")
611	GOBP_VESICLE_CARGO_LOADING	0.110429	0.675737	0.191892	-0.663451	-1.40486	20	c("231070", "233489", "338320", "99683", "20224", "110379", "68581")
612	GOBP_POTASSIUM_ION_IMPORT_ACROSS_PLASMA_MEMBRANE	0.10828	0.675737	0.197822	-0.619274	-1.40337	34	c("232975", "57138", "11931", "16511", "20496", "16522", "16524")
613	GOBP_LONG_CHAIN_FATTY_ACYL_COA_BIOSYNTHETIC_PROCESS	0.118126	0.675737	0.184706	-0.667084	-1.40103	17	c("106529", "56348", "14081", "50790")
614	GOBP_DENDRITIC_SPINE_MAINTENANCE	0.118012	0.675737	0.186433	-0.695034	-1.39919	15	c("19122", "241514", "65114", "16337", "11816")
615	GOBP_REGULATION_OF_PLATELET_DERIVED_GROWTH_FACTOR_RECEPTOR_SIGNALING_PATHWAY	0.120902	0.675737	0.183024	-0.677496	-1.3983	16	c("234593", "20617", "15239", "55978", "19255")
616	GOBP_NEUTRAL_LIPID_CATABOLIC_PROCESS	0.109244	0.675737	0.195789	-0.653219	-1.39514	22	c("72108", "76192", "231871", "26394", "66853", "269060", "67469", "23945", "16890", "116939")
617	GOBP_POSITIVE_REGULATION_OF_MEIOTIC_CELL_CYCLE	0.120083	0.675737	0.184706	-0.691581	-1.39223	15	c("12530", "16337", "12531", "22210", "240255", "64383")
618	GOBP_POSITIVE_REGULATION_OF_SODIUM_ION_TRANSMEMBRANE_TRANSPORT	0.114286	0.675737	0.188204	-0.657822	-1.3922	19	c("11735", "13491", "11931")
619	GOBP_OLIGOSACCHARIDE_METABOLIC_PROCESS	0.11828	0.675737	0.190023	-0.609318	-1.39194	41	c("26877", "225742", "20448", "14387", "50935", "14348", "20451", "545276", "240119", "20441", "227619", "26938", "109880", "18010", "15932", "76051")
620	GOBP_MULTICELLULAR_ORGANISMAL_MOVEMENT	0.111359	0.675737	0.199915	-0.617028	-1.39059	39	c("110893", "15370", "16438", "65114", "14387", "227331")
621	GOBP_REGULATION_OF_VASCULAR_ENDOTHELIAL_GROWTH_FACTOR_RECEPTOR_SIGNALING_PATHWAY	0.111345	0.675737	0.193813	-0.650978	-1.39035	22	c("15251", "69601", "17999", "15239", "260299", "18751", "14783", "18570")
622	GOBP_NEUROTRANSMITTER_REUPTAKE	0.10883	0.675737	0.193813	-0.627451	-1.3901	27	c("13491", "14411", "13489", "20617", "232333", "14758", "16412", "243328", "63959", "243616", "50873")
623	GOBP_ACYLGLYCEROL_HOMEOSTASIS	0.120858	0.675737	0.17822	0.677483	1.38937	20	c("67452", "19883", "22433", "67391", "67885", "327987")
624	GOBP_VISUAL_BEHAVIOR	0.11674	0.675737	0.193813	-0.612907	-1.38648	38	c("15251", "234593", "15357", "11820", "14810", "72108", "12568", "13489", "55978", "16412", "16653")
625	GOBP_NEGATIVE_REGULATION_OF_RECEPTOR_SIGNALING_PATHWAY_VIA_JAK_STAT	0.115546	0.675737	0.190023	-0.647529	-1.38299	22	c("19052", "51792", "72674", "15239", "19255", "52023", "16923")
626	GOBP_NEUROMUSCULAR_JUNCTION_DEVELOPMENT	0.11674	0.675737	0.193813	-0.61053	-1.38289	36	c("11735", "11820", "17999", "69597", "268566")
627	GOBP_GPI_ANCHOR_METABOLIC_PROCESS	0.110403	0.675737	0.195789	-0.616744	-1.37698	30	233575
628	GOBP_COLUMNAR_CUBOIDAL_EPITHELIAL_CELL_DEVELOPMENT	0.11465	0.675737	0.191892	-0.607489	-1.37666	34	c("15251", "56637", "18508", "12753", "102247", "16195", "14104", "11651")
629	GOBP_NEURONAL_ACTION_POTENTIAL	0.11499	0.675737	0.188204	-0.620788	-1.37534	27	c("11735", "14806", "58226", "20265")
630	GOBP_SKELETAL_MUSCLE_CONTRACTION	0.11499	0.675737	0.188204	-0.619905	-1.37338	27	c("110893", "15370")
631	GOBP_CHOLESTEROL_EFFLUX	0.121681	0.675737	0.190023	-0.607065	-1.36908	37	c("20788", "18035", "56310", "246703", "11816", "217265", "192663", "27801", "22260", "27410")
632	GOBP_MITOTIC_CELL_CYCLE_PHASE_TRANSITION	0.117739	0.675737	0.160801	0.999558	1.36577	354	c("11504", "19941", "72590")
633	GOBP_HOMOLOGOUS_CHROMOSOME_PAIRING_AT_MEIOSIS	0.11875	0.675737	0.186433	-0.602715	-1.36361	33	c("19357", "217716", "209011", "22210", "56739", "66180")
634	GOBP_PROSTANOID_BIOSYNTHETIC_PROCESS	0.119748	0.675737	0.186433	-0.637709	-1.36201	22	c("17319", "19223", "231871")
635	GOBP_REGULATION_OF_MITOTIC_CELL_CYCLE	0.117465	0.675737	0.159647	0.999561	1.35928	367	c("11504", "19941")
636	GOBP_FATTY_ACYL_COA_BIOSYNTHETIC_PROCESS	0.121086	0.675737	0.184706	-0.627027	-1.35314	23	c("106529", "56348", "14081", "19063", "50790", "107476", "70757", "30963", "270076")
637	GOBP_MAINTENANCE_OF_BLOOD_BRAIN_BARRIER	0.1222	0.675737	0.181383	-0.620108	-1.3511	24	c("11461", "11465", "20496")
638	GOBP_NEGATIVE_REGULATION_OF_JNK_CASCADE	0.121593	0.675737	0.184706	-0.590912	-1.34291	32	c("68943", "19261", "56310", "66505", "14870", "19099", "15183", "74256", "20185", "16396", "50873", "238690", "246179", "72349")
639	GOBP_CELL_FATE_COMMITMENT	0.12272	0.676493	0.161979	0.999346	1.79051	141	c("20848", "16911")
640	GOBP_ECTODERM_DEVELOPMENT	0.122568	0.676493	0.176694	0.694527	1.39081	16	c("22070", "24113", "23872")
641	GOBP_LIMBIC_SYSTEM_DEVELOPMENT	0.123457	0.67665	0.199915	-0.999412	-2.21822	87	66797
642	GOBP_CEREBRAL_CORTEX_DEVELOPMENT	0.123457	0.67665	0.199915	-0.999421	-2.21061	89	66797
643	GOBP_RESPONSE_TO_AXON_INJURY	0.123515	0.67665	0.195789	-0.776229	-1.77191	66	26395
644	GOBP_GAMETE_GENERATION	0.123418	0.67665	0.157403	0.999551	1.2859	423	c("11504", "108013", "625249")
645	GOBP_CELL_CELL_JUNCTION_ASSEMBLY	0.124378	0.67887	0.199915	-0.999398	-2.19244	96	66797
646	GOBP_RESPONSE_TO_NERVE_GROWTH_FACTOR	0.124324	0.67887	0.168238	0.684343	1.48935	44	c("22215", "14828", "20661")
647	GOBP_NEGATIVE_REGULATION_OF_OSSIFICATION	0.124498	0.67887	0.17822	-0.619158	-1.36896	25	15251
648	GOBP_STEROID_BIOSYNTHETIC_PROCESS	0.125628	0.681871	0.199915	-0.999508	-2.15926	117	208715
649	GOBP_POSITIVE_REGULATION_OF_SECRETION	0.125402	0.681871	0.157403	0.999496	1.57759	203	c("27220", "11785")
650	GOBP_POSITIVE_REGULATION_OF_REGULATED_SECRETORY_PATHWAY	0.125455	0.681871	0.168238	0.671561	1.44482	37	c("20910", "54526", "20979", "16500", "20983", "54525", "12296", "19339", "12291")
651	GOBP_NEUTROPHIL_MIGRATION	0.127059	0.688577	0.191892	-0.607689	-1.39176	61	c("268373", "18717", "21808", "20563", "215999", "12215", "18578", "19353")
652	GOBP_POSITIVE_REGULATION_OF_PEPTIDASE_ACTIVITY	0.127695	0.690133	0.158514	0.999332	1.79112	137	c("20848", "269523")
653	GOBP_INTERLEUKIN_12_PRODUCTION	0.127737	0.690133	0.166934	0.663792	1.42443	36	c("14964", "16423", "15289", "17776", "15018", "26416", "16392", "16362", "18033", "108655", "216869")
654	GOBP_NEGATIVE_REGULATION_OF_IMMUNE_SYSTEM_PROCESS	0.128165	0.691254	0.154191	0.999497	1.5034	246	c("27220", "13202")
655	GOBP_MYELOID_CELL_DIFFERENTIATION	0.128728	0.691254	0.153159	0.999492	1.48253	263	c("12010", "27220", "20848", "21833")
656	GOBP_REGULATION_OF_CAMP_MEDIATED_SIGNALING	0.128352	0.691254	0.170932	0.659562	1.36962	21	c("54611", "238871", "75141", "76089", "14677", "216150", "18976")
657	GOBP_NEGATIVE_REGULATION_OF_OXIDATIVE_STRESS_INDUCED_CELL_DEATH	0.12854	0.691254	0.183024	-0.589585	-1.33954	40	c("268373", "15251", "68943", "20656")
658	GOBP_PROTEIN_LOCALIZATION_TO_EXTRACELLULAR_REGION	0.129338	0.691368	0.153159	0.999491	1.49428	254	c("27220", "11785")
659	GOBP_LYMPHOCYTE_HOMEOSTASIS	0.128959	0.691368	0.186433	-0.604096	-1.36488	48	c("17319", "15251")
660	GOBP_NEGATIVE_REGULATION_OF_FATTY_ACID_METABOLIC_PROCESS	0.129167	0.691368	0.17822	-0.642458	-1.36047	21	c("231070", "11651", "216190", "52023", "20185", "12801", "226144", "75387")
661	GOBP_RESPONSE_TO_MONOSACCHARIDE	0.130326	0.691624	0.195789	-0.999591	-2.09857	137	14456
662	GOBP_NEUTRAL_LIPID_METABOLIC_PROCESS	0.130068	0.691624	0.158514	0.998939	1.97932	86	c("14695", "52123")
663	GOBP_ENDOCRINE_SYSTEM_DEVELOPMENT	0.129717	0.691624	0.190023	-0.764771	-1.75121	73	c("26395", "26417", "56637", "16337", "18508")
664	GOBP_NEGATIVE_REGULATION_OF_RESPONSE_TO_EXTERNAL_STIMULUS	0.130366	0.691624	0.153159	0.999485	1.49176	252	c("27220", "19280")
665	GOBP_LONG_CHAIN_FATTY_ACID_TRANSPORT	0.130337	0.691624	0.184706	-0.588605	-1.32958	47	c("17319", "13491", "11816", "13489", "14081", "11651")
666	GOBP_POSITIVE_REGULATION_OF_ACTIVATED_T_CELL_PROLIFERATION	0.131021	0.69205	0.169571	0.692322	1.38033	15	c("27050", "16000", "15289", "12484")
667	GOBP_POSITIVE_REGULATION_OF_LIPID_TRANSPORT	0.131034	0.69205	0.186433	-0.603571	-1.37166	53	c("17319", "18035", "232286", "56310", "11816", "217265", "14081", "192663")
668	GOBP_HOMOLOGOUS_CHROMOSOME_SEGREGATION	0.130719	0.69205	0.181383	-0.581378	-1.3209	40	c("19357", "21749", "217716", "209011")
669	GOBP_CELL_MATURATION	0.132832	0.692505	0.193813	-0.99941	-2.16192	118	66797
670	GOBP_POSITIVE_REGULATION_OF_ERK1_AND_ERK2_CASCADE	0.133995	0.692505	0.191892	-0.999455	-2.15284	124	14456
671	GOBP_BIOLOGICAL_PROCESS_INVOLVED_IN_INTERACTION_WITH_HOST	0.132832	0.692505	0.193813	-0.999575	-2.1044	135	14456
672	GOBP_REGULATION_OF_CHEMOTAXIS	0.135338	0.692505	0.191892	-0.999566	-2.10022	141	14456
673	GOBP_NUCLEAR_EXPORT	0.135338	0.692505	0.191892	-0.999541	-2.09846	137	14456
674	GOBP_RESPONSE_TO_KETONE	0.135338	0.692505	0.191892	-0.999541	-2.09846	137	14456
675	GOBP_PROTEIN_KINASE_B_SIGNALING	0.135678	0.692505	0.191892	-0.999578	-2.09171	138	14456
676	GOBP_STEM_CELL_DIFFERENTIATION	0.134003	0.692505	0.155242	0.999326	1.7451	151	c("20848", "234267")
677	GOBP_TRANSFORMING_GROWTH_FACTOR_BETA_RECEPTOR_SIGNALING_PATHWAY	0.134003	0.692505	0.155242	0.999318	1.74509	151	c("20848", "22793")
678	GOBP_CENTROSOME_DUPLICATION	0.131579	0.692505	0.190023	-0.723981	-1.64671	69	c("18148", "20479")
679	GOBP_REGULATION_OF_VASCULATURE_DEVELOPMENT	0.133871	0.692505	0.152145	0.999419	1.61962	189	c("11504", "20848", "21872")
680	GOBP_INORGANIC_ANION_TRANSMEMBRANE_TRANSPORT	0.131579	0.692505	0.190023	-0.695645	-1.58226	69	c("14407", "14406", "19122", "57138", "20496", "14396", "14402", "20515", "14658", "14403", "26373", "11732", "20516", "232333", "12725", "26372", "14385", "14401", "14395", "66881")
681	GOBP_GRANULOCYTE_MIGRATION	0.135831	0.692505	0.184706	-0.671157	-1.53754	74	c("268373", "26417", "20254", "18717", "21808", "20563", "215999", "12215", "18578", "19353", "26413")
682	GOBP_RNA_EXPORT_FROM_NUCLEUS	0.133971	0.692505	0.188204	-0.659108	-1.49633	71	c("18148", "19384", "15382", "54196", "108989", "432508", "20218")
683	GOBP_RESPONSE_TO_METAL_ION	0.134281	0.692505	0.15017	0.999471	1.47426	267	c("12010", "14913", "15444")
684	GOBP_REPRODUCTIVE_SYSTEM_DEVELOPMENT	0.134281	0.692505	0.15017	0.999491	1.43897	293	c("11504", "22215")
685	GOBP_LEFT_RIGHT_PATTERN_FORMATION	0.132505	0.692505	0.175204	-0.682005	-1.37296	15	52906
686	GOBP_GLYCOSYLCERAMIDE_METABOLIC_PROCESS	0.134576	0.692505	0.173748	-0.678811	-1.36653	15	c("26877", "22234", "50935", "57370", "230101")
687	GOBP_REGULATION_OF_CELLULAR_EXTRAVASATION	0.135755	0.692505	0.165657	0.645482	1.35643	23	c("16423", "84094", "21838", "20315", "193385", "20300")
688	GOBP_INTERFERON_GAMMA_MEDIATED_SIGNALING_PATHWAY	0.132184	0.692505	0.168238	0.652023	1.35397	21	c("15516", "20846", "16451", "12539", "22059", "16362", "15944")
689	GOBP_NEGATIVE_REGULATION_OF_CHEMOTAXIS	0.133772	0.692505	0.179782	-0.5918	-1.33748	43	c("17319", "26456", "20563", "20346")
690	GOBP_SYNAPTIC_TRANSMISSION_GABAERGIC	0.132159	0.692505	0.181383	-0.586126	-1.32984	46	c("14407", "16573", "14406", "14396", "69035")
691	GOBP_REGULATION_OF_MITOTIC_SISTER_CHROMATID_SEGREGATION	0.133333	0.692505	0.175204	-0.583981	-1.32122	33	c("19357", "108989", "51810")
692	GOBP_ODONTOGENESIS_OF_DENTIN_CONTAINING_TOOTH	0.135747	0.692505	0.181383	-0.580225	-1.31095	48	c("18053", "56213", "58235", "66049", "15182", "12215", "12162", "77087", "20535", "319757", "11480", "320100", "58994")
693	GOBP_CELL_ACTIVATION_INVOLVED_IN_IMMUNE_RESPONSE	0.136066	0.692667	0.152145	0.999345	1.69137	166	c("20848", "20910")
694	GOBP_AROMATIC_AMINO_ACID_FAMILY_METABOLIC_PROCESS	0.136452	0.692667	0.166934	0.665663	1.36513	20	c("110391", "18457")
695	GOBP_CELLULAR_IRON_ION_HOMEOSTASIS	0.136259	0.692667	0.183024	-0.578888	-1.30355	49	c("14664", "59049", "15251", "22042", "27057", "11656", "14325")
696	GOBP_LEARNING	0.147783	0.697929	0.181383	-0.999266	-2.16515	123	66797
697	GOBP_REGENERATION	0.139651	0.697929	0.188204	-0.999491	-2.12365	130	14456
698	GOBP_RESPONSE_TO_TUMOR_NECROSIS_FACTOR	0.145363	0.697929	0.184706	-0.999574	-2.05573	154	14456
699	GOBP_REGULATION_OF_CYSTEINE_TYPE_ENDOPEPTIDASE_ACTIVITY	0.147583	0.697929	0.184706	-0.999568	-2.03571	162	14456
700	GOBP_REGULATION_OF_PEPTIDYL_TYROSINE_PHOSPHORYLATION	0.150127	0.697929	0.183024	-0.999552	-2.03568	162	14456
701	GOBP_RESPONSE_TO_CARBOHYDRATE	0.147959	0.697929	0.184706	-0.999582	-2.02937	158	14456
702	GOBP_LONG_TERM_SYNAPTIC_POTENTIATION	0.13913	0.697929	0.155242	0.998706	1.99775	74	c("214111", "22318")
703	GOBP_REGULATION_OF_FAT_CELL_DIFFERENTIATION	0.144279	0.697929	0.148262	0.998933	1.948	97	c("14695", "217166")
704	GOBP_REGULATION_OF_GLUCOSE_METABOLIC_PROCESS	0.139456	0.697929	0.153159	0.998936	1.9471	93	c("14695", "59046")
705	GOBP_REGULATION_OF_BODY_FLUID_LEVELS	0.147945	0.697929	0.191892	-0.999709	-1.89494	234	c("101488143", "14456")
706	GOBP_REGULATION_OF_CELLULAR_CARBOHYDRATE_METABOLIC_PROCESS	0.139966	0.697929	0.152145	0.99902	1.88134	109	c("20848", "14695", "59046")
707	GOBP_EPIDERMAL_CELL_DIFFERENTIATION	0.143921	0.697929	0.184706	-0.821064	-1.81277	98	26395
708	GOBP_DETECTION_OF_STIMULUS	0.143802	0.697929	0.148262	0.999237	1.76293	149	c("14539", "20028", "20215", "14913", "19888", "20147", "19133", "22157", "14699", "212541", "19674", "14685", "12314")
709	GOBP_PROTEIN_HOMOOLIGOMERIZATION	0.14876	0.697929	0.145516	0.999225	1.73758	155	c("12010", "20147", "19133", "19881")
710	GOBP_GLIAL_CELL_DIFFERENTIATION	0.149425	0.697929	0.144631	0.999253	1.71126	162	c("20848", "17751")
711	GOBP_RIBONUCLEOSIDE_TRIPHOSPHATE_BIOSYNTHETIC_PROCESS	0.146597	0.697929	0.151149	0.797075	1.68518	56	c("11947", "269523", "11984", "27425", "228033", "67942", "57423", "11957", "28080", "19017", "11958", "67126", "18102", "98496", "66114", "11951")
712	GOBP_PROTEIN_IMPORT	0.148208	0.697929	0.144631	0.999307	1.66522	172	c("20848", "72170")
713	GOBP_TRANSMISSION_OF_NERVE_IMPULSE	0.144599	0.697929	0.152145	0.780603	1.65638	54	c("27220", "16398")
714	GOBP_SECOND_MESSENGER_MEDIATED_SIGNALING	0.150242	0.697929	0.142901	0.999375	1.59275	199	c("14913", "109676")
715	GOBP_HOMEOSTASIS_OF_NUMBER_OF_CELLS	0.1408	0.697929	0.147331	0.999413	1.57639	206	c("12010", "20848", "21833", "20088")
716	GOBP_ADAPTIVE_IMMUNE_RESPONSE	0.143987	0.697929	0.144631	0.99943	1.54398	224	c("12010", "20848", "14964")
717	GOBP_NADH_DEHYDROGENASE_COMPLEX_ASSEMBLY	0.147425	0.697929	0.152145	0.723186	1.52763	50	c("68197", "66916", "595136", "66377", "67264", "67130", "17991", "230075", "104130", "68375", "54405", "68194", "69875", "70316", "67184", "68202", "66091", "68198", "68349", "66414", "66108", "68342", "75406", "66271", "75597", "66349", "225887")
718	GOBP_TYPE_I_INTERFERON_PRODUCTION	0.143529	0.697929	0.179782	-0.66731	-1.51897	75	c("23825", "14433", "72162", "19261", "22230", "28185")
719	GOBP_POSITIVE_REGULATION_OF_CYTOKINE_PRODUCTION	0.144674	0.697929	0.144631	0.999413	1.49165	252	c("12010", "20848", "27050")
720	GOBP_INTRACELLULAR_PROTEIN_TRANSMEMBRANE_TRANSPORT	0.149201	0.697929	0.151149	0.701416	1.48164	50	c("69276", "72170", "14828", "66212", "67713", "67067", "67952")
721	GOBP_CHLORIDE_TRANSPORT	0.145882	0.697929	0.17822	-0.641674	-1.46061	75	c("14407", "14406", "19122", "57138", "94229", "20496", "14396", "14402", "14628", "14658", "14403", "229725", "26373", "57776")
722	GOBP_T_CELL_ACTIVATION	0.150079	0.697929	0.141225	0.999418	1.43886	293	c("12010", "20848", "27050")
723	GOBP_NEGATIVE_REGULATION_OF_TRANSPORT	0.138583	0.697929	0.147331	0.999477	1.4117	315	c("27220", "18245")
724	GOBP_SIGNAL_RELEASE	0.142187	0.697929	0.144631	0.999462	1.40378	324	c("27220", "20910")
725	GOBP_REGULATION_OF_DENDRITIC_SPINE_MORPHOGENESIS	0.144444	0.697929	0.157403	0.648139	1.38972	42	c("22215", "12631", "103967", "16560", "77097", "13048")
726	GOBP_OLIGOSACCHARIDE_LIPID_INTERMEDIATE_BIOSYNTHETIC_PROCESS	0.138716	0.697929	0.170932	-0.653903	-1.38288	18	c("208211", "380959", "67422", "56737", "57170", "320438", "52014")
727	GOBP_POLYAMINE_METABOLIC_PROCESS	0.142023	0.697929	0.16318	0.68518	1.3721	16	c("18245", "20229", "20810", "18263", "330817", "18247", "54375")
728	GOBP_REGULATION_OF_TRANSLATIONAL_INITIATION	0.145933	0.697929	0.179782	-0.599432	-1.36085	71	c("18148", "16341", "56541", "229663", "108989", "66882", "75705", "58988", "20218")
729	GOBP_CARDIOLIPIN_METABOLIC_PROCESS	0.146435	0.697929	0.159647	0.679673	1.35511	15	c("67452", "67713", "26457", "74451", "66586")
730	GOBP_REGULATION_OF_MAST_CELL_ACTIVATION_INVOLVED_IN_IMMUNE_RESPONSE	0.1423	0.697929	0.16318	0.656381	1.34609	20	c("20910", "56715")
731	GOBP_REGULATION_OF_T_CELL_APOPTOTIC_PROCESS	0.14898	0.697929	0.16318	-0.634642	-1.34314	19	15251
732	GOBP_REGULATION_OF_SYSTEMIC_ARTERIAL_BLOOD_PRESSURE_BY_HORMONE	0.141667	0.697929	0.169571	-0.632949	-1.34033	21	c("20112", "11606", "11848", "70495")
733	GOBP_POLYOL_BIOSYNTHETIC_PROCESS	0.145488	0.697929	0.156312	0.621234	1.33773	40	c("110391", "14718", "104725", "20751", "14173", "76500", "27399", "55980")
734	GOBP_POSITIVE_REGULATION_OF_TRANSCRIPTION_BY_RNA_POLYMERASE_I	0.145194	0.697929	0.165657	-0.631408	-1.33701	20	c("17975", "20587")
735	GOBP_PEPTIDYL_TYROSINE_AUTOPHOSPHORYLATION	0.149068	0.697929	0.164406	-0.6632	-1.3351	15	c("26417", "16542", "16337", "11302")
736	GOBP_ONE_CARBON_METABOLIC_PROCESS	0.142857	0.697929	0.160801	0.634002	1.33464	28	c("72605", "12349", "14057", "232087", "108645", "665563", "94280", "12319")
737	GOBP_RIBONUCLEOTIDE_CATABOLIC_PROCESS	0.148282	0.697929	0.153159	0.614305	1.33276	39	c("23984", "238871", "15254", "56409", "29863", "70025", "16434", "110959", "18583", "74167", "242202", "56690", "23959", "15452", "22271", "50773")
738	GOBP_GLYCOSPHINGOLIPID_BIOSYNTHETIC_PROCESS	0.138365	0.697929	0.172324	-0.600412	-1.32946	28	c("26877", "225742", "22234", "20448", "50935", "14348", "20451", "56336", "20441", "57370", "26938")
739	GOBP_NEGATIVE_REGULATION_OF_ACTIN_FILAMENT_BUNDLE_ASSEMBLY	0.142857	0.697929	0.164406	0.633798	1.32757	25	c("21872", "50768", "235431", "18643", "243961", "76707")
740	GOBP_MALE_MEIOTIC_NUCLEAR_DIVISION	0.140461	0.697929	0.170932	-0.583857	-1.32688	32	c("22187", "217716", "230700", "72634", "22697", "56739", "12190", "15512", "71836")
741	GOBP_ESTABLISHMENT_OF_PROTEIN_LOCALIZATION_TO_ENDOPLASMIC_RETICULUM	0.147273	0.697929	0.154191	0.61649	1.32633	37	c("69276", "14828", "66212", "27058", "66661", "20191", "75608", "66384")
742	GOBP_RNA_POLYMERASE_II_PREINITIATION_COMPLEX_ASSEMBLY	0.144841	0.697929	0.16318	0.631197	1.32212	25	c("21833", "235459", "13982", "15289", "68776", "13486", "24075", "22059", "225895", "229906", "319944", "66464")
743	GOBP_NEGATIVE_REGULATION_OF_INTRINSIC_APOPTOTIC_SIGNALING_PATHWAY_IN_RESPONSE_TO_DNA_DAMAGE	0.14664	0.697929	0.164406	-0.606308	-1.32103	24	17319
744	GOBP_SYNAPTIC_VESICLE_MEMBRANE_ORGANIZATION	0.142857	0.697929	0.16318	0.634267	1.3209	24	c("20910", "20979", "20614", "235415", "20908", "11776", "19339")
745	GOBP_NEGATIVE_REGULATION_OF_LEUKOCYTE_MIGRATION	0.143737	0.697929	0.166934	-0.59426	-1.31649	26	c("17319", "20563")
746	GOBP_G_PROTEIN_COUPLED_RECEPTOR_SIGNALING_PATHWAY_COUPLED_TO_CYCLIC_NUCLEOTIDE_SECOND_MESSENGER	0.142857	0.697929	0.170932	-0.591613	-1.31567	29	c("13491", "11606", "243764", "15552", "15558", "12801", "12669")
747	GOBP_MULTICELLULAR_ORGANISM_AGING	0.14751	0.697929	0.158514	0.619524	1.31257	33	c("12850", "67006", "20511", "22059", "15925", "14672", "110593", "14673")
748	GOBP_MONOSACCHARIDE_CATABOLIC_PROCESS	0.144374	0.697929	0.169571	-0.587083	-1.31075	30	c("13806", "18642", "102448", "14348", "56421", "78830", "17425", "68837", "103988")
749	GOBP_STRIATED_MUSCLE_CELL_DEVELOPMENT	0.142857	0.697929	0.172324	-0.575713	-1.30947	42	c("11465", "74103", "19130", "17996", "17258")
750	GOBP_REGULATION_OF_TELOMERE_MAINTENANCE_VIA_TELOMERE_LENGTHENING	0.13986	0.697929	0.181383	-0.575806	-1.30932	56	c("26417", "26407", "72162", "15382", "21749", "12469", "219150", "12465", "51810", "26413", "59125", "52864", "75764", "12468", "237107", "21951")
751	GOBP_POSITIVE_CHEMOTAXIS	0.145336	0.697929	0.170932	-0.57386	-1.29789	35	c("17319", "20254", "16542", "18213", "22340")
752	GOBP_POSITIVE_REGULATION_OF_LIPID_LOCALIZATION	0.145238	0.697929	0.179782	-0.568818	-1.29271	68	c("17319", "20788", "18035", "232286", "56310", "11816", "217265", "14081", "192663")
753	GOBP_NEGATIVE_REGULATION_OF_PROTEIN_KINASE_B_SIGNALING	0.150743	0.697929	0.165657	-0.569409	-1.29037	34	c("19052", "50791", "68077", "13489", "101476", "27280", "18570", "216805", "22084", "16923", "224640", "19062", "13138")
754	GOBP_REGULATION_OF_RECEPTOR_INTERNALIZATION	0.144796	0.697929	0.175204	-0.569491	-1.28669	48	c("52906", "50791", "11773", "13491", "16337", "54609", "16976", "94245", "72238", "13489", "67979", "94190")
755	GOBP_OLIGODENDROCYTE_DIFFERENTIATION	0.146226	0.697929	0.17822	-0.561442	-1.28562	73	c("110893", "59287", "18508", "19283", "15182", "232232", "23966", "20666", "12568", "56336", "12805", "211323")
756	GOBP_POSITIVE_REGULATION_OF_NEURAL_PRECURSOR_CELL_PROLIFERATION	0.150743	0.697929	0.165657	-0.566427	-1.28361	34	c("15251", "19130", "18508", "13489")
757	GOBP_NEGATIVE_REGULATION_OF_CELL_DIFFERENTIATION	0.150388	0.697929	0.1396	0.99947	1.28181	442	c("12010", "27220", "20848", "19280")
758	GOBP_CELL_CYCLE_PHASE_TRANSITION	0.139021	0.697929	0.147331	0.999501	1.27915	428	c("11504", "11785")
759	GOBP_GLYCOLIPID_BIOSYNTHETIC_PROCESS	0.147619	0.697929	0.17822	-0.562326	-1.27805	60	c("233575", "26877", "225742", "22234", "20448", "50935", "14348", "20451", "56336", "545276", "20441", "57370", "26938", "329777", "14755")
760	GOBP_KIDNEY_MORPHOGENESIS	0.147619	0.697929	0.17822	-0.558962	-1.2704	60	c("52906", "70350", "94275", "11606", "14164", "18764", "12307", "12162")
761	GOBP_FATTY_ACID_TRANSPORT	0.149533	0.697929	0.175204	-0.547541	-1.25468	63	c("17319", "13491", "74114", "11816", "14719", "13489", "14081", "11651")
762	GOBP_MONOCARBOXYLIC_ACID_TRANSPORT	0.15	0.697929	0.176694	-0.54345	-1.23515	60	c("17319", "13491", "14411")
763	GOBP_CELL_CHEMOTAXIS	0.153846	0.698946	0.181383	-0.999545	-2.01761	167	14456
764	GOBP_NEGATIVE_REGULATION_OF_CYTOKINE_PRODUCTION	0.153846	0.698946	0.181383	-0.999536	-2.0176	167	14456
765	GOBP_EPITHELIAL_CELL_PROLIFERATION	0.153365	0.698946	0.138805	0.999381	1.48044	269	c("12010", "20848", "20846")
766	GOBP_NEGATIVE_REGULATION_OF_RESPONSE_TO_BIOTIC_STIMULUS	0.154028	0.698946	0.173748	-0.639114	-1.4485	80	c("23825", "56213", "74136")
767	GOBP_POSITIVE_REGULATION_OF_PHOSPHATIDYLINOSITOL_3_KINASE_SIGNALING	0.153439	0.698946	0.148262	0.679004	1.43177	51	c("22215", "11600", "16000", "16590", "14173", "15234", "17188")
768	GOBP_CELLULAR_RESPONSE_TO_UV	0.152381	0.698946	0.175204	-0.624798	-1.42163	77	c("18148", "12914", "72162", "12530", "17999", "72584", "20597", "93898", "13194", "19272")
769	GOBP_IMMUNE_EFFECTOR_PROCESS	0.154331	0.698946	0.138805	0.999407	1.40851	320	c("12010", "20848", "20910")
770	GOBP_POSITIVE_REGULATION_OF_CHROMOSOME_ORGANIZATION	0.154028	0.698946	0.173748	-0.605092	-1.37906	79	c("19357", "26417", "11991", "26407", "72162", "15382", "71514", "108989", "12469", "219150", "21849", "12465", "26413", "84505", "59125", "52864", "75764", "12468", "239122", "50721", "21951", "13870", "22589", "26400")
771	GOBP_DNA_DAMAGE_RESPONSE_SIGNAL_TRANSDUCTION_BY_P53_CLASS_MEDIATOR_RESULTING_IN_CELL_CYCLE_ARREST	0.152216	0.698946	0.156312	0.674587	1.34497	15	c("19941", "17246", "22059")
772	GOBP_REGULATION_OF_TRIGLYCERIDE_BIOSYNTHETIC_PROCESS	0.152749	0.698946	0.160801	-0.639314	-1.34271	17	c("50754", "16835")
773	GOBP_CELLULAR_RESPONSE_TO_GAMMA_RADIATION	0.152381	0.698946	0.155242	0.629024	1.32416	28	c("19941", "14828", "12048", "15461", "17246", "22059", "24086", "15499")
774	GOBP_MEMBRANE_LIPID_CATABOLIC_PROCESS	0.152749	0.698946	0.160801	-0.599199	-1.30554	24	c("20597", "19063", "230101", "71665", "18010", "11886", "58994", "14667", "15212")
775	GOBP_PURINE_NUCLEOTIDE_CATABOLIC_PROCESS	0.153707	0.698946	0.15017	0.600111	1.30197	39	c("23984", "238871", "15254", "56409", "29863", "70025", "16434", "110959", "18583", "74167", "242202", "56690", "23959", "15452", "50773", "214254")
776	GOBP_HEART_DEVELOPMENT	0.151899	0.698946	0.140406	0.999475	1.29995	410	c("11504", "109676")
777	GOBP_PROSTANOID_METABOLIC_PROCESS	0.154167	0.698946	0.161979	-0.568471	-1.28613	33	c("17319", "14870", "19223", "231871")
778	GOBP_RESPONSE_TO_CATECHOLAMINE	0.152225	0.698946	0.173748	-0.559921	-1.28271	74	c("26417", "11803", "13491", "56637", "11820", "59287", "65114", "243764", "15182", "94245", "18747", "18197", "18578", "13489", "26413", "20617", "15552")
779	GOBP_REGULATION_OF_ANION_TRANSPORT	0.152019	0.698946	0.175204	-0.56358	-1.27132	58	c("17319", "64051", "19326", "19122", "215113", "77574", "12953", "11606", "20496", "108073", "94245")
780	GOBP_REGULATION_OF_RIG_I_SIGNALING_PATHWAY	0.154786	0.699876	0.159647	-0.637514	-1.33893	17	c("74136", "22230", "68077", "14479")
781	GOBP_MAST_CELL_ACTIVATION_INVOLVED_IN_IMMUNE_RESPONSE	0.155109	0.699876	0.15017	0.609569	1.30807	36	c("20910", "22318", "16590", "56715", "19215")
782	GOBP_LEUKOCYTE_HOMEOSTASIS	0.155131	0.699876	0.173748	-0.540585	-1.22491	65	c("17319", "15251", "20851", "18578", "20482", "11651", "104416")
783	GOBP_WOUND_HEALING	0.155556	0.700767	0.188204	-0.999707	-1.83921	261	c("101488143", "14456")
784	GOBP_METENCEPHALON_DEVELOPMENT	0.155941	0.700767	0.176694	-0.761817	-1.69717	85	c("26395", "12709", "72393", "11991", "19130", "59287", "234734", "12569")
785	GOBP_NEGATIVE_REGULATION_OF_CELLULAR_AMIDE_METABOLIC_PROCESS	0.156098	0.700767	0.140406	0.999299	1.61918	182	c("20848", "108013")
786	GOBP_CELLULAR_RESPONSE_TO_MECHANICAL_STIMULUS	0.156322	0.700767	0.169571	-0.548788	-1.24586	51	c("26417", "13197", "56541", "11606")
787	GOBP_RNA_STABILIZATION	0.156322	0.700767	0.169571	-0.546953	-1.24299	53	c("233908", "11991", "12696", "72162", "229663", "70439", "74203", "100715", "51810", "56403", "12006", "15572", "12457", "13211", "74645", "217980", "73158", "67493", "52477", "218693")
788	GOBP_REGULATION_OF_CALCIUM_ION_DEPENDENT_EXOCYTOSIS	0.157116	0.703379	0.15017	0.601933	1.28433	35	c("20910", "54526", "20979", "16500", "20983", "54525", "12291")
789	GOBP_NEPHRON_MORPHOGENESIS	0.157303	0.703379	0.166934	-0.558944	-1.26258	47	c("52906", "94275", "11606", "14164", "18764", "12162")
790	GOBP_POSITIVE_REGULATION_OF_DNA_BINDING_TRANSCRIPTION_FACTOR_ACTIVITY	0.158065	0.703505	0.138805	0.999297	1.62286	185	c("20848", "27050")
791	GOBP_REGULATION_OF_VESICLE_FUSION	0.157895	0.703505	0.154191	0.644946	1.32264	20	c("20910", "20979", "235415", "20983", "19339")
792	GOBP_POSITIVE_REGULATION_OF_FILOPODIUM_ASSEMBLY	0.158095	0.703505	0.152145	0.623629	1.31281	28	c("234267", "23963", "103967", "103742", "23964", "75769", "193385", "18186", "56044", "21809", "12540", "73178", "14265", "192167")
793	GOBP_NEGATIVE_REGULATION_OF_TOR_SIGNALING	0.158129	0.703505	0.165657	-0.555003	-1.2508	39	c("15251", "320311", "56032", "216742", "13853", "74747", "22222", "18570", "216805", "22084")
794	GOBP_REGULATION_OF_POTASSIUM_ION_TRANSPORT	0.159524	0.708816	0.170932	-0.572209	-1.30197	77	c("13483", "11735", "100986", "16499", "16573", "19122", "11931", "238161", "56461", "17999", "16511", "75785", "14199")
795	GOBP_NEGATIVE_REGULATION_OF_ALPHA_BETA_T_CELL_DIFFERENTIATION	0.159923	0.709696	0.152145	0.664049	1.32396	15	c("56468", "15289", "381305", "12053", "16952")
796	GOBP_PALLIUM_DEVELOPMENT	0.162907	0.711499	0.173748	-0.999373	-2.10397	135	66797
797	GOBP_CELL_CELL_JUNCTION_ORGANIZATION	0.165414	0.711499	0.172324	-0.999364	-2.0998	141	66797
798	GOBP_RESPONSE_TO_MECHANICAL_STIMULUS	0.173804	0.711499	0.168238	-0.999357	-2.06405	149	66797
799	GOBP_REGULATION_OF_CELL_JUNCTION_ASSEMBLY	0.175573	0.711499	0.168238	-0.999357	-2.03576	163	66797
800	GOBP_ANATOMICAL_STRUCTURE_MATURATION	0.17602	0.711499	0.168238	-0.999372	-2.0315	160	66797
801	GOBP_ORGANIC_HYDROXY_COMPOUND_BIOSYNTHETIC_PROCESS	0.171795	0.711499	0.170932	-0.99948	-2.01748	167	208715
802	GOBP_MICROTUBULE_BUNDLE_FORMATION	0.177586	0.711499	0.135002	0.998478	1.99726	80	c("19888", "215690", "231214")
803	GOBP_POSITIVE_REGULATION_OF_INFLAMMATORY_RESPONSE	0.174957	0.711499	0.135741	0.998515	1.9878	81	c("66259", "13202")
804	GOBP_NEGATIVE_REGULATION_OF_PROTEOLYSIS	0.170157	0.711499	0.173748	-0.999509	-1.95869	196	14456
805	GOBP_BIOLOGICAL_PROCESS_INVOLVED_IN_SYMBIOTIC_INTERACTION	0.172775	0.711499	0.172324	-0.999538	-1.95113	190	14456
806	GOBP_LEUKOCYTE_MIGRATION	0.175532	0.711499	0.172324	-0.999525	-1.94329	212	14456
807	GOBP_POSITIVE_REGULATION_OF_SMALL_MOLECULE_METABOLIC_PROCESS	0.172819	0.711499	0.135002	0.998673	1.94306	94	c("14913", "19674", "269523")
808	GOBP_CELLULAR_RESPONSE_TO_LIGHT_STIMULUS	0.164706	0.711499	0.138805	0.99882	1.9042	105	c("14539", "20215", "19888", "20147", "212541", "14685", "19941")
809	GOBP_HORMONE_METABOLIC_PROCESS	0.176174	0.711499	0.133555	0.99891	1.8361	123	c("14695", "30052")
810	GOBP_REGULATION_OF_CARBOHYDRATE_METABOLIC_PROCESS	0.179868	0.711499	0.130777	0.999012	1.80165	136	c("20848", "14695", "59046")
811	GOBP_RESPONSE_TO_WOUNDING	0.168044	0.711499	0.179782	-0.99969	-1.66104	358	c("101488143", "14456")
812	GOBP_ORGANOPHOSPHATE_ESTER_TRANSPORT	0.16792	0.711499	0.170932	-0.753033	-1.65064	100	c("76295", "30960", "12492")
813	GOBP_REGULATION_OF_BLOOD_PRESSURE	0.172414	0.711499	0.166934	-0.756005	-1.64895	106	c("101488143", "14456")
814	GOBP_REGULATION_OF_CELL_PROJECTION_ASSEMBLY	0.170968	0.711499	0.132846	0.999248	1.62138	188	c("19888", "234267")
815	GOBP_SENSORY_PERCEPTION_OF_LIGHT_STIMULUS	0.171799	0.711499	0.132846	0.999233	1.61812	183	c("14539", "20028", "14913", "19888", "20147", "19133", "22157", "19661", "214111", "212541", "19674", "14685", "29867")
816	GOBP_REGULATION_OF_RESPONSE_TO_WOUNDING	0.17037	0.711499	0.168238	-0.731142	-1.61027	95	c("26395", "11465")
817	GOBP_PLACENTA_DEVELOPMENT	0.178392	0.711499	0.165657	-0.735673	-1.61004	99	c("26395", "15251", "13030", "56213", "26407", "20856", "18764", "23950", "21849", "12215", "12168", "12162", "17977", "20687", "58231", "26413")
818	GOBP_RESPONSE_TO_TRANSFORMING_GROWTH_FACTOR_BETA	0.162075	0.711499	0.137251	0.999305	1.60034	195	c("20848", "22793")
819	GOBP_REGULATION_OF_ORGANELLE_ASSEMBLY	0.180354	0.711499	0.128789	0.999221	1.59784	198	c("19888", "74302")
820	GOBP_REGULATION_OF_CELLULAR_PH	0.162912	0.711499	0.142057	0.757491	1.5895	61	c("11947", "22215", "12349", "52898")
821	GOBP_INTRACELLULAR_RECEPTOR_SIGNALING_PATHWAY	0.172303	0.711499	0.132147	0.999282	1.57494	204	c("20848", "22215")
822	GOBP_REGULATION_OF_PH	0.170396	0.711499	0.138022	0.750653	1.56329	66	c("11947", "22215", "12349", "52898")
823	GOBP_NUCLEOSIDE_TRIPHOSPHATE_BIOSYNTHETIC_PROCESS	0.172117	0.711499	0.137251	0.747002	1.55569	66	c("11947", "269523", "11984", "27425", "228033", "67942", "57423", "11957", "28080", "19017", "11958", "67126", "18102", "98496", "66114", "11951")
824	GOBP_CELLULAR_RESPONSE_TO_PEPTIDE_HORMONE_STIMULUS	0.167987	0.711499	0.132846	0.9993	1.54906	222	c("20848", "67749")
825	GOBP_NEGATIVE_REGULATION_OF_CELLULAR_CATABOLIC_PROCESS	0.166403	0.711499	0.133555	0.999302	1.54859	221	c("20848", "20115")
826	GOBP_NEGATIVE_REGULATION_OF_LOCOMOTION	0.173981	0.711499	0.129443	0.999289	1.54013	227	c("20848", "19281")
827	GOBP_NEGATIVE_REGULATION_OF_CELLULAR_MACROMOLECULE_BIOSYNTHETIC_PROCESS	0.176935	0.711499	0.128789	0.999282	1.52878	230	c("20848", "108013")
828	GOBP_REGULATION_OF_CELL_CYCLE_G2_M_PHASE_TRANSITION	0.17037	0.711499	0.168238	-0.683625	-1.5121	89	c("18148", "19357", "20479", "11820", "12530", "14199", "71375", "28019", "68077", "12531")
829	GOBP_REGULATION_OF_DEVELOPMENTAL_GROWTH	0.171701	0.711499	0.131458	0.999295	1.50655	240	c("20848", "19280")
830	GOBP_PROTEIN_LOCALIZATION_TO_NUCLEUS	0.174051	0.711499	0.130106	0.999285	1.50308	246	c("20848", "29867")
831	GOBP_TRANSMEMBRANE_RECEPTOR_PROTEIN_SERINE_THREONINE_KINASE_SIGNALING_PATHWAY	0.17757	0.711499	0.127505	0.999276	1.49271	259	c("20848", "22793")
832	GOBP_NEGATIVE_REGULATION_OF_CATABOLIC_PROCESS	0.176563	0.711499	0.128143	0.999282	1.48198	270	c("20848", "20115")
833	GOBP_CELLULAR_RESPONSE_TO_PEPTIDE	0.178964	0.711499	0.127505	0.999277	1.47601	271	c("20848", "67749")
834	GOBP_RESPONSE_TO_LIGHT_STIMULUS	0.170347	0.711499	0.131458	0.999294	1.47226	272	c("14539", "20028", "20215", "14913", "19888", "20147", "19133", "22157", "14699", "214111", "212541", "19674", "14685", "19941")
835	GOBP_PROTEIN_TRANSMEMBRANE_TRANSPORT	0.166954	0.711499	0.1396	0.676791	1.42903	58	c("69276", "72170", "14828", "66212", "67713", "67067", "67952", "66169", "53600", "56322", "18634")
836	GOBP_MORPHOGENESIS_OF_A_POLARIZED_EPITHELIUM	0.173267	0.711499	0.166934	-0.630597	-1.40484	85	c("52906", "11461", "11465", "50791", "19325", "11848", "99683", "53883", "19353", "55978", "13543", "94190", "270163")
837	GOBP_COPII_COATED_VESICLE_CARGO_LOADING	0.169772	0.711499	0.153159	-0.656311	-1.32123	15	c("231070", "99683", "20224", "110379")
838	GOBP_PROTEIN_CATABOLIC_PROCESS_IN_THE_VACUOLE	0.165966	0.711499	0.156312	-0.618112	-1.32016	22	c("65114", "12751", "71900", "16835", "12520", "114128", "16784", "12752", "83768")
839	GOBP_LATE_ENDOSOME_TO_VACUOLE_TRANSPORT_VIA_MULTIVESICULAR_BODY_SORTING_PATHWAY	0.171206	0.711499	0.147331	0.658053	1.31777	16	c("66914", "66201", "27681", "75608", "68192", "20844")
840	GOBP_MITOTIC_SISTER_CHROMATID_COHESION	0.170168	0.711499	0.154191	-0.614935	-1.31337	22	c("19357", "19645", "71175", "24061", "214987", "21951", "22589", "56739")
841	GOBP_DIOL_METABOLIC_PROCESS	0.166348	0.711499	0.148262	0.623817	1.3109	23	c("110391", "104725", "20751", "81535", "67916", "19012")
842	GOBP_EMBRYONIC_BRAIN_DEVELOPMENT	0.163776	0.711499	0.15017	0.656372	1.30865	15	c("110954", "231214", "73710", "20462", "68816")
843	GOBP_REGULATION_OF_MITOTIC_SPINDLE_ASSEMBLY	0.177914	0.711499	0.148262	-0.617908	-1.30842	20	c("73420", "20479", "108989", "51810", "18571")
844	GOBP_POSITIVE_REGULATION_OF_TOLL_LIKE_RECEPTOR_SIGNALING_PATHWAY	0.167969	0.711499	0.149208	0.642168	1.30725	19	c("224938", "15289", "14251", "13205", "68585", "18081", "52065", "100561")
845	GOBP_DENDRITIC_SPINE_MORPHOGENESIS	0.176672	0.711499	0.135002	0.614337	1.3054	55	c("22215", "12631", "103967", "16560", "77097", "13048", "216049", "327814", "16975")
846	GOBP_INTERLEUKIN_1_PRODUCTION	0.176367	0.711499	0.137251	0.617653	1.30428	53	c("20848", "16000")
847	GOBP_BLASTODERM_SEGMENTATION	0.171079	0.711499	0.151149	-0.620231	-1.30263	17	c("70350", "18553", "20346", "72634", "18187")
848	GOBP_REGULATION_OF_DENDRITIC_SPINE_DEVELOPMENT	0.179894	0.711499	0.135741	0.617107	1.30126	51	c("22215", "19280", "13690", "103967", "16560", "77097", "13048", "66225", "327814", "16975", "243961", "71228", "19211", "11845", "242443", "14270", "216856", "14265", "29819", "192167", "17260")
849	GOBP_VASCULAR_ASSOCIATED_SMOOTH_MUSCLE_CONTRACTION	0.173469	0.711499	0.15017	-0.613998	-1.29945	19	c("229877", "20541", "11606", "11848")
850	GOBP_INTESTINAL_ABSORPTION	0.171843	0.711499	0.152145	-0.614206	-1.29893	18	c("22234", "16835", "64602", "269587", "11428")
851	GOBP_ESTABLISHMENT_OF_PROTEIN_LOCALIZATION_TO_MITOCHONDRIAL_MEMBRANE	0.165103	0.711499	0.147331	0.609964	1.29519	29	c("30057", "12315", "15519", "30055", "67067", "67184", "56330", "56322", "231430", "69934", "12028", "14356", "69089", "69773")
852	GOBP_LYSOSOMAL_PROTEIN_CATABOLIC_PROCESS	0.171843	0.711499	0.152145	-0.611837	-1.29392	18	c("65114", "12751", "71900", "16835", "114128", "16784", "12752", "83768")
853	GOBP_ENDOSOME_TRANSPORT_VIA_MULTIVESICULAR_BODY_SORTING_PATHWAY	0.165103	0.711499	0.147331	0.608999	1.29314	29	c("269523", "66914", "66201", "27681", "75608", "20661", "66530", "68192", "20844", "68953")
854	GOBP_NEGATIVE_REGULATION_OF_OXIDATIVE_STRESS_INDUCED_NEURON_DEATH	0.175983	0.711499	0.15017	-0.609062	-1.28805	18	c("15251", "68943")
855	GOBP_NEGATIVE_REGULATION_OF_PEPTIDYL_THREONINE_PHOSPHORYLATION	0.178082	0.711499	0.144631	0.641815	1.28783	17	c("12314", "12315", "114715", "114716")
856	GOBP_REGULATION_OF_SECRETION	0.164297	0.711499	0.134273	0.999429	1.28717	424	c("27220", "11785")
857	GOBP_DNA_DAMAGE_RESPONSE_SIGNAL_TRANSDUCTION_RESULTING_IN_TRANSCRIPTION	0.178988	0.711499	0.143759	0.642009	1.28564	16	c("19941", "29813", "22059")
858	GOBP_NEGATIVE_REGULATION_OF_SMOOTHENED_SIGNALING_PATHWAY	0.173333	0.711499	0.144631	0.608074	1.28006	28	c("269523", "20720", "18749")
859	GOBP_INTERSTRAND_CROSS_LINK_REPAIR	0.173333	0.711499	0.144631	0.606869	1.27753	28	c("269523", "98415")
860	GOBP_POSITIVE_REGULATION_OF_SODIUM_ION_TRANSPORT	0.166311	0.711499	0.157403	-0.57273	-1.27368	29	c("11735", "13491", "11931", "20266", "11651", "12805", "11932", "229709", "75607", "11933", "333433", "232341", "13430")
861	GOBP_AORTA_DEVELOPMENT	0.162338	0.711499	0.160801	-0.559508	-1.27261	42	c("18053", "19130", "21808", "71770", "18764", "99683", "21385")
862	GOBP_CARDIAC_VENTRICLE_MORPHOGENESIS	0.161435	0.711499	0.164406	-0.564849	-1.27188	45	c("15251", "12876", "19130", "21808")
863	GOBP_POSITIVE_REGULATION_OF_PHOSPHOLIPASE_ACTIVITY	0.177024	0.711499	0.142057	0.601829	1.2704	30	c("15444", "13649", "14682", "16590", "13982", "14173", "15461")
864	GOBP_NEGATIVE_REGULATION_OF_MAP_KINASE_ACTIVITY	0.162996	0.711499	0.161979	-0.55952	-1.26948	46	c("69601", "15357", "11606", "14870", "20597", "19099", "11816", "12162")
865	GOBP_PEPTIDYL_SERINE_DEPHOSPHORYLATION	0.179592	0.711499	0.147331	-0.59919	-1.26811	19	c("19052", "51792", "19055", "108954", "17973")
866	GOBP_NEGATIVE_REGULATION_OF_INTRINSIC_APOPTOTIC_SIGNALING_PATHWAY	0.180488	0.711499	0.161979	-0.566131	-1.26732	86	c("17319", "268373", "15251", "13806", "64209", "68943", "66168", "110213", "19099", "20656")
867	GOBP_REGULATION_OF_MAST_CELL_ACTIVATION	0.178571	0.711499	0.145516	0.604391	1.26597	25	c("20910", "56715")
868	GOBP_ACID_SECRETION	0.180698	0.711499	0.147331	-0.56877	-1.26002	26	c("64051", "319924", "13489", "232333", "54393", "17869")
869	GOBP_REGULATION_OF_NEUROBLAST_PROLIFERATION	0.172691	0.711499	0.149208	-0.569463	-1.25908	25	c("15251", "18508", "13489")
870	GOBP_CYTOCHROME_COMPLEX_ASSEMBLY	0.177143	0.711499	0.142901	0.594994	1.25834	32	c("67267", "12856", "52469", "66694", "66379", "56046", "66278", "231430", "15159", "67892", "69089", "100503890", "68033", "75530", "66359", "107197", "72795", "69577", "66821", "70383")
871	GOBP_POSITIVE_REGULATION_OF_NEURON_APOPTOTIC_PROCESS	0.168831	0.711499	0.157403	-0.552987	-1.25777	42	c("50754", "19122", "14806", "21808", "18481", "12569", "11848", "12568", "13841")
872	GOBP_NATURAL_KILLER_CELL_MEDIATED_IMMUNITY	0.167273	0.711499	0.143759	0.584539	1.25759	37	c("22154", "14964", "22318", "54725", "227613", "18477", "15018")
873	GOBP_TETRAPYRROLE_BIOSYNTHETIC_PROCESS	0.172917	0.711499	0.152145	-0.558122	-1.25683	31	c("14664", "20916", "11656", "11655", "64602")
874	GOBP_PROTEIN_TRANSMEMBRANE_IMPORT_INTO_INTRACELLULAR_ORGANELLE	0.175141	0.711499	0.142901	0.590697	1.25323	34	c("72170", "67713", "67067", "67952", "66169", "53600", "18634", "17713")
875	GOBP_REGULATION_OF_LEUKOCYTE_DEGRANULATION	0.180583	0.711499	0.142901	0.597882	1.25295	26	c("20910", "56715", "20909", "14389", "110279", "11765")
876	GOBP_POSITIVE_REGULATION_OF_RESPONSE_TO_ENDOPLASMIC_RETICULUM_STRESS	0.172917	0.711499	0.152145	-0.553512	-1.25229	33	c("69601", "64209", "54609", "52551", "226641", "17973", "56085", "19255", "18708")
877	GOBP_NEGATIVE_REGULATION_OF_CELL_POPULATION_PROLIFERATION	0.16311	0.711499	0.132147	0.999445	1.25192	486	c("12010", "11504", "20848", "14319")
878	GOBP_POSTREPLICATION_REPAIR	0.179048	0.711499	0.142057	0.591239	1.2504	32	c("269523", "70620")
879	GOBP_MULTIVESICULAR_BODY_SORTING_PATHWAY	0.178908	0.711499	0.141225	0.586245	1.24378	34	c("269523", "66914", "66201", "27681", "75608", "20661", "66530", "68192", "78610", "20844", "68953")
880	GOBP_REGULATION_OF_VASCULAR_PERMEABILITY	0.178161	0.711499	0.142901	0.584926	1.23926	33	c("54611", "21872", "84094", "11600", "83397", "19245", "12161")
881	GOBP_CELLULAR_MODIFIED_AMINO_ACID_BIOSYNTHETIC_PROCESS	0.177874	0.711499	0.153159	-0.547719	-1.23877	35	c("12709", "56752", "207182")
882	GOBP_RESPONSE_TO_EPIDERMAL_GROWTH_FACTOR	0.174292	0.711499	0.155242	-0.545205	-1.23871	40	c("26417", "17975", "69601", "108989", "20851", "26413", "67384", "11651", "19247", "18607", "18803", "17220", "17869", "74155")
883	GOBP_REGULATION_OF_MACROPHAGE_ACTIVATION	0.174009	0.711499	0.156312	-0.546456	-1.23776	36	c("17319", "229521", "16835")
884	GOBP_DIGESTIVE_SYSTEM_DEVELOPMENT	0.180693	0.711499	0.16318	-0.55216	-1.23009	85	c("52906", "15251", "16337", "21808", "19713", "11898", "21385", "20666", "16195", "224705", "19645", "71175", "12808", "67772", "20535", "319757", "74025", "14180", "71566", "17127", "71492", "12043", "67661", "20287")
885	GOBP_REGULATION_OF_B_CELL_ACTIVATION	0.171913	0.711499	0.165657	-0.547361	-1.22991	82	c("17319", "22042", "107823", "20851", "225888", "12520", "13844", "27223", "67245", "59032", "232210", "18019", "225160", "11444", "55982", "234069", "227059", "65113")
886	GOBP_POSITIVE_REGULATION_OF_DNA_BINDING	0.175926	0.711499	0.141225	0.568211	1.21834	42	c("12314", "12315", "170930", "16398", "16000", "59022", "18012", "18102", "15289", "22166", "497652", "12611", "97165", "16392", "229906")
887	GOBP_PORPHYRIN_CONTAINING_COMPOUND_METABOLIC_PROCESS	0.180401	0.711499	0.154191	-0.540591	-1.21832	39	c("14664", "20916", "11656", "15369", "11655", "64602")
888	GOBP_CERAMIDE_METABOLIC_PROCESS	0.174224	0.711499	0.16318	-0.532916	-1.21227	78	c("19052", "51792", "26877", "20597", "22234", "67260", "20448", "93898", "50935", "20451", "11686", "56336", "20441", "57370", "230101", "26938", "64704", "18010")
889	GOBP_ASSOCIATIVE_LEARNING	0.166667	0.711499	0.166934	-0.532129	-1.20933	68	c("15251", "234593", "15357", "11820", "14810", "21960", "72108", "11606", "94109", "53324", "12568", "13489", "19063", "232333", "55978", "18013", "15572", "16412")
890	GOBP_NEPHRON_EPITHELIUM_DEVELOPMENT	0.175644	0.711499	0.160801	-0.526076	-1.20517	74	c("52906", "50791", "70350", "94275", "11606", "14164", "18764", "12307", "66333")
891	GOBP_SPECIFICATION_OF_SYMMETRY	0.180693	0.711499	0.16318	-0.540578	-1.20429	85	c("52906", "15251", "234593", "102774", "225164", "18553")
892	GOBP_MEIOTIC_CHROMOSOME_SEGREGATION	0.169412	0.711499	0.164406	-0.52214	-1.19583	61	c("19357", "51792", "21749", "217716", "209011")
893	GOBP_PRESYNAPTIC_ENDOCYTOSIS	0.177156	0.711499	0.159647	-0.524575	-1.19283	56	c("11461", "11465", "12330", "11773", "20977", "233489", "18717", "19057", "13429", "100503185", "231580", "12568", "218503", "20617", "104015")
894	GOBP_POSITIVE_REGULATION_OF_VIRAL_PROCESS	0.17931	0.711499	0.157403	-0.52489	-1.19161	51	c("268373", "233532", "56491", "110532", "13194", "18453", "67738", "16650", "21357", "13211", "22088")
895	GOBP_REGULATION_OF_SODIUM_ION_TRANSMEMBRANE_TRANSPORT	0.17757	0.711499	0.159647	-0.519951	-1.17971	54	c("11735", "13491", "11931", "17999", "20266", "75785", "108058", "83997", "72821")
896	GOBP_POSITIVE_REGULATION_OF_MACROAUTOPHAGY	0.176611	0.711499	0.161979	-0.514867	-1.16664	65	c("26417", "15251", "68943", "16542", "20924", "93898", "13853", "227738")
897	GOBP_DE_NOVO_PROTEIN_FOLDING	0.181146	0.712467	0.138805	0.581299	1.2403	35	c("72170", "14828", "15528", "12461", "15526", "56351", "320011", "64136", "15505", "12017", "30933", "50497", "22791")
898	GOBP_LATE_ENDOSOME_TO_VACUOLE_TRANSPORT	0.181644	0.712838	0.141225	0.602981	1.26711	23	c("66914", "66201", "27681", "75608", "68192", "20844", "68953", "76959", "66700", "56208", "105513")
899	GOBP_VENTRICULAR_CARDIAC_MUSCLE_CELL_ACTION_POTENTIAL	0.181644	0.712838	0.141225	0.602844	1.26683	23	c("109676", "20191", "83814", "433809")
900	GOBP_GLIOGENESIS	0.182109	0.713159	0.127505	0.999237	1.56442	212	c("20848", "19047")
901	GOBP_ATP_SYNTHESIS_COUPLED_ELECTRON_TRANSPORT	0.182131	0.713159	0.132846	0.761286	1.5614	70	c("68197", "66916", "12857", "17992", "595136", "66377", "12859", "67264", "12866", "66576", "12858", "22272", "14004", "67130", "66152", "17991", "230075", "407785", "68375", "54405", "66416", "78330", "68194", "67530", "70316", "20463", "66694", "13063", "12861", "68202", "66091", "68198", "68349", "66414", "72900", "66052", "66108", "68342", "75406")
902	GOBP_NEGATIVE_REGULATION_OF_CELL_CYCLE_G1_S_PHASE_TRANSITION	0.182444	0.713595	0.132846	0.652592	1.35907	66	c("11785", "19941", "15468", "12581", "17246", "26992")
903	GOBP_REGULATION_OF_SPINDLE_ASSEMBLY	0.182752	0.714006	0.146416	-0.567655	-1.25762	27	c("73420", "20479", "108989", "51810", "18571")
904	GOBP_RIBONUCLEOSIDE_TRIPHOSPHATE_METABOLIC_PROCESS	0.183849	0.717498	0.132147	0.74898	1.53616	70	c("11947", "269523", "11984", "27425", "228033", "67942", "57423", "11957", "28080", "19017", "11958", "67126", "18102", "98496", "66114", "11951")
905	GOBP_MYELOID_CELL_APOPTOTIC_PROCESS	0.184739	0.717796	0.143759	-0.564263	-1.24758	25	17319
906	GOBP_LEUKOCYTE_ADHESION_TO_VASCULAR_ENDOTHELIAL_CELL	0.184739	0.717796	0.143759	-0.564231	-1.24751	25	c("319655", "11848", "14348", "16179", "16412")
907	GOBP_REGULATION_OF_OXIDATIVE_STRESS_INDUCED_CELL_DEATH	0.184211	0.717796	0.158514	-0.524468	-1.17593	57	c("268373", "15251", "50754", "68943", "71514", "20656", "11651", "56085", "18453")
908	GOBP_NEGATIVE_REGULATION_OF_RNA_CATABOLIC_PROCESS	0.184579	0.717796	0.156312	-0.507195	-1.16223	63	c("233908", "11991", "22057", "12696", "72162", "229663", "18772", "70439", "74203", "100715", "51810", "56403", "12006", "15572", "12457", "217827", "13211", "74645", "217980", "73158", "67493")
909	GOBP_PROTEIN_COMPLEX_OLIGOMERIZATION	0.186795	0.717881	0.126254	0.999217	1.5815	202	c("12010", "20147", "19133", "19881")
910	GOBP_POSITIVE_REGULATION_OF_PROTEOLYSIS	0.18612	0.717881	0.125033	0.999274	1.45168	287	c("20848", "269523")
911	GOBP_LAMELLIPODIUM_MORPHOGENESIS	0.186475	0.717881	0.144631	-0.622353	-1.28448	16	c("11308", "67220", "23789", "83767", "67804", "56440")
912	GOBP_NEGATIVE_REGULATION_OF_BLOOD_PRESSURE	0.185804	0.717881	0.146416	-0.58865	-1.27032	23	c("102774", "20656", "12168", "13489", "11554", "12801", "72461", "69178")
913	GOBP_NEGATIVE_REGULATION_OF_CATION_CHANNEL_ACTIVITY	0.185417	0.717881	0.146416	-0.553019	-1.24534	31	c("14664", "11735", "13491", "12313", "18764", "13489", "13844", "56085")
914	GOBP_VENTRICULAR_SEPTUM_MORPHOGENESIS	0.185417	0.717881	0.146416	-0.539711	-1.22106	33	c("19130", "21808", "20563", "107823", "12168", "20666", "11477")
915	GOBP_MAST_CELL_ACTIVATION	0.18622	0.717881	0.137251	0.568717	1.2169	41	c("20910", "22318", "16590", "56715", "19215")
916	GOBP_VESICLE_DOCKING_INVOLVED_IN_EXOCYTOSIS	0.186691	0.717881	0.13649	0.56647	1.20866	35	c("20910", "16500", "20614", "19339", "53612", "382018")
917	GOBP_RESPONSE_TO_DOPAMINE	0.18648	0.717881	0.155242	-0.504486	-1.15849	62	c("26417", "13491", "56637", "59287", "65114", "243764", "15182", "94245", "18197", "13489", "26413", "15552")
918	GOBP_CARDIAC_CONDUCTION	0.185446	0.717881	0.156312	-0.496949	-1.14258	72	c("110893", "232975", "100986", "11941", "11931", "20541", "16511", "11606", "20266", "108058", "12313", "18747", "72821", "17258")
919	GOBP_CALCIUM_ION_TRANSPORT_INTO_CYTOSOL	0.190317	0.718569	0.127505	0.998686	1.88135	111	c("214111", "109676")
920	GOBP_RETINA_DEVELOPMENT_IN_CAMERA_TYPE_EYE	0.191987	0.718569	0.126876	0.998813	1.82859	125	c("19888", "20147", "19133", "22157", "212541", "14685", "108013")
921	GOBP_EYE_MORPHOGENESIS	0.192568	0.718569	0.127505	0.998817	1.81815	126	c("20848", "19888", "20147", "22157", "14699", "14685", "14790")
922	GOBP_HINDBRAIN_DEVELOPMENT	0.188917	0.718569	0.160801	-0.733207	-1.57762	113	c("26395", "52906", "12709", "72393", "11991", "19130", "59287", "18072", "234734", "18028", "12569")
923	GOBP_ATP_METABOLIC_PROCESS	0.191693	0.718569	0.123842	0.999194	1.5671	211	c("20848", "11947")
924	GOBP_RESPONSE_TO_PEPTIDE_HORMONE	0.190779	0.718569	0.123842	0.999277	1.42752	296	c("20848", "67749")
925	GOBP_REGULATION_OF_AUTOPHAGY	0.191759	0.718569	0.123257	0.999268	1.42541	299	c("20848", "11984")
926	GOBP_REGULATION_OF_VIRAL_PROCESS	0.194103	0.718569	0.156312	-0.640309	-1.39549	105	c("23825", "268373", "233532", "19130", "56491", "110532", "319278", "21849", "13194", "22221", "84505", "18453", "67738", "16650", "319415")
927	GOBP_NUCLEOSOME_ORGANIZATION	0.193154	0.718569	0.156312	-0.590331	-1.30531	91	c("18148", "22110", "233532", "54624", "54561", "51812", "268281")
928	GOBP_POSITIVE_REGULATION_OF_ISOTYPE_SWITCHING	0.188139	0.718569	0.143759	-0.606468	-1.28419	20	c("22042", "107823", "225888", "27223", "232210", "55982", "237877")
929	GOBP_BLOOD_VESSEL_MORPHOGENESIS	0.191083	0.718569	0.123842	0.999363	1.28146	418	c("11504", "20848", "11947")
930	GOBP_GLOMERULAR_EPITHELIUM_DEVELOPMENT	0.190574	0.718569	0.142901	-0.620492	-1.28064	16	c("50791", "70350")
931	GOBP_LIGAND_GATED_ION_CHANNEL_SIGNALING_PATHWAY	0.188139	0.718569	0.143759	-0.604282	-1.27956	20	c("14806", "14802", "11820", "14810", "53623", "12569")
932	GOBP_CALCIUM_ION_REGULATED_EXOCYTOSIS	0.193493	0.718569	0.128143	0.602169	1.277	57	c("20910", "54526", "20979", "22318", "16500", "20983", "54525", "27062", "116837", "19339", "382018", "12291")
933	GOBP_EMBRYONIC_PLACENTA_MORPHOGENESIS	0.193483	0.718569	0.141225	-0.60573	-1.27217	17	c("23950", "21849", "12162", "17977", "22422")
934	GOBP_CELLULAR_MODIFIED_AMINO_ACID_CATABOLIC_PROCESS	0.190184	0.718569	0.142901	-0.600604	-1.27178	20	c("76192", "207182", "14719", "66881", "240334", "67618")
935	GOBP_SECONDARY_METABOLITE_BIOSYNTHETIC_PROCESS	0.192678	0.718569	0.137251	0.625738	1.26988	18	c("13202", "24136", "76089")
936	GOBP_REGULATION_OF_CARDIAC_MUSCLE_CONTRACTION_BY_REGULATION_OF_THE_RELEASE_OF_SEQUESTERED_CALCIUM_ION	0.189824	0.718569	0.1396	0.632786	1.26971	17	c("109676", "12314", "12315", "20191", "13405")
937	GOBP_AXIS_ELONGATION	0.193483	0.718569	0.141225	-0.604006	-1.26855	17	c("50791", "14164", "98711", "21849")
938	GOBP_MOTOR_NEURON_AXON_GUIDANCE	0.189076	0.718569	0.145516	-0.592915	-1.26634	22	c("16574", "20563", "20346", "19353", "12568", "105689", "13838")
939	GOBP_POSITIVE_REGULATION_OF_DENDRITIC_SPINE_MORPHOGENESIS	0.193483	0.718569	0.141225	-0.602757	-1.26593	17	c("72162", "12323", "53872", "18481", "56320", "13844")
940	GOBP_PROTEIN_AUTOUBIQUITINATION	0.193043	0.718569	0.129443	0.606088	1.26301	64	c("22215", "66105", "207304", "68729", "26554")
941	GOBP_REGULATION_OF_CARDIAC_CONDUCTION	0.192547	0.718569	0.142901	-0.595683	-1.25976	18	c("110893", "11941", "20541", "11606", "18747", "74868")
942	GOBP_ENDOCARDIAL_CUSHION_FORMATION	0.192229	0.718569	0.142057	-0.594049	-1.2579	20	c("21808", "21385", "12162", "11477")
943	GOBP_CELLULAR_RESPONSE_TO_LIPOPROTEIN_PARTICLE_STIMULUS	0.191667	0.718569	0.143759	-0.593366	-1.25651	21	c("20788", "11816", "16835", "12520", "11651", "192663", "16412")
944	GOBP_NEGATIVE_REGULATION_OF_EXTRINSIC_APOPTOTIC_SIGNALING_PATHWAY_VIA_DEATH_DOMAIN_RECEPTORS	0.192067	0.718569	0.143759	-0.578855	-1.24918	23	c("72393", "56637")
945	GOBP_REGULATION_OF_PROTEIN_POLYUBIQUITINATION	0.193018	0.718569	0.142057	-0.557198	-1.23438	26	c("268373", "56310")
946	GOBP_CELL_REDOX_HOMEOSTASIS	0.193974	0.718569	0.135002	0.580108	1.22455	30	c("54683", "56551", "13198", "22166", "18477", "66162", "109815", "11757", "30926", "11758")
947	GOBP_REGULATION_OF_TRANSCRIPTION_ELONGATION_FROM_RNA_POLYMERASE_II_PROMOTER	0.192478	0.718569	0.148262	-0.537834	-1.21294	37	c("98053", "66505", "24116", "69562", "235497", "51810", "16825", "12455", "58202", "52609", "12005", "114741", "13716", "57314")
948	GOBP_MATURATION_OF_SSU_RRNA_FROM_TRICISTRONIC_RRNA_TRANSCRIPT_SSU_RRNA_5_8S_RRNA_LSU_RRNA	0.193431	0.718569	0.132846	0.563693	1.20963	36	c("20116", "20055", "20044", "20085", "59014", "70683", "30946", "69499")
949	GOBP_VASCULAR_ENDOTHELIAL_GROWTH_FACTOR_RECEPTOR_SIGNALING_PATHWAY	0.1939	0.718569	0.146416	-0.532178	-1.20912	40	c("15251", "69601", "17999", "16542", "22340", "15239", "260299", "18751", "14783", "18570")
950	GOBP_PURINE_CONTAINING_COMPOUND_CATABOLIC_PROCESS	0.190476	0.718569	0.134273	0.559252	1.20572	43	c("23984", "238871", "15254", "56409", "29863", "70025", "16434", "110959", "18583", "74167", "242202", "56690", "23959", "15452", "50773", "214254", "75686", "75894")
951	GOBP_REGULATION_OF_ORGANIC_ACID_TRANSPORT	0.193995	0.718569	0.151149	-0.52106	-1.17333	49	c("17319", "64051", "215113", "11606", "20496", "108073", "94245", "14081", "20617", "11651", "232333")
952	GOBP_REGULATION_OF_RECEPTOR_SIGNALING_PATHWAY_VIA_STAT	0.193317	0.718569	0.154191	-0.511228	-1.15676	55	c("19052", "51792", "13197", "68095", "11606", "12569", "19713", "72674", "12568", "13844", "15239", "19255", "58523", "18099", "52023")
953	GOBP_MESENCHYMAL_CELL_DEVELOPMENT	0.193317	0.718569	0.154191	-0.502776	-1.13924	65	c("26417", "15251", "26456", "20346", "19713", "98711", "12162", "20666", "70769", "11477", "26413", "18187", "211323")
954	GOBP_REGULATION_OF_ANIMAL_ORGAN_MORPHOGENESIS	0.195122	0.721583	0.155242	-0.561206	-1.24131	92	c("52906", "50791", "18053", "94275", "11606", "14164", "11848", "99683", "238386", "12162", "53883", "19353")
955	GOBP_LEUKOCYTE_DEGRANULATION	0.195691	0.72293	0.130777	0.559651	1.18543	47	c("20910", "22318", "16590", "56715", "19215", "20909")
956	GOBP_POSITIVE_REGULATION_OF_PROTEIN_MATURATION	0.195918	0.723013	0.140406	-0.592804	-1.2546	19	c("13806", "233744")
957	GOBP_AORTA_MORPHOGENESIS	0.196242	0.723264	0.142057	-0.57478	-1.24039	23	c("19130", "21808", "99683", "21385")
958	GOBP_NEGATIVE_REGULATION_OF_UBIQUITIN_DEPENDENT_PROTEIN_CATABOLIC_PROCESS	0.196396	0.723264	0.130777	0.548292	1.19326	44	c("20115", "65019", "15516", "67025", "56207", "252870", "225896", "80750", "70369")
959	GOBP_LIPID_STORAGE	0.196721	0.723705	0.151149	-0.502711	-1.14594	64	c("50754", "20788", "12953", "20775", "18035", "14705", "11816", "20851", "11993", "26383", "19255", "12952", "170459", "22260", "16410", "66853", "14667", "68832", "20787", "67469", "237542", "15212")
960	GOBP_PEPTIDYL_SERINE_MODIFICATION	0.19726	0.724107	0.164406	-0.999486	-1.84277	263	14456
961	GOBP_EMBRYONIC_DIGESTIVE_TRACT_DEVELOPMENT	0.197556	0.724107	0.1396	-0.601007	-1.26225	17	c("21808", "20666", "224705", "71175", "14180", "20287")
962	GOBP_NEGATIVE_REGULATION_OF_BLOOD_CIRCULATION	0.197652	0.724107	0.13649	0.628953	1.26202	17	c("238871", "11928", "110355", "242202", "80297")
963	GOBP_POSITIVE_REGULATION_OF_LEUKOCYTE_PROLIFERATION	0.197531	0.724107	0.155242	-0.526497	-1.16857	87	c("17319", "26417", "22042", "20851", "12520", "16195", "26413", "17973", "13844")
964	GOBP_RELEASE_OF_SEQUESTERED_CALCIUM_ION_INTO_CYTOSOL_BY_ENDOPLASMIC_RETICULUM	0.198058	0.724228	0.135741	0.585796	1.22763	26	c("109676", "12314", "12315", "238871", "20191", "320790", "13405")
965	GOBP_ARACHIDONIC_ACID_METABOLIC_PROCESS	0.198095	0.724228	0.134273	0.579291	1.21947	28	c("625249", "67452", "56351", "19215")
966	GOBP_TELENCEPHALON_DEVELOPMENT	0.207349	0.72433	0.156312	-0.999318	-1.95748	198	66797
967	GOBP_DEVELOPMENTAL_MATURATION	0.214854	0.72433	0.154191	-0.999294	-1.95195	207	66797
968	GOBP_ERK1_AND_ERK2_CASCADE	0.198939	0.72433	0.160801	-0.999415	-1.95193	206	14456
969	GOBP_PHOSPHOLIPID_BIOSYNTHETIC_PROCESS	0.200549	0.72433	0.16318	-0.999475	-1.89317	226	208715
970	GOBP_VIRAL_LIFE_CYCLE	0.203297	0.72433	0.161979	-0.999463	-1.89315	226	14456
971	GOBP_PROTEIN_LOCALIZATION_TO_PLASMA_MEMBRANE	0.2	0.72433	0.161979	-0.999472	-1.88289	246	14456
972	GOBP_REGULATION_OF_G_PROTEIN_COUPLED_RECEPTOR_SIGNALING_PATHWAY	0.203673	0.72433	0.122679	0.998611	1.88121	111	c("20028", "20215", "14685", "18588")
973	GOBP_PEPTIDYL_TYROSINE_MODIFICATION	0.222222	0.72433	0.153159	-0.999394	-1.87607	250	14456
974	GOBP_SULFUR_COMPOUND_METABOLIC_PROCESS	0.214876	0.72433	0.157403	-0.999452	-1.85089	258	208715
975	GOBP_IMPORT_ACROSS_PLASMA_MEMBRANE	0.207297	0.72433	0.120985	0.998674	1.8477	121	c("214111", "21366")
976	GOBP_RESPONSE_TO_XENOBIOTIC_STIMULUS	0.2	0.72433	0.164406	-0.999502	-1.84382	259	14456
977	GOBP_CYTOSOLIC_CALCIUM_ION_TRANSPORT	0.209651	0.72433	0.120433	0.998671	1.83926	129	c("214111", "109676")
978	GOBP_CELLULAR_RESPONSE_TO_OXYGEN_LEVELS	0.206954	0.72433	0.120985	0.99875	1.82441	131	c("14699", "67749")
979	GOBP_SODIUM_ION_TRANSMEMBRANE_TRANSPORT	0.217905	0.72433	0.118815	0.998661	1.81786	126	c("214111", "21366")
980	GOBP_POSITIVE_REGULATION_OF_SYNAPTIC_TRANSMISSION	0.219595	0.72433	0.118288	0.99866	1.81786	126	c("214111", "20910")
981	GOBP_CELL_SUBSTRATE_ADHESION	0.201102	0.72433	0.16318	-0.999524	-1.79639	269	14456
982	GOBP_PROTEIN_LOCALIZATION_TO_CELL_PERIPHERY	0.219839	0.72433	0.153159	-0.999444	-1.75625	298	14456
983	GOBP_GLUCOSE_METABOLIC_PROCESS	0.214405	0.72433	0.119348	0.998903	1.74436	151	c("14695", "21991")
984	GOBP_REGULATION_OF_CELL_SIZE	0.216529	0.72433	0.117766	0.9989	1.73702	155	c("14695", "15516")
985	GOBP_LOCOMOTORY_BEHAVIOR	0.220758	0.72433	0.116234	0.998862	1.73366	156	c("14695", "22215")
986	GOBP_REGULATION_OF_STRESS_ACTIVATED_PROTEIN_KINASE_SIGNALING_CASCADE	0.219144	0.72433	0.148262	-0.724812	-1.50206	147	c("26395", "268373", "26417", "13197", "69601", "14806", "68943", "26407", "11820", "19261", "21808", "20346", "56310", "66505", "14870", "225392", "19099")
987	GOBP_SKIN_DEVELOPMENT	0.221662	0.72433	0.147331	-0.723796	-1.49679	144	c("26395", "18053", "18508", "21808", "22234", "15182", "56407")
988	GOBP_GOLGI_ORGANIZATION	0.217822	0.72433	0.147331	-0.700763	-1.49532	128	c("26395", "26417", "100986", "66676", "67511")
989	GOBP_CILIUM_ORGANIZATION	0.203762	0.72433	0.118288	0.999216	1.40799	321	c("19888", "16579")
990	GOBP_RESPONSE_TO_PEPTIDE	0.211268	0.72433	0.115734	0.999251	1.3618	356	c("20848", "67749")
991	GOBP_NCRNA_PROCESSING	0.206202	0.72433	0.116739	0.999262	1.35714	366	c("20848", "20088", "19941")
992	GOBP_CELLULAR_MONOVALENT_INORGANIC_CATION_HOMEOSTASIS	0.216263	0.72433	0.120985	0.678931	1.35612	76	c("11947", "22215", "12349", "20512", "52898")
993	GOBP_REGULATION_OF_TELOMERE_MAINTENANCE	0.216638	0.72433	0.120985	0.678391	1.35359	75	c("56531", "12461", "21454", "15381")
994	GOBP_SENSORY_PERCEPTION	0.19906	0.72433	0.119888	0.99929	1.34468	372	c("14539", "12010", "20028", "14913", "19888", "20147", "19133", "22157", "19661", "214111", "212541", "19674", "14685", "29867")
995	GOBP_SINGLE_FERTILIZATION	0.218213	0.72433	0.119888	0.670367	1.34021	77	c("22215", "20910", "75605", "12461", "21454", "74383", "116837", "15081", "19339")
996	GOBP_RESPONSE_TO_RADIATION	0.204403	0.72433	0.118288	0.999287	1.32787	377	c("14539", "20028", "20215", "14913", "19888", "20147", "19133", "22157", "14699", "214111", "212541", "19674", "14685", "19941")
997	GOBP_RESPONSE_TO_ALKALOID	0.217839	0.72433	0.119888	0.659437	1.32116	78	c("22215", "14828", "15516", "20512", "14600", "66734", "108014", "217124", "11514", "13204", "20191", "268860", "20511", "26556")
998	GOBP_MYELOID_LEUKOCYTE_MIGRATION	0.214106	0.72433	0.15017	-0.599006	-1.29017	115	c("17319", "268373", "26417", "20254", "102103", "18717", "19261", "21808", "20563", "215999", "22340", "20851", "12215", "12520", "18578", "19353", "26413")
999	GOBP_CELLULAR_RESPONSE_TO_MOLECULE_OF_BACTERIAL_ORIGIN	0.213033	0.72433	0.15017	-0.593542	-1.28395	118	c("17319", "26417", "69601", "54624", "192159", "54196", "18035", "19261", "14870", "56399", "11848", "11898", "18578", "26413", "16179", "13844", "11651")
1000	GOBP_REGULATION_OF_POSTSYNAPTIC_MEMBRANE_POTENTIAL	0.207824	0.72433	0.15017	-0.58306	-1.27527	109	c("14407", "110893", "14406", "13491", "14806", "56637", "11820", "14810", "53623", "19055", "14396", "14658", "14403", "71687")
1001	GOBP_NEGATIVE_REGULATION_OF_PROTEIN_SERINE_THREONINE_KINASE_ACTIVITY	0.201493	0.72433	0.154191	-0.575846	-1.26327	96	c("110893", "13197", "69601", "15357", "20541", "11606", "233726", "14870", "20597", "94245", "19099", "11816")
1002	GOBP_NUCLEUS_ORGANIZATION	0.216625	0.72433	0.149208	-0.587189	-1.26241	119	c("23825", "66870", "20479", "56541", "108989", "232286", "64009", "78784", "93684", "70769", "116848", "269966", "68911", "18676", "18571", "104263", "101187", "18751")
1003	GOBP_MAINTENANCE_OF_CELL_POLARITY	0.200389	0.72433	0.135002	0.629815	1.26123	16	c("108030", "13518", "67771", "22388", "11733", "71228")
1004	GOBP_GLOMERULAR_EPITHELIAL_CELL_DIFFERENTIATION	0.20911	0.72433	0.13649	-0.624852	-1.2579	15	c("50791", "70350")
1005	GOBP_NEGATIVE_REGULATION_OF_IMMUNE_RESPONSE	0.206897	0.72433	0.151149	-0.575675	-1.25563	106	23825
1006	GOBP_RESPONSE_TO_LEAD_ION	0.203666	0.72433	0.137251	-0.596836	-1.25349	17	c("19052", "11820", "13435", "232333")
1007	GOBP_NUCLEAR_BODY_ORGANIZATION	0.21118	0.72433	0.135741	-0.622233	-1.25263	15	c("66870", "56541", "78784")
1008	GOBP_REGULATION_OF_OXIDATIVE_PHOSPHORYLATION	0.212891	0.72433	0.130777	0.612895	1.24766	19	c("269523", "12866", "67267", "20463")
1009	GOBP_INORGANIC_ANION_TRANSPORT	0.216749	0.72433	0.147331	-0.575587	-1.24714	123	c("14407", "14406", "19122", "12953", "57138", "94229", "20496", "14396", "14402", "14628", "20515", "14658", "14403", "229725", "26373", "57776", "11732", "20516", "232333", "12725", "26372", "14385", "14401", "14395", "66881", "27416", "14394", "20535", "382014", "228432", "12727", "19775")
1010	GOBP_INCLUSION_BODY_ASSEMBLY	0.212476	0.72433	0.130777	0.607251	1.24534	20	c("269523", "19184", "68729", "70369", "216150")
1011	GOBP_POSITIVE_REGULATION_OF_INTERLEUKIN_2_PRODUCTION	0.212476	0.72433	0.130777	0.606374	1.24354	20	c("27050", "238871", "16952", "66592")
1012	GOBP_NEGATIVE_REGULATION_OF_LIPID_TRANSPORT	0.200828	0.72433	0.1396	-0.587501	-1.24246	18	c("20788", "12953", "11651", "12952", "19247", "22260", "11652", "16410")
1013	GOBP_REGULATION_OF_MYELOID_CELL_APOPTOTIC_PROCESS	0.202083	0.72433	0.1396	-0.586642	-1.24227	21	17319
1014	GOBP_GLUCOSE_CATABOLIC_PROCESS	0.221311	0.72433	0.131458	-0.601591	-1.24163	16	c("13806", "18642", "56421", "78830", "17425", "68837", "103988")
1015	GOBP_TOLERANCE_INDUCTION	0.208171	0.72433	0.132147	0.619729	1.24103	16	c("14964", "15289", "15018", "21929", "15040", "98432")
1016	GOBP_POSITIVE_REGULATION_OF_CHOLESTEROL_EFFLUX	0.202083	0.72433	0.1396	-0.585492	-1.23984	21	c("18035", "56310", "11816", "192663", "27801", "22260", "27410")
1017	GOBP_ATRIOVENTRICULAR_VALVE_DEVELOPMENT	0.204969	0.72433	0.138022	-0.585538	-1.2383	18	c("21808", "12168", "17248", "11477")
1018	GOBP_REGULATION_OF_LONG_TERM_NEURONAL_SYNAPTIC_PLASTICITY	0.200418	0.72433	0.140406	-0.572884	-1.2363	23	c("20977", "14806", "11820", "12323", "11606", "13489", "20617", "13844")
1019	GOBP_VASCULATURE_DEVELOPMENT	0.210201	0.72433	0.11524	0.999318	1.23517	496	c("11504", "20848", "11947")
1020	GOBP_NEGATIVE_REGULATION_OF_CD4_POSITIVE_ALPHA_BETA_T_CELL_ACTIVATION	0.217726	0.72433	0.128143	0.607893	1.23367	18	c("56468", "15289", "381305", "12053", "16952")
1021	GOBP_CELL_CELL_ADHESION_MEDIATED_BY_CADHERIN	0.222656	0.72433	0.127505	0.604275	1.23011	19	c("21872", "14251", "12558", "12161", "211922")
1022	GOBP_POSITIVE_REGULATION_OF_VIRAL_GENOME_REPLICATION	0.201232	0.72433	0.138805	-0.552923	-1.22498	27	c("268373", "56491", "110532", "13194", "67738")
1023	GOBP_CAMP_METABOLIC_PROCESS	0.22158	0.72433	0.126876	0.602764	1.22326	18	c("23984", "238871", "11514", "432530", "29863", "18583")
1024	GOBP_REGULATION_OF_VIRAL_INDUCED_CYTOPLASMIC_PATTERN_RECOGNITION_RECEPTOR_SIGNALING_PATHWAY	0.210634	0.72433	0.135002	-0.576728	-1.22122	20	c("74136", "22230", "68077", "14479")
1025	GOBP_POSITIVE_REGULATION_OF_MRNA_PROCESSING	0.203354	0.72433	0.1396	-0.550668	-1.21932	28	c("17975", "12696", "54624", "72162", "78784", "66354", "15481", "20637", "235497", "269966", "12877")
1026	GOBP_CELL_CELL_SIGNALING_INVOLVED_IN_CARDIAC_CONDUCTION	0.199609	0.72433	0.135741	0.585392	1.21911	24	c("109676", "20191", "12296", "12291", "433809", "12293")
1027	GOBP_SEMI_LUNAR_VALVE_DEVELOPMENT	0.216867	0.72433	0.131458	-0.550665	-1.21752	25	c("21808", "20563", "12168", "19645")
1028	GOBP_ETHER_METABOLIC_PROCESS	0.220532	0.72433	0.126254	0.584054	1.21645	22	c("56551", "13850", "22166", "67420", "18634", "27226", "320024", "216820", "270084")
1029	GOBP_L_GLUTAMATE_TRANSMEMBRANE_TRANSPORT	0.206349	0.72433	0.134273	0.580151	1.2152	25	c("54208", "20512", "65106", "20511", "14816", "72961")
1030	GOBP_SIGNALING_RECEPTOR_LIGAND_PRECURSOR_PROCESSING	0.213552	0.72433	0.134273	-0.548297	-1.21467	26	c("12876", "20394", "18553", "18549", "70495")
1031	GOBP_POSITIVE_REGULATION_OF_EXTRACELLULAR_MATRIX_ORGANIZATION	0.210417	0.72433	0.13649	-0.573144	-1.21369	21	c("11606", "14086", "81877", "234407", "19645", "76499", "13138", "17127")
1032	GOBP_NEGATIVE_REGULATION_OF_RNA_SPLICING	0.208333	0.72433	0.133555	0.578399	1.21153	25	c("108013", "68052", "108014", "27370", "53379", "19826", "13548", "22185", "68035")
1033	GOBP_MRNA_SPLICE_SITE_SELECTION	0.201149	0.72433	0.133555	0.573914	1.2074	31	c("101739", "108013", "108014", "192196", "22668", "231386", "193116", "14007")
1034	GOBP_REGULATION_OF_CYTOPLASMIC_TRANSLATION	0.221766	0.72433	0.131458	-0.543996	-1.20514	26	c("18746", "11991", "72162", "229663", "231207", "51810", "12785", "17973", "56335", "12877", "56403")
1035	GOBP_NEGATIVE_REGULATION_OF_LIPID_LOCALIZATION	0.206823	0.72433	0.1396	-0.540522	-1.20205	29	c("20788", "12953", "18035", "11651", "19255", "12952", "19247", "22260", "11652", "16410", "66853")
1036	GOBP_SARCOPLASMIC_RETICULUM_CALCIUM_ION_TRANSPORT	0.20904	0.72433	0.129443	0.568499	1.20005	30	c("109676", "12314", "12315", "238871", "20191", "320790", "13405")
1037	GOBP_NEGATIVE_REGULATION_OF_EPITHELIAL_CELL_DIFFERENTIATION	0.205714	0.72433	0.131458	0.569526	1.19891	28	c("20846", "114715", "24063", "101809", "114716", "60611")
1038	GOBP_INTRA_GOLGI_VESICLE_MEDIATED_TRANSPORT	0.212806	0.72433	0.128143	0.566705	1.19626	30	c("270192", "93739", "108123", "12847", "18195", "53612", "70349")
1039	GOBP_POSITIVE_REGULATION_OF_IMMUNOGLOBULIN_PRODUCTION	0.21875	0.72433	0.133555	-0.530961	-1.19566	31	c("14751", "22042", "107823", "225888", "13844", "27223", "232210", "55982", "18673")
1040	GOBP_PIGMENT_CELL_DIFFERENTIATION	0.207619	0.72433	0.130777	0.564695	1.19426	32	c("24136", "11767", "16590", "12512", "11776", "381269", "17260", "14672", "245886", "18457", "11765")
1041	GOBP_NUCLEOSIDE_PHOSPHATE_CATABOLIC_PROCESS	0.214041	0.72433	0.120985	0.576346	1.19307	69	c("269523", "23984", "238871", "15254", "56409", "29863", "110074", "70025", "16434", "110959", "18583", "74167", "242202")
1042	GOBP_CALCINEURIN_MEDIATED_SIGNALING	0.201699	0.72433	0.141225	-0.5257	-1.19132	34	c("19122", "56637", "238161", "74585", "19055", "19057", "211323", "19205", "18019", "69179", "18021")
1043	GOBP_TRIGLYCERIDE_BIOSYNTHETIC_PROCESS	0.212314	0.72433	0.137251	-0.533104	-1.19024	30	c("50754", "16835", "102247", "14081")
1044	GOBP_SYNAPTIC_VESICLE_TRANSPORT	0.20915	0.72433	0.140406	-0.523717	-1.18989	40	c("11775", "16573", "16574", "68943", "17756", "233489", "94245", "13429", "12568", "55946", "20617", "104015", "64933", "20615")
1045	GOBP_TERPENOID_METABOLIC_PROCESS	0.202822	0.72433	0.126876	0.56429	1.18988	51	c("19661", "11677")
1046	GOBP_TRANSCRIPTION_PREINITIATION_COMPLEX_ASSEMBLY	0.203636	0.72433	0.128789	0.551634	1.1868	37	c("21833", "544971", "235459", "13982", "15289", "68776", "13486", "24075", "22059", "225895", "229906", "21429", "319944", "66464")
1047	GOBP_POSITIVE_REGULATION_OF_DENDRITE_MORPHOGENESIS	0.214583	0.72433	0.135002	-0.524479	-1.1866	33	c("72162", "13047", "12323", "53872", "18481", "56320", "67287", "13844", "13838", "70237", "231672", "76454")
1048	GOBP_SODIUM_ION_HOMEOSTASIS	0.218684	0.72433	0.135002	-0.531135	-1.18584	30	c("232975", "11931", "20541", "11606", "20496")
1049	GOBP_FATTY_ACID_DERIVATIVE_BIOSYNTHETIC_PROCESS	0.216667	0.72433	0.134273	-0.524	-1.18552	33	c("106529", "56348", "78894", "207182", "14081", "19063", "50790", "107476", "208982", "70757", "30963", "270076")
1050	GOBP_REGULATION_OF_STEROL_TRANSPORT	0.201342	0.72433	0.145516	-0.527304	-1.18487	44	c("20788", "18035", "56310", "246703", "11816", "217265", "192663", "27801", "22260", "52014", "27410")
1051	GOBP_REGULATION_OF_AUTOPHAGY_OF_MITOCHONDRION	0.209251	0.72433	0.141225	-0.522898	-1.1844	36	c("15251", "50754", "20788", "68943")
1052	GOBP_NEUTRAL_LIPID_BIOSYNTHETIC_PROCESS	0.208068	0.72433	0.138805	-0.522478	-1.18401	34	c("50754", "16835", "102247", "14081", "22260", "66853", "20787", "64898", "226856", "116939")
1053	GOBP_REGULATION_OF_MICROTUBULE_DEPOLYMERIZATION	0.221388	0.72433	0.125033	0.557144	1.18303	29	c("17318", "29877", "140810", "14168", "23991", "17755", "216965", "270058", "76707", "11789", "260315")
1054	GOBP_CELLULAR_RESPONSE_TO_ALKALOID	0.221388	0.72433	0.125033	0.557045	1.18282	29	c("20512", "217124", "11514", "20191", "20511", "12048", "110147")
1055	GOBP_POSITIVE_REGULATION_OF_PHAGOCYTOSIS	0.206204	0.72433	0.128143	0.551197	1.18281	36	c("22157", "16423")
1056	GOBP_POSITIVE_REGULATION_OF_CALCIUM_ION_TRANSMEMBRANE_TRANSPORTER_ACTIVITY	0.208812	0.72433	0.130777	0.55732	1.18078	33	c("109676", "12314", "12315", "20191", "22218", "12296")
1057	GOBP_TRANSLATIONAL_ELONGATION	0.21164	0.72433	0.123842	0.558244	1.17713	51	c("56040", "13627", "27058", "67186", "75420", "67160", "276770", "78913", "70354", "55949")
1058	GOBP_MODULATION_OF_EXCITATORY_POSTSYNAPTIC_POTENTIAL	0.212314	0.72433	0.137251	-0.518767	-1.1756	34	c("110893", "11820", "14810")
1059	GOBP_KETONE_BIOSYNTHETIC_PROCESS	0.216475	0.72433	0.128143	0.552691	1.17097	33	c("12850", "21991", "50781", "66108", "12161")
1060	GOBP_INOSITOL_PHOSPHATE_MEDIATED_SIGNALING	0.215686	0.72433	0.138022	-0.514937	-1.16994	40	c("19122", "16438", "56637", "238161", "74585", "19055", "19057", "211323", "19205", "18019", "69179", "18021")
1061	GOBP_POSITIVE_REGULATION_OF_LIPASE_ACTIVITY	0.218978	0.72433	0.123842	0.54464	1.16874	36	c("15444", "13649", "14682", "16590", "13982", "14173", "15461")
1062	GOBP_ISOPRENOID_METABOLIC_PROCESS	0.222603	0.72433	0.118288	0.564285	1.1681	69	c("19661", "11677")
1063	GOBP_POSITIVE_REGULATION_OF_DOUBLE_STRAND_BREAK_REPAIR_VIA_HOMOLOGOUS_RECOMBINATION	0.222467	0.72433	0.13649	-0.514599	-1.1656	36	c("11461", "233908")
1064	GOBP_REGULATION_OF_PHAGOCYTOSIS	0.21466	0.72433	0.122108	0.551193	1.16533	56	c("22157", "16423")
1065	GOBP_NEGATIVE_REGULATION_OF_LEUKOCYTE_MEDIATED_IMMUNITY	0.218115	0.72433	0.125033	0.544359	1.16148	35	c("14964", "96935", "15018", "56715", "105352", "12053", "19056", "216869", "110279", "11622", "12946", "15040", "235587", "69550", "15216", "15368", "213208", "20371")
1066	GOBP_REGULATION_OF_LIPID_TRANSPORT	0.204938	0.72433	0.152145	-0.520779	-1.1519	89	c("17319", "20788", "12953", "11606", "18035", "232286", "56310", "246703", "11816", "20932", "217265", "14081", "11651", "192663", "12952", "19247", "27801", "22260", "52014", "11652", "16410")
1067	GOBP_REGULATION_OF_OSSIFICATION	0.199017	0.72433	0.154191	-0.51339	-1.14812	83	c("26417", "15251", "20541", "21808", "12168", "11732", "12162", "20666", "11477", "26413", "14758", "71175", "57259", "14588", "19247")
1068	GOBP_NEGATIVE_REGULATION_OF_MRNA_CATABOLIC_PROCESS	0.206897	0.72433	0.145516	-0.505404	-1.14737	51	c("233908", "11991", "22057", "12696", "229663", "18772", "70439", "74203", "51810", "56403", "12006", "15572", "12457", "13211", "74645", "217980", "73158", "67493", "52477", "218693")
1069	GOBP_MEIOSIS_I_CELL_CYCLE_PROCESS	0.202469	0.72433	0.153159	-0.515142	-1.14337	87	c("19357", "22187", "12530", "21749", "217716", "12531", "209011", "230700", "52864", "22697", "13870", "22210", "56739", "66180", "12190", "15512", "50505", "56017", "381196", "19364")
1070	GOBP_NEUROBLAST_PROLIFERATION	0.210162	0.72433	0.144631	-0.505908	-1.13921	49	c("15251", "19325", "18508", "67299", "231871", "13489", "19242", "319757", "18222", "15904", "18223", "140570", "269060")
1071	GOBP_KIDNEY_EPITHELIUM_DEVELOPMENT	0.205955	0.72433	0.152145	-0.513873	-1.13455	98	c("52906", "50791", "70350", "94275", "11606", "20563", "14164", "18764", "19713", "12307", "17125", "12162", "66333", "13841")
1072	GOBP_CELLULAR_RESPONSE_TO_INTERLEUKIN_1	0.205128	0.72433	0.147331	-0.493894	-1.13417	62	c("26417", "15251", "69601", "19261", "19223")
1073	GOBP_MACROPHAGE_ACTIVATION	0.204706	0.72433	0.148262	-0.495182	-1.13409	61	c("17319", "11820", "229521", "16835")
1074	GOBP_FATTY_ACID_BIOSYNTHETIC_PROCESS	0.220588	0.72433	0.145516	-0.519382	-1.13267	104	c("17319", "106529", "231070", "20250", "76267", "56348", "56473", "14870", "16418", "14979", "19223", "231871", "104112", "14104", "11686")
1075	GOBP_ACIDIC_AMINO_ACID_TRANSPORT	0.222222	0.72433	0.120433	0.536121	1.13049	51	c("20910", "21366", "54208", "20512", "20983", "65106", "268860", "20511", "14816")
1076	GOBP_POSITIVE_REGULATION_OF_DNA_RECOMBINATION	0.211905	0.72433	0.146416	-0.493244	-1.12104	60	c("11461", "233908", "22042", "72199", "107823", "225888", "13831", "27223", "232210", "67561", "22210", "13871", "55982")
1077	GOBP_AXIS_SPECIFICATION	0.216783	0.72433	0.142901	-0.486396	-1.11695	62	c("52906", "70350", "18553", "18508", "16825", "19821", "72634", "12006", "12808", "239122")
1078	GOBP_POSITIVE_REGULATION_OF_MAP_KINASE_ACTIVITY	0.220339	0.72433	0.144631	-0.491836	-1.10515	82	c("17319", "69601", "94275", "13491", "26407", "16337", "14164", "18213")
1079	GOBP_REGULATION_OF_CYCLIN_DEPENDENT_PROTEIN_KINASE_ACTIVITY	0.22276	0.72433	0.143759	-0.49009	-1.10123	82	c("11461", "13197", "19130", "12530", "233726", "12569", "69237", "18764", "66671", "12455", "11651", "72949", "70572", "66971", "12445", "12453")
1080	GOBP_NEURAL_CREST_CELL_DIFFERENTIATION	0.208134	0.72433	0.148262	-0.482933	-1.09844	69	c("26417", "15251", "26456", "20346", "19713", "98711", "12162", "20666", "70769", "11477", "26413", "18187", "211323")
1081	GOBP_REGULATION_OF_RESPONSE_TO_OXIDATIVE_STRESS	0.207547	0.72433	0.147331	-0.479531	-1.09805	73	c("268373", "15251", "50754", "68943", "71514", "20656", "207182", "12162", "11651", "56085", "18453")
1082	GOBP_LIPOSACCHARIDE_METABOLIC_PROCESS	0.215347	0.72433	0.148262	-0.492759	-1.09776	85	c("233575", "26877", "225742", "20597", "22234", "20448", "50935", "14348", "20451", "56336", "545276", "20441", "57370", "230101", "26938", "71665", "329777", "18010", "14755")
1083	GOBP_EAR_MORPHOGENESIS	0.209524	0.72433	0.147331	-0.482426	-1.09534	70	c("26417", "231070", "19130", "99683", "21385", "26413", "13844", "13543", "71175", "17920")
1084	GOBP_UNSATURATED_FATTY_ACID_METABOLIC_PROCESS	0.214286	0.72433	0.145516	-0.481847	-1.09403	70	c("17319", "20250", "76267", "56473", "14870", "76192", "19223", "231871", "11686")
1085	GOBP_NEGATIVE_REGULATION_OF_CELLULAR_RESPONSE_TO_GROWTH_FACTOR_STIMULUS	0.220141	0.72433	0.142057	-0.472817	-1.08317	74	c("69601", "18053", "56213", "22057", "17999", "11606", "320460", "20563", "94093", "12361", "329506", "20482", "15239", "260299")
1086	GOBP_MITOCHONDRIAL_RESPIRATORY_CHAIN_COMPLEX_ASSEMBLY	0.223154	0.724943	0.116739	0.717168	1.42452	84	c("72170", "68197", "66916", "595136", "66377", "67264", "67267", "67130", "17991", "230075", "104130", "12856", "68375", "54405", "52469", "68194", "69875", "70316", "66694", "66379", "67184", "68202", "66091", "68198", "68349", "56046", "66414", "68332", "66108", "68342", "75406", "66278", "68002", "66271", "231430", "75597")
1087	GOBP_REGULATION_OF_MEMBRANE_PROTEIN_ECTODOMAIN_PROTEOLYSIS	0.224033	0.725126	0.130106	-0.583157	-1.22477	17	c("230598", "11816")
1088	GOBP_REGULATION_OF_INTRINSIC_APOPTOTIC_SIGNALING_PATHWAY_BY_P53_CLASS_MEDIATOR	0.223819	0.725126	0.130777	-0.543405	-1.20383	26	c("17319", "22187", "15387")
1089	GOBP_B_CELL_RECEPTOR_SIGNALING_PATHWAY	0.223881	0.725126	0.133555	-0.533121	-1.18559	29	c("56310", "12520", "26413", "101476", "18751", "18019", "227059", "12927", "12043", "57257")
1090	GOBP_HISTONE_H3_K9_METHYLATION	0.223427	0.725126	0.135002	-0.503454	-1.13865	35	c("94246", "72895", "20587", "77683", "84505", "76804", "230674", "104263", "239122", "22589", "70673")
1091	GOBP_PLASMA_LIPOPROTEIN_PARTICLE_CLEARANCE	0.2249	0.726258	0.128789	-0.543211	-1.20104	25	c("15387", "16976", "11816", "16835")
1092	GOBP_PURINE_NUCLEOSIDE_MONOPHOSPHATE_BIOSYNTHETIC_PROCESS	0.225	0.726258	0.131458	-0.565856	-1.19826	21	c("229363", "11534", "109674", "11821")
1093	GOBP_MATURATION_OF_SSU_RRNA	0.224956	0.726258	0.119348	0.52572	1.11994	49	c("20116", "20055", "20044", "20085", "20826", "59014", "70683", "54127", "67619", "78394", "30946", "69499", "269470", "66878", "78651")
1094	GOBP_MEMORY	0.225424	0.726416	0.116739	0.998469	1.90128	103	c("66259", "224938")
1095	GOBP_ESTABLISHMENT_OF_PROTEIN_LOCALIZATION_TO_ORGANELLE	0.225705	0.726416	0.111463	0.99919	1.34651	371	c("20848", "69276")
1096	GOBP_MELANOCYTE_DIFFERENTIATION	0.225621	0.726416	0.125033	0.573769	1.20573	23	c("24136", "16590", "381269", "17260", "14672", "18457")
1097	GOBP_NEGATIVE_REGULATION_OF_EPITHELIAL_TO_MESENCHYMAL_TRANSITION	0.225873	0.726416	0.130106	-0.538732	-1.19348	26	c("19052", "69601", "21808")
1098	GOBP_REGULATION_OF_FILOPODIUM_ASSEMBLY	0.226212	0.726845	0.120433	0.531471	1.12574	47	c("234267", "23963", "103967", "103742", "23964", "75769", "193385", "18186", "23879", "56044", "21809", "12540", "73178", "11845", "14270", "14265", "29819", "192167")
1099	GOBP_CHEMICAL_SYNAPTIC_TRANSMISSION_POSTSYNAPTIC	0.22673	0.727848	0.141225	-0.479519	-1.08624	81	c("110893", "13491", "14806", "56637", "11820", "14810", "19055", "14658", "71687", "12568", "13489", "20617", "11651")
1100	GOBP_UBIQUINONE_METABOLIC_PROCESS	0.22736	0.728544	0.125033	0.596899	1.21135	18	c("12850", "66108")
1101	GOBP_NEUROTROPHIN_SIGNALING_PATHWAY	0.227176	0.728544	0.132147	-0.509556	-1.15473	34	c("50791", "14585", "76884", "11606", "18213", "320150", "109905", "74747", "83767", "19247", "225849", "20430", "77480")
1102	GOBP_INTERLEUKIN_6_PRODUCTION	0.227586	0.728606	0.11725	0.61765	1.23589	79	c("20848", "14964")
1103	GOBP_RESPIRATORY_SYSTEM_DEVELOPMENT	0.227848	0.728783	0.145516	-0.716086	-1.47681	146	c("26395", "26417", "50754", "70350", "19130", "16542", "18028", "14164", "74355", "98711", "99683", "12168", "11898", "21385", "20666")
1104	GOBP_MESONEPHROS_DEVELOPMENT	0.228438	0.730009	0.138805	-0.47833	-1.09843	62	c("70350", "94275", "11606", "20563", "14164", "18764", "19713", "12307", "17125", "12162")
1105	GOBP_POSITIVE_REGULATION_OF_RNA_SPLICING	0.229167	0.730017	0.130106	-0.520195	-1.17691	33	c("17975", "56541", "12696", "78784", "66354", "20384", "15481", "20637", "269254", "269966", "18708")
1106	GOBP_REGULATION_OF_SIGNALING_RECEPTOR_ACTIVITY	0.228856	0.730017	0.143759	-0.542369	-1.17286	112	c("14664", "15251", "224997", "50754", "100986", "68943", "11820", "380785", "75785", "12121", "69635", "380702", "53324", "54376", "16976", "15182", "23934", "140723")
1107	GOBP_SPHINGOLIPID_METABOLIC_PROCESS	0.229268	0.730017	0.142057	-0.537231	-1.16394	126	c("19052", "51792", "19156", "106529", "56442", "30960", "26877", "225742", "20597", "22234", "67260", "20448", "93898", "50935", "14348", "20451", "11686", "56336", "70750", "19063", "103236", "20441", "57370", "230101", "26938", "64704", "18010", "21823", "13244", "216892", "68059", "76303", "433323", "70757", "11886", "58994", "79554", "30963", "20773", "14667")
1108	GOBP_CELL_DEATH_IN_RESPONSE_TO_OXIDATIVE_STRESS	0.228774	0.730017	0.1396	-0.474704	-1.08101	76	c("268373", "15251", "50754", "68943", "71514", "20656", "59041", "11651", "56085", "18453")
1109	GOBP_EPIDERMIS_DEVELOPMENT	0.230769	0.730126	0.145516	-0.717495	-1.44824	170	c("26395", "18053", "16337", "18508", "21808", "22234", "15182", "56407")
1110	GOBP_RESPIRATORY_ELECTRON_TRANSPORT_CHAIN	0.230384	0.730126	0.114267	0.733225	1.44426	90	c("68197", "66916", "12857", "17992", "595136", "66377", "12859", "67264", "12866", "66576", "12858", "22272", "14004", "67130", "66152", "17991", "230075", "407785", "68375", "54405", "66416", "78330", "68194", "67530", "70316", "20463", "66694", "13063", "19017", "12861", "68202", "66091", "68198", "67680", "68349", "66414", "72900", "66052", "66108", "68342", "75406")
1111	GOBP_MONOCARBOXYLIC_ACID_METABOLIC_PROCESS	0.229794	0.730126	0.111011	0.999218	1.29794	409	c("20848", "625249")
1112	GOBP_CELL_COMMUNICATION_BY_ELECTRICAL_COUPLING	0.230143	0.730126	0.128143	-0.545969	-1.18956	24	c("232975", "11735", "11931", "20541", "108058", "12313", "56320", "18747")
1113	GOBP_PROTEIN_LOCALIZATION_TO_ENDOPLASMIC_RETICULUM	0.230503	0.730126	0.116739	0.548965	1.15193	61	c("69276", "109676", "14828", "66212", "218490", "93739", "27058", "66661", "20191", "75608", "66384", "72999", "433667", "27061", "69019")
1114	GOBP_CELLULAR_TRANSITION_METAL_ION_HOMEOSTASIS	0.230024	0.730126	0.141225	-0.484267	-1.08814	82	c("14664", "59049", "15251", "19122", "22042", "11820", "14977", "27057", "11656", "109108", "14325")
1115	GOBP_STEROL_TRANSPORT	0.230958	0.730126	0.142057	-0.480281	-1.07408	83	c("20788", "30960", "20479", "235283", "18035", "100273", "56310", "246703", "11816", "16835", "217265", "192663", "27801", "170459", "22260", "52014", "52857", "27410", "76303", "18718", "228983", "170460", "79196", "237542", "227446", "71720", "67166", "233979")
1116	GOBP_REGULATION_OF_DENDRITE_DEVELOPMENT	0.230769	0.730126	0.142901	-0.479385	-1.05546	90	c("239420", "69601", "72162", "56637", "13047", "17999", "12323", "13176", "19055", "67886", "53872", "18481", "71900", "56320", "11848", "665113", "12162", "67287", "13844", "15572", "12808", "56876", "13838", "20430", "19242", "210933", "70237", "11444", "231672", "14025", "76454")
1117	GOBP_POSITIVE_REGULATION_OF_AMINO_ACID_TRANSPORT	0.231518	0.730929	0.124434	0.604937	1.21141	16	c("20910", "54208", "20983", "268860")
1118	GOBP_REGULATION_OF_PHOSPHATIDYLINOSITOL_3_KINASE_SIGNALING	0.231834	0.730929	0.116234	0.600173	1.20257	73	c("22215", "13649", "20720", "11600", "16000", "16590", "14173", "15234", "17188")
1119	GOBP_POSITIVE_REGULATION_OF_TRANSLATION	0.231738	0.730929	0.143759	-0.52946	-1.14037	115	c("18148", "16341", "18746", "68943", "11991", "22057", "56541", "12696", "72162", "13629", "229663", "58988", "20218", "16418", "66084", "11848", "51810", "231279", "12785", "17973", "100037258", "68134", "56335", "100503670", "56403", "55944", "26905")
1120	GOBP_MYELOID_CELL_ACTIVATION_INVOLVED_IN_IMMUNE_RESPONSE	0.232112	0.731152	0.116739	0.529639	1.11976	56	c("20910", "22318", "16590", "56715", "19215", "20909")
1121	GOBP_CHONDROITIN_SULFATE_PROTEOGLYCAN_BIOSYNTHETIC_PROCESS	0.232422	0.731476	0.124434	0.596167	1.2136	19	c("280645", "233781", "71367", "77590")
1122	GOBP_POSITIVE_REGULATION_OF_DEFENSE_RESPONSE_TO_VIRUS_BY_HOST	0.232877	0.732254	0.124434	0.598211	1.20033	17	c("20846", "15519", "80985", "54633")
1123	GOBP_REGULATION_OF_AXONOGENESIS	0.233668	0.732893	0.142901	-0.673145	-1.41117	139	c("26395", "11426", "56637", "21960", "17756", "13176", "26456", "20563", "20346", "14567", "18481", "12569", "56320", "74132")
1124	GOBP_EPIDERMIS_MORPHOGENESIS	0.234216	0.732893	0.126876	-0.575074	-1.20779	17	c("18053", "21808")
1125	GOBP_SMOOTH_MUSCLE_CONTRACTION	0.234483	0.732893	0.11524	0.594017	1.18821	80	c("11785", "16398", "72043", "16590", "67972", "20655", "98741", "268860", "52690")
1126	GOBP_NEGATIVE_REGULATION_OF_LIPID_BIOSYNTHETIC_PROCESS	0.233546	0.732893	0.130106	-0.507153	-1.14929	34	c("50754", "231070", "19130", "11816")
1127	GOBP_INTRINSIC_APOPTOTIC_SIGNALING_PATHWAY_IN_RESPONSE_TO_DNA_DAMAGE_BY_P53_CLASS_MEDIATOR	0.234513	0.732893	0.132846	-0.50513	-1.13919	37	c("17319", "15387", "68539", "66354")
1128	GOBP_PROTEIN_DNA_COMPLEX_ASSEMBLY	0.233831	0.732893	0.142057	-0.510108	-1.1038	114	c("18148", "22110", "233532", "24074", "54561", "21749", "268281")
1129	GOBP_VESICLE_BUDDING_FROM_MEMBRANE	0.234742	0.732893	0.137251	-0.480321	-1.09426	59	c("231070", "11773", "67511", "30960", "233489", "56491", "214459", "99683", "13429", "20224", "77038", "110379")
1130	GOBP_TRANSLATIONAL_INITIATION	0.234719	0.732893	0.140406	-0.484958	-1.06504	107	c("18148", "16341", "56541", "229663", "108989", "66882", "75705", "58988", "20218", "16418", "108954", "98221", "217869", "17973", "26754", "100037258", "56335", "13682", "13669", "55944", "26905")
1131	GOBP_NCRNA_METABOLIC_PROCESS	0.236196	0.734186	0.10714	0.999228	1.24632	484	c("20848", "20088", "19941")
1132	GOBP_PEPTIDYL_THREONINE_DEPHOSPHORYLATION	0.236025	0.734186	0.127505	-0.613228	-1.2345	15	c("19052", "320472")
1133	GOBP_POSITIVE_REGULATION_OF_NEURON_DEATH	0.235714	0.734186	0.138022	-0.473716	-1.07557	70	c("50754", "19122", "14806", "56637", "233489", "21808", "18481", "12569", "11848", "12568", "13841", "20617", "74747", "13653", "56312")
1134	GOBP_AMINO_ACID_TRANSMEMBRANE_TRANSPORT	0.235849	0.734186	0.137251	-0.460395	-1.05423	73	c("14664", "241919", "22348", "215113", "14411", "11606")
1135	GOBP_CARDIOCYTE_DIFFERENTIATION	0.236181	0.734186	0.142057	-0.480967	-1.05261	99	c("26417", "74103", "19130", "72162", "238161", "17996", "20541", "11606", "21808", "28185", "17258", "23966", "21385", "12162", "51810", "11477", "26413", "11546", "55978", "211323", "16412")
1136	GOBP_POSITIVE_REGULATION_OF_EXOCYTOSIS	0.236934	0.735182	0.11524	0.538417	1.11995	63	c("20910", "54526", "20979", "16500", "20983", "54525", "27062", "12296", "19339", "27681", "12291", "20844", "26950", "68953", "20909", "76707", "116733")
1137	GOBP_CARDIAC_CELL_DEVELOPMENT	0.236842	0.735182	0.138022	-0.48122	-1.07896	57	c("74103", "19130", "238161", "17996", "20541", "11606", "28185", "17258", "51810", "11546")
1138	GOBP_RESPONSE_TO_TEMPERATURE_STIMULUS	0.245409	0.735452	0.110122	0.998566	1.80393	134	c("212541", "101739")
1139	GOBP_CELLULAR_RESPONSE_TO_RADIATION	0.241379	0.735452	0.110122	0.998813	1.70455	163	c("14539", "20215", "19888", "20147", "212541", "14685", "19941")
1140	GOBP_VIRAL_PROCESS	0.250681	0.735452	0.143759	-0.999405	-1.6981	315	14456
1141	GOBP_FAT_CELL_DIFFERENTIATION	0.24065	0.735452	0.109684	0.998902	1.65668	174	c("14695", "217166")
1142	GOBP_POSITIVE_REGULATION_OF_CELL_PROJECTION_ORGANIZATION	0.240064	0.735452	0.108394	0.999105	1.42727	296	c("19888", "14828")
1143	GOBP_POSITIVE_REGULATION_OF_PROTEIN_SERINE_THREONINE_KINASE_ACTIVITY	0.249357	0.735452	0.1396	-0.675394	-1.37019	161	c("26395", "17319", "19052", "69601", "94275", "13491", "26407", "19130", "16337", "12313", "14164", "12569", "18764", "18213")
1144	GOBP_NUCLEOSIDE_TRIPHOSPHATE_METABOLIC_PROCESS	0.237856	0.735452	0.112379	0.691888	1.35847	89	c("11947", "269523", "11984", "27425", "228033", "67942", "57423", "11957", "28080", "19017", "11958", "67126", "18102", "98496", "66114", "11951")
1145	GOBP_CELL_RECOGNITION	0.248756	0.735452	0.10882	0.691248	1.34799	97	c("22157", "54725")
1146	GOBP_DNA_PACKAGING	0.250627	0.735452	0.137251	-0.639767	-1.32976	148	c("23825", "18148", "22110", "233532", "54624", "54561", "108989", "268281", "56399", "74355", "93684")
1147	GOBP_REGULATION_OF_CELLULAR_AMIDE_METABOLIC_PROCESS	0.244094	0.735452	0.10673	0.999163	1.31084	396	c("20848", "56040")
1148	GOBP_CELLULAR_RESPONSE_TO_HORMONE_STIMULUS	0.242567	0.735452	0.10673	0.999173	1.27778	435	c("20848", "22215")
1149	GOBP_MITOCHONDRIAL_TRANSMEMBRANE_TRANSPORT	0.240741	0.735452	0.111918	0.642182	1.26533	88	c("11947", "72170", "27425", "57423", "14057", "11957", "69029", "67713", "28080", "70456", "67067", "11958", "67126", "67952", "66114")
1150	GOBP_DEVELOPMENTAL_GROWTH	0.243531	0.735452	0.104733	0.999189	1.25265	475	c("20848", "22215")
1151	GOBP_PROCESS_UTILIZING_AUTOPHAGIC_MECHANISM	0.242748	0.735452	0.105125	0.999197	1.24856	488	c("20848", "269523")
1152	GOBP_MICROTUBULE_ORGANIZING_CENTER_ORGANIZATION	0.241294	0.735452	0.1396	-0.593318	-1.24827	133	c("18148", "13197", "102774", "20479", "12626", "18764", "66573", "20620", "70297", "207792", "18571")
1153	GOBP_TRANSMEMBRANE_RECEPTOR_PROTEIN_TYROSINE_KINASE_SIGNALING_PATHWAY	0.241058	0.735452	0.10673	0.999227	1.24428	461	c("20848", "19281")
1154	GOBP_TAIL_ANCHORED_MEMBRANE_PROTEIN_INSERTION_INTO_ER_MEMBRANE	0.244306	0.735452	0.125033	-0.607662	-1.2233	15	c("73024", "230866", "52551", "66736", "236792", "85308", "27643", "66087")
1155	GOBP_CELLULAR_RESPONSE_TO_FLUID_SHEAR_STRESS	0.243852	0.735452	0.124434	-0.59103	-1.21984	16	c("20788", "18764", "11898", "15183")
1156	GOBP_3_UTR_MEDIATED_MRNA_DESTABILIZATION	0.25	0.735452	0.122679	-0.588008	-1.2136	16	c("11991", "72162")
1157	GOBP_NEGATIVE_REGULATION_OF_MRNA_SPLICING_VIA_SPLICEOSOME	0.243665	0.735452	0.120985	0.589022	1.20795	20	c("108013", "108014", "53379", "19826", "13548", "22185", "68035")
1158	GOBP_POSITIVE_REGULATION_OF_ENDOTHELIAL_CELL_MIGRATION	0.238255	0.735452	0.112379	0.602728	1.19721	84	c("11947", "12317", "20356", "11600", "15289", "14173", "18750", "18186")
1159	GOBP_NEGATIVE_REGULATION_OF_PROTEIN_ACETYLATION	0.244306	0.735452	0.125033	-0.563919	-1.19258	18	c("24074", "56637", "15182", "20617")
1160	GOBP_REGULATION_OF_VIRAL_TRANSCRIPTION	0.246377	0.735452	0.124434	-0.563303	-1.19128	18	c("233532", "22221", "21357", "13211", "67525")
1161	GOBP_SYNAPTIC_TRANSMISSION_CHOLINERGIC	0.244898	0.735452	0.123842	-0.561873	-1.18914	19	c("11816", "320360", "11423", "108043", "11444", "21336")
1162	GOBP_POSITIVE_REGULATION_OF_B_CELL_MEDIATED_IMMUNITY	0.242171	0.735452	0.126254	-0.548827	-1.18438	23	c("22042", "107823", "225888", "27223", "232210", "55982", "237877")
1163	GOBP_RESPONSE_TO_UV	0.241895	0.735452	0.1396	-0.557088	-1.18286	129	c("18148", "12914", "26407", "12696", "72162", "12530", "17999", "72584", "20597", "93898", "63958", "13194", "19272", "20822", "11651", "67738", "56335", "18708", "22278")
1164	GOBP_REGULATION_OF_EPIDERMAL_GROWTH_FACTOR_ACTIVATED_RECEPTOR_ACTIVITY	0.242171	0.735452	0.126254	-0.547803	-1.18217	23	c("50754", "11820", "229007", "22088", "74155", "19164", "15200")
1165	GOBP_PROTEIN_INSERTION_INTO_ER_MEMBRANE	0.239583	0.735452	0.126876	-0.557107	-1.17973	21	c("67163", "73024", "53421", "230866", "52551", "66736", "236792", "85308", "27643", "66087", "229801", "72265", "66048", "12328")
1166	GOBP_NEGATIVE_REGULATION_OF_DEFENSE_RESPONSE_TO_VIRUS	0.244399	0.735452	0.123842	-0.540223	-1.17705	24	c("56213", "74136", "22230", "21357", "19043", "16396", "217365")
1167	GOBP_NEGATIVE_REGULATION_OF_AMYLOID_PRECURSOR_PROTEIN_CATABOLIC_PROCESS	0.239583	0.735452	0.126876	-0.554661	-1.17455	21	c("19122", "233489", "233744", "11816", "20167")
1168	GOBP_REGULATION_OF_ERAD_PATHWAY	0.247444	0.735452	0.123257	-0.554491	-1.17413	20	c("64209", "54609", "52551", "66333", "56085", "71472")
1169	GOBP_NEGATIVE_REGULATION_OF_GTPASE_ACTIVITY	0.247379	0.735452	0.125033	-0.529499	-1.17245	28	c("69601", "102774", "19684", "231207", "380916")
1170	GOBP_NAD_METABOLIC_PROCESS	0.250522	0.735452	0.123842	-0.542377	-1.17046	23	c("13806", "18642", "56421", "78830", "17425", "68837", "103988", "333433")
1171	GOBP_CYTOPLASMIC_SEQUESTERING_OF_PROTEIN	0.249489	0.735452	0.122679	-0.552692	-1.17032	20	c("18035", "56320", "18764", "66573", "54401", "14084", "54638")
1172	GOBP_ESTABLISHMENT_OF_RNA_LOCALIZATION	0.25	0.735452	0.138022	-0.557161	-1.17031	136	c("18148", "16574", "19384", "15382", "54196", "268859", "108989", "21749", "12626", "19386", "432508", "20218")
1173	GOBP_AXONEMAL_DYNEIN_COMPLEX_ASSEMBLY	0.249489	0.735452	0.122679	-0.551113	-1.16698	20	102747
1174	GOBP_RIG_I_SIGNALING_PATHWAY	0.250522	0.735452	0.123842	-0.540724	-1.1669	23	c("74136", "22230", "68077", "14479", "18673", "80913", "217365")
1175	GOBP_POSITIVE_REGULATION_OF_ANION_TRANSPORT	0.24307	0.735452	0.127505	-0.523039	-1.16317	29	c("17319", "77574", "11606", "20496", "94245")
1176	GOBP_PHOSPHATIDYLGLYCEROL_METABOLIC_PROCESS	0.240777	0.735452	0.121543	0.557313	1.16272	27	c("67452", "67713", "110911", "26457", "74451", "66586")
1177	GOBP_NEGATIVE_REGULATION_OF_NOTCH_SIGNALING_PATHWAY	0.239915	0.735452	0.128143	-0.520583	-1.16228	30	c("50754", "18035", "12162", "11651", "56335")
1178	GOBP_NEGATIVE_REGULATION_OF_LYMPHOCYTE_MEDIATED_IMMUNITY	0.249531	0.735452	0.116739	0.546402	1.16022	29	c("14964", "96935", "15018", "105352", "12053", "19056", "216869", "11622", "12946", "15040", "235587")
1179	GOBP_NEGATIVE_REGULATION_OF_T_CELL_DIFFERENTIATION	0.246602	0.735452	0.119888	0.553425	1.15461	27	c("56468", "15289", "57432", "381305", "12053", "16362", "14190")
1180	GOBP_CELL_CYCLE_G2_M_PHASE_TRANSITION	0.244389	0.735452	0.138805	-0.541888	-1.15137	130	c("18148", "19357", "20479", "11820", "12530", "12313", "14199", "71375", "20218", "56399", "28019", "68077", "12531")
1181	GOBP_EXOCRINE_SYSTEM_DEVELOPMENT	0.25	0.735452	0.123842	-0.507319	-1.14778	33	c("18970", "16337", "18508", "21808", "20346", "18028", "238386", "12162")
1182	GOBP_CELLULAR_RESPONSE_TO_CAMP	0.246696	0.735452	0.128789	-0.499119	-1.13054	36	c("100986", "11820", "238161", "20541", "18764", "11898", "109905")
1183	GOBP_HISTONE_PHOSPHORYLATION	0.251101	0.735452	0.127505	-0.495186	-1.12163	36	c("26417", "56399", "12568", "18751")
1184	GOBP_NEGATIVE_REGULATION_OF_LYMPHOCYTE_DIFFERENTIATION	0.241055	0.735452	0.119348	0.52851	1.12129	34	c("56468", "15289", "57432", "381305", "12053", "15902", "16362", "15354", "14190", "12946", "16952")
1185	GOBP_CELLULAR_RESPONSE_TO_INTERFERON_GAMMA	0.239726	0.735452	0.113313	0.543487	1.1203	71	c("22793", "20910", "22121", "15516", "20846", "16423", "72508")
1186	GOBP_THIOESTER_BIOSYNTHETIC_PROCESS	0.247312	0.735452	0.126876	-0.489492	-1.1182	41	c("106529", "56348", "18604", "104112", "14081", "20617", "19063", "235339", "50790", "107476", "60525", "70757", "30963", "270076")
1187	GOBP_GOLGI_TO_PLASMA_MEMBRANE_PROTEIN_TRANSPORT	0.247216	0.735452	0.129443	-0.495661	-1.11706	39	c("11735", "213760", "11426", "19325", "20742", "70297", "67378", "76688", "227648", "18777", "12752")
1188	GOBP_VASOCONSTRICTION	0.23918	0.735452	0.133555	-0.491356	-1.11467	50	c("229877", "20541", "11606", "11848", "12168", "11418", "15552", "238130", "15558", "21336", "230857", "58802")
1189	GOBP_ADHERENS_JUNCTION_ORGANIZATION	0.246085	0.735452	0.130106	-0.495171	-1.11266	44	c("11461", "19684", "18717", "320873", "215654")
1190	GOBP_SCF_DEPENDENT_PROTEASOMAL_UBIQUITIN_DEPENDENT_PROTEIN_CATABOLIC_PROCESS	0.250559	0.735452	0.128789	-0.493591	-1.10911	44	c("50754", "242960", "72584", "26965", "72194", "75717", "107035", "71538", "101358", "76454", "12234", "50758", "30839")
1191	GOBP_NEGATIVE_REGULATION_OF_PEPTIDYL_TYROSINE_PHOSPHORYLATION	0.251121	0.735452	0.128789	-0.49255	-1.10909	45	c("19052", "51792", "19255", "260299", "52023", "79566", "229007", "22088", "16923", "74155")
1192	GOBP_TETRAPYRROLE_METABOLIC_PROCESS	0.246014	0.735452	0.131458	-0.487593	-1.10613	50	c("14664", "20916", "11656", "15369", "11655", "64602")
1193	GOBP_REGULATION_OF_NEURONAL_SYNAPTIC_PLASTICITY	0.251131	0.735452	0.129443	-0.486723	-1.09969	48	c("20977", "14806", "94229", "11820", "12323", "11606", "380702", "56320", "11816", "13489", "20617", "13844", "381677", "56876", "435145", "16653", "20972", "12752", "12322")
1194	GOBP_SPLICEOSOMAL_COMPLEX_ASSEMBLY	0.240838	0.735452	0.114267	0.518051	1.09526	56	c("101739", "108013", "108014", "192196", "20815", "22668", "231386", "72193", "22184", "20643", "74351", "107686", "193116", "14007", "20817", "67959")
1195	GOBP_SYNAPTIC_VESICLE_LOCALIZATION	0.251142	0.735452	0.130106	-0.478981	-1.09424	52	c("11775", "16573", "16574", "68943", "17756", "233489", "94245", "26875", "13429", "12568", "55946", "20617", "104015", "64933", "433485", "20615")
1196	GOBP_SYNAPTIC_VESICLE_RECYCLING	0.239905	0.735452	0.13649	-0.475075	-1.08447	66	c("11461", "11465", "12330", "11773", "20977", "233489", "18717", "19057", "13429", "100503185", "231580", "12568", "218503", "20617", "104015")
1197	GOBP_CELLULAR_RESPONSE_TO_GLUCOSE_STARVATION	0.243243	0.735452	0.115734	0.497277	1.08224	44	c("14828", "74302", "16210", "22433", "22059", "75770", "19082", "225326", "20937", "230676", "22271", "54673", "56208", "381979", "11911", "70394")
1198	GOBP_NEGATIVE_REGULATION_OF_PROTEOLYSIS_INVOLVED_IN_CELLULAR_PROTEIN_CATABOLIC_PROCESS	0.245283	0.735452	0.111918	0.506064	1.07533	55	c("20115", "65019", "15516", "93739", "67025", "56207", "252870", "225896", "80750", "70369", "14070", "108155", "30940", "24086")
1199	GOBP_HEART_GROWTH	0.247086	0.735452	0.132846	-0.472562	-1.07456	56	c("234593", "70350", "19130", "238161", "11606", "21808", "28185", "23966", "17125", "21385")
1200	GOBP_STEROL_HOMEOSTASIS	0.245823	0.735452	0.135002	-0.474313	-1.07323	55	c("231070", "20788", "235283", "19383", "11816", "16835", "69071", "217265", "12785", "192663")
1201	GOBP_POSITIVE_REGULATION_OF_CALCIUM_ION_TRANSMEMBRANE_TRANSPORT	0.248668	0.735452	0.113313	0.503285	1.06312	50	c("109676", "12314", "12315", "21838", "20191", "22218", "12296")
1202	GOBP_REGULATION_OF_LIPID_LOCALIZATION	0.239609	0.735452	0.138805	-0.481116	-1.0566	107	c("17319", "20788", "12953", "11606", "18035", "232286", "56310", "246703", "11816", "20932", "217265", "14081", "11651", "192663", "19255", "12952", "19247", "27801", "22260", "52014", "11652", "16410")
1203	GOBP_ODONTOGENESIS	0.251196	0.735452	0.133555	-0.463619	-1.05252	71	c("18053", "56213", "58235", "21808", "66049", "15182", "11848", "12215", "12162", "12006", "77087", "20535", "319757", "11480")
1204	GOBP_NEGATIVE_REGULATION_OF_CHROMOSOME_ORGANIZATION	0.247642	0.735452	0.133555	-0.453841	-1.03923	73	c("19357", "15382", "108989", "21749", "51810", "52864", "75764", "237107", "21951", "13870", "218914", "22589", "234069", "24010", "50912", "56150", "50505", "68964")
1205	GOBP_CARDIAC_MUSCLE_CELL_DIFFERENTIATION	0.250597	0.735452	0.133555	-0.453227	-1.03099	78	c("74103", "19130", "238161", "17996", "20541", "11606", "28185", "17258", "51810", "11477", "11546", "55978", "211323", "16412")
1206	GOBP_CELL_PROJECTION_ASSEMBLY	0.251534	0.73583	0.103197	0.999162	1.24715	479	c("19888", "234267")
1207	GOBP_CELLULAR_CARBOHYDRATE_METABOLIC_PROCESS	0.252782	0.735942	0.105125	0.998996	1.55934	214	c("20848", "14695", "21991")
1208	GOBP_PROTON_TRANSMEMBRANE_TRANSPORT	0.254237	0.735942	0.10882	0.772865	1.47169	103	c("11947", "12868", "12857", "11984", "27425", "17992", "12859", "66142", "228033", "67942", "66576", "12858", "52898", "57423", "66152", "66144", "12856", "11957", "20463", "66694", "28080", "11973", "12861", "11958", "67126", "11972", "66114", "11951", "11928")
1209	GOBP_GENERATION_OF_PRECURSOR_METABOLITES_AND_ENERGY	0.255118	0.735942	0.103958	0.999137	1.32152	382	c("20848", "11947")
1210	GOBP_POSITIVE_REGULATION_OF_ORGANELLE_ORGANIZATION	0.254717	0.735942	0.103958	0.999141	1.31227	397	c("19888", "67749")
1211	GOBP_CELL_DIFFERENTIATION_IN_HINDBRAIN	0.254658	0.735942	0.122108	-0.600283	-1.20844	15	c("72393", "19130", "16825", "94190", "67453", "73668")
1212	GOBP_TRNA_5_END_PROCESSING	0.252918	0.735942	0.118288	0.596009	1.19353	16	c("102614", "117109", "67676", "54364", "74097", "67053", "66161", "208366", "67724")
1213	GOBP_CHAPERONE_MEDIATED_PROTEIN_COMPLEX_ASSEMBLY	0.254789	0.735942	0.116739	0.571866	1.18752	21	c("15516", "15519", "12461", "56351")
1214	GOBP_FLUID_TRANSPORT	0.255102	0.735942	0.120985	-0.558509	-1.18202	19	c("16438", "66333", "229709", "19062")
1215	GOBP_NEGATIVE_REGULATION_OF_RECEPTOR_SIGNALING_PATHWAY_VIA_STAT	0.25261	0.735942	0.123257	-0.537695	-1.16036	23	c("19052", "51792", "72674", "15239", "19255")
1216	GOBP_REGULATION_OF_MRNA_3_END_PROCESSING	0.253669	0.735942	0.123257	-0.520278	-1.15203	28	c("54624", "72162", "20924", "432508", "235497", "12455", "12877", "75553", "53607", "66185")
1217	GOBP_MICROTUBULE_NUCLEATION	0.254777	0.735942	0.123842	-0.494945	-1.12162	34	c("100986", "103768", "74237", "56705", "76499", "76789", "99412", "75786", "51885", "72205", "105439", "83431")
1218	GOBP_RECEPTOR_CLUSTERING	0.254042	0.735942	0.130106	-0.486195	-1.09482	49	c("50791", "14806", "268566", "380702", "18190", "14658", "11816", "12520", "12568", "68475")
1219	GOBP_NEGATIVE_REGULATION_OF_IMMUNE_EFFECTOR_PROCESS	0.253054	0.735942	0.111011	0.514509	1.07469	62	c("14964", "16423", "11600", "20085", "12258", "96935", "56468", "15018", "56715", "105352", "63953", "381305", "21809", "12053", "67116", "19056", "14190", "216869", "110279", "11622", "12946", "15040", "235587")
1220	GOBP_RENAL_TUBULE_DEVELOPMENT	0.252983	0.735942	0.132846	-0.471083	-1.06743	65	c("52906", "94275", "11606", "14164", "18764", "12307", "66333")
1221	GOBP_EXTRINSIC_APOPTOTIC_SIGNALING_PATHWAY_VIA_DEATH_DOMAIN_RECEPTORS	0.254762	0.735942	0.132147	-0.467296	-1.06199	68	c("72393", "69601", "56637", "69635", "12070", "69035", "20482", "58231", "18708", "14084", "66593", "66839", "14155")
1222	GOBP_RIBOSOMAL_SMALL_SUBUNIT_BIOGENESIS	0.253589	0.735942	0.132846	-0.461492	-1.04769	71	18148
1223	GOBP_NEPHRON_DEVELOPMENT	0.253769	0.735942	0.13649	-0.465376	-1.01849	99	c("52906", "50791", "70350", "94275", "11606", "14164", "53421", "18764", "19713", "12307", "12162", "66333", "17527", "13653", "14260", "71785", "22422")
1224	GOBP_PROTEIN_AUTOPROCESSING	0.256148	0.737705	0.120985	-0.583373	-1.20403	16	c("69597", "18549", "64704", "18548", "12334", "11545", "67013")
1225	GOBP_REGULATION_OF_CALCIUM_ION_TRANSMEMBRANE_TRANSPORTER_ACTIVITY	0.256014	0.737705	0.10925	0.516817	1.07284	68	c("109676", "15444", "12314", "12315", "238871", "22627", "67704", "20191", "22218", "12296", "12921")
1226	GOBP_ADULT_BEHAVIOR	0.256711	0.738726	0.107554	0.780592	1.48773	106	c("27220", "13014")
1227	GOBP_IMPORT_INTO_CELL	0.263934	0.74078	0.104344	0.99864	1.72149	160	c("214111", "21366")
1228	GOBP_OXIDATIVE_PHOSPHORYLATION	0.263069	0.74078	0.106323	0.797375	1.50534	107	c("11947", "269523", "68197", "66916", "12857", "27425", "17992", "595136", "66377", "12859", "67264", "12866", "66576", "12858", "22272", "14004", "57423", "67267", "67130", "66152", "17991", "230075", "407785", "68375", "54405", "66416", "78330", "11957", "68194", "67530", "70316", "20463", "66694", "13063", "28080", "12861", "11958", "67126", "68202", "66091", "68198", "66114", "68349", "66414…
1229	GOBP_CYTOSOLIC_TRANSPORT	0.257653	0.74078	0.13649	-0.667123	-1.3544	158	c("26395", "26417", "16573", "213760", "67511", "19684", "217342", "11771", "17756", "65114", "216238", "73288", "14339", "20932", "231580", "70297", "72238", "56389", "28006", "70294", "26413", "224705")
1230	GOBP_STRESS_ACTIVATED_PROTEIN_KINASE_SIGNALING_CASCADE	0.26178	0.74078	0.137251	-0.690272	-1.34163	189	c("26395", "268373", "26417", "13197", "69601", "14806", "68943", "26407", "11820", "11606", "19261", "21808", "20346", "56310", "66505", "14870", "225392", "19099")
1231	GOBP_MONOVALENT_INORGANIC_CATION_HOMEOSTASIS	0.263773	0.74078	0.105521	0.646211	1.24597	101	c("11947", "22215", "12349", "20512", "52898")
1232	GOBP_RETROGRADE_AXONAL_TRANSPORT	0.261209	0.74078	0.116234	0.580369	1.19021	20	c("67749", "13518", "16560", "20655", "23859", "68566")
1233	GOBP_OLIGOSACCHARIDE_BIOSYNTHETIC_PROCESS	0.262295	0.74078	0.119348	-0.57637	-1.18958	16	c("26877", "50935", "14348", "20441", "26938")
1234	GOBP_ADRENAL_GLAND_DEVELOPMENT	0.263672	0.74078	0.115734	0.579688	1.18006	19	c("17684", "50781", "18514", "71371", "17069", "18015")
1235	GOBP_POSITIVE_REGULATION_OF_MUSCLE_CELL_APOPTOTIC_PROCESS	0.26087	0.74078	0.120433	-0.557347	-1.17869	18	c("11606", "108058", "20656")
1236	GOBP_DETECTION_OF_MECHANICAL_STIMULUS_INVOLVED_IN_SENSORY_PERCEPTION	0.263862	0.74078	0.114267	0.559605	1.17596	23	c("20720", "16398", "16590", "20315", "14360")
1237	GOBP_POSITIVE_REGULATION_OF_SMOOTH_MUSCLE_CONTRACTION	0.260116	0.74078	0.115734	0.576279	1.16951	18	c("16398", "16590", "268860")
1238	GOBP_REGULATION_OF_CLATHRIN_DEPENDENT_ENDOCYTOSIS	0.260116	0.74078	0.115734	0.57618	1.16931	18	c("269774", "22248", "51789", "72685", "73178", "29816")
1239	GOBP_MAINTENANCE_OF_PROTEIN_LOCATION_IN_NUCLEUS	0.260417	0.74078	0.120985	-0.547183	-1.15872	21	c("102774", "103172", "64009", "51810", "12568")
1240	GOBP_ENDOCARDIAL_CUSHION_MORPHOGENESIS	0.258727	0.74078	0.120433	-0.522138	-1.15672	26	c("21808", "17248", "21385", "12162", "11477")
1241	GOBP_COMPLEMENT_ACTIVATION	0.260274	0.74078	0.116739	0.553888	1.1535	24	c("12258", "96935", "12946", "12759")
1242	GOBP_TRICARBOXYLIC_ACID_CYCLE	0.257996	0.74078	0.123257	-0.516548	-1.14874	29	c("20916", "11429", "78920", "12974", "17448", "15929", "14194", "66945", "64602", "235339", "269951", "239017", "11428", "66072")
1243	GOBP_ACTIVATED_T_CELL_PROLIFERATION	0.262857	0.74078	0.114267	0.540848	1.13855	28	c("27050", "54725", "16000", "15289", "381305", "14360", "12484")
1244	GOBP_DNA_SYNTHESIS_INVOLVED_IN_DNA_REPAIR	0.260536	0.74078	0.11524	0.533653	1.1227	31	c("269523", "12581")
1245	GOBP_REGULATION_OF_LIPID_STORAGE	0.262115	0.74078	0.124434	-0.490012	-1.10991	36	c("50754", "20788", "18035", "26383", "19255", "22260", "16410", "66853", "20787", "67469", "237542")
1246	GOBP_CAMP_MEDIATED_SIGNALING	0.260628	0.74078	0.112843	0.51624	1.10149	35	c("54611", "238871", "432530", "29863", "75141", "76089", "14677", "18583", "216150", "16706")
1247	GOBP_PROTEIN_CONTAINING_COMPLEX_LOCALIZATION	0.263158	0.74078	0.133555	-0.524145	-1.1013	141	c("18148", "100986", "16573", "13491", "16574", "19384", "71514", "21749", "65114", "268566", "380702", "69035", "54376", "56320", "16418", "66573", "14228", "140723", "252875", "51810", "109905", "216831", "68475", "55978", "77531", "20615")
1248	GOBP_CELLULAR_RESPONSE_TO_BIOTIC_STIMULUS	0.261194	0.74078	0.133555	-0.522371	-1.09989	140	c("17319", "26417", "69601", "54624", "192159", "56637", "54196", "18035", "19261", "67163", "14870", "56399", "108954", "11848", "11898", "18578", "26413", "16179", "13844", "11651")
1249	GOBP_SOMATIC_DIVERSIFICATION_OF_IMMUNOGLOBULINS	0.25977	0.74078	0.128143	-0.474684	-1.07763	51	c("22042", "18970", "107823", "225888", "27223", "17686", "232210", "13870", "225160", "55982", "66642", "65113")
1250	GOBP_HISTONE_H4_ACETYLATION	0.258176	0.74078	0.10882	0.512672	1.06768	66	c("11785", "78656", "319974", "76719", "216825", "74026", "227867")
1251	GOBP_PROTEIN_K48_LINKED_UBIQUITINATION	0.262609	0.74078	0.108394	0.509763	1.06228	64	c("22215", "109161", "66105", "22129", "70790", "26554", "52668")
1252	GOBP_REGULATION_OF_RELEASE_OF_SEQUESTERED_CALCIUM_ION_INTO_CYTOSOL	0.261324	0.74078	0.10882	0.498298	1.05735	54	c("109676", "12314", "12315", "238871", "21838", "20191", "18760", "320790", "13405")
1253	GOBP_POSITIVE_REGULATION_OF_CELLULAR_AMIDE_METABOLIC_PROCESS	0.260101	0.74078	0.135002	-0.497713	-1.04544	136	c("18148", "16341", "18746", "68943", "11991", "22057", "56541", "12696", "72162", "13629", "229663", "233489", "58988", "20218", "16418", "66084", "11848", "51810", "231279", "12785", "17973", "100037258", "68134", "56335", "100503670", "56403", "55944", "26905")
1254	GOBP_REGULATION_OF_DNA_TEMPLATED_TRANSCRIPTION_INITIATION	0.26362	0.74078	0.10882	0.484614	1.03237	49	c("21833", "20024", "235459", "13982", "15289", "68776", "98403", "83602", "16476", "24075", "22059", "26896", "327987")
1255	GOBP_POSITIVE_REGULATION_OF_RESPONSE_TO_BIOTIC_STIMULUS	0.261084	0.74078	0.132846	-0.466438	-1.01736	106	c("17319", "12914", "53323", "71514", "28185", "18481", "17184", "20851", "14479", "107035")
1256	GOBP_CARDIAC_VENTRICLE_DEVELOPMENT	0.259901	0.74078	0.133555	-0.456164	-1.01623	85	c("15251", "12876", "19130", "21808", "20563", "71770", "17184", "107823", "12168", "17248", "20666", "74868", "11477")
1257	GOBP_PROTEIN_LOCALIZATION_TO_CELL_JUNCTION	0.261728	0.74078	0.132846	-0.451664	-1.00248	87	c("11461", "11465", "16573", "16574", "58235", "65114", "54376", "18190", "26875", "109905", "12568", "216831", "11418")
1258	GOBP_ANATOMICAL_STRUCTURE_HOMEOSTASIS	0.264659	0.741046	0.10208	0.998945	1.54851	222	c("12010", "27220", "19888", "22157", "212541", "21872")
1259	GOBP_REGULATION_OF_POSITIVE_CHEMOTAXIS	0.264344	0.741046	0.118815	-0.575649	-1.18809	16	c("20254", "16542", "18213", "22340")
1260	GOBP_CHROMOSOME_SEPARATION	0.264637	0.741046	0.128143	-0.45026	-1.03149	74	c("19357", "51792", "108989", "59008")
1261	GOBP_SMOOTH_MUSCLE_TISSUE_DEVELOPMENT	0.26501	0.741441	0.119348	-0.597901	-1.20365	15	c("19130", "22682", "18764")
1262	GOBP_PURINE_CONTAINING_COMPOUND_BIOSYNTHETIC_PROCESS	0.265905	0.742179	0.103576	0.998627	1.7152	161	c("14913", "19674", "11947")
1263	GOBP_CHROMATIN_ASSEMBLY_OR_DISASSEMBLY	0.265664	0.742179	0.132846	-0.521449	-1.09277	142	c("18148", "22110", "233532", "54624", "54561", "108989", "268281", "74355", "228012", "20587", "21849", "116848", "13435", "20588", "84505", "18676", "68094", "15361", "19645", "29871", "15441", "239122", "244349", "50721", "217827", "22589", "73139", "12005", "13018", "114741", "17191", "75751", "13016", "19646", "14958")
1264	GOBP_NEGATIVE_REGULATION_OF_MAPK_CASCADE	0.265854	0.742179	0.130777	-0.464227	-1.00577	126	c("268373", "51792", "69601", "15357", "68943", "11606", "19261", "18709", "56310", "66505", "14870", "20597", "19099", "11816", "18218", "12162", "13844", "19255", "15183", "13669", "74256", "56705")
1265	GOBP_REGULATION_OF_NATURAL_KILLER_CELL_MEDIATED_IMMUNITY	0.266284	0.742647	0.113787	0.560736	1.1644	21	c("14964", "54725", "15018", "52118", "216869", "11765", "15040")
1266	GOBP_REGULATION_OF_CALCINEURIN_MEDIATED_SIGNALING	0.26694	0.74289	0.118288	-0.516042	-1.14321	26	c("19122", "56637", "238161", "74585", "211323", "19205")
1267	GOBP_RESPONSE_TO_COLD	0.266667	0.74289	0.111463	0.494171	1.05958	42	c("21833", "30052", "14281", "15519", "67972")
1268	GOBP_LIPOPROTEIN_METABOLIC_PROCESS	0.267003	0.74289	0.132846	-0.468351	-1.00876	115	c("233575", "14645", "208884", "13033", "69035", "22234", "11816", "76192", "16835", "320150", "11686", "26394", "19063", "226016", "27801", "54636", "329777", "14755", "18777", "216169", "16410", "74244", "68118", "19043", "102193", "18108", "76686", "239552")
1269	GOBP_REGULATION_OF_SYNAPTIC_PLASTICITY	0.26873	0.744614	0.102822	0.998639	1.7046	165	c("214111", "20910")
1270	GOBP_POSITIVE_REGULATION_OF_NEUROGENESIS	0.268734	0.744614	0.134273	-0.652705	-1.29841	173	c("26395", "15251", "11426", "72162", "13047", "12323", "18508", "53872", "83701", "20563", "14567", "19283", "18481", "56320", "66354", "15182", "12168", "23966", "20666", "20482", "13489", "16195", "59041", "67287", "13844", "104015")
1271	GOBP_SYNAPTIC_VESICLE_CYTOSKELETAL_TRANSPORT	0.269388	0.744614	0.11725	-0.549688	-1.16335	19	c("11775", "17756", "94245", "55946", "64933", "20615")
1272	GOBP_METAPHASE_ANAPHASE_TRANSITION_OF_CELL_CYCLE	0.268966	0.744614	0.12564	-0.469988	-1.06697	51	c("19357", "108989", "59008")
1273	GOBP_ACTIN_FILAMENT_DEPOLYMERIZATION	0.268468	0.744614	0.10925	0.485159	1.05586	44	c("12631", "50876", "20356", "57028", "217124", "22388", "20740", "19230", "11518", "18706", "14489", "20741", "11519", "13860", "80297", "12340", "225115")
1274	GOBP_ICOSANOID_METABOLIC_PROCESS	0.269321	0.744614	0.126876	-0.454098	-1.03513	64	c("17319", "76267", "14870", "76192", "19223", "207182", "231871", "11686", "16993", "52023", "18786", "71519")
1275	GOBP_MONOCARBOXYLIC_ACID_BIOSYNTHETIC_PROCESS	0.268657	0.744614	0.131458	-0.483576	-1.0182	140	c("17319", "106529", "231070", "20250", "76267", "19130", "56348", "56473", "100273", "14870", "16418", "14979", "19223", "98711", "231871", "104112", "14104", "11686")
1276	GOBP_NEUROMUSCULAR_PROCESS	0.269521	0.744614	0.132147	-0.466111	-1.00393	115	c("110893", "15370", "16438", "11820", "21960", "268859", "65114", "12751", "234734", "94109", "110532", "20265", "14658", "14387", "13489", "227331", "69017")
1277	GOBP_NEGATIVE_REGULATION_OF_CYTOSKELETON_ORGANIZATION	0.269521	0.744614	0.132147	-0.467913	-0.982821	132	c("18148", "102774", "19684", "17756", "67886", "20563", "13589", "20742", "14228", "22153", "67254", "28006", "23789", "20617")
1278	GOBP_POTASSIUM_ION_TRANSPORT	0.277325	0.74647	0.100991	0.998622	1.68253	169	c("214111", "109676")
1279	GOBP_CELL_JUNCTION_ASSEMBLY	0.278237	0.74647	0.13649	-0.999174	-1.67227	330	66797
1280	GOBP_ANION_TRANSMEMBRANE_TRANSPORT	0.275806	0.74647	0.100633	0.998799	1.62373	187	c("76157", "214111", "54208")
1281	GOBP_SENSORY_ORGAN_MORPHOGENESIS	0.275806	0.74647	0.100633	0.998808	1.62207	185	c("20848", "19888", "20147", "22157", "14699", "14685", "14790")
1282	GOBP_SMALL_MOLECULE_BIOSYNTHETIC_PROCESS	0.278689	0.74647	0.135741	-0.99932	-1.60007	395	208715
1283	GOBP_MONOSACCHARIDE_METABOLIC_PROCESS	0.276973	0.74647	0.100279	0.998875	1.58096	202	c("14695", "21991")
1284	GOBP_DENDRITE_DEVELOPMENT	0.272727	0.74647	0.100633	0.998884	1.56281	213	c("22157", "22215")
1285	GOBP_REGULATION_OF_HORMONE_LEVELS	0.279809	0.74647	0.0988903	0.998975	1.42483	298	c("27220", "14695", "30052")
1286	GOBP_MULTICELLULAR_ORGANISMAL_HOMEOSTASIS	0.272727	0.74647	0.0995791	0.999076	1.34636	371	c("76157", "12010", "27220", "20848", "19888", "22157", "212541", "21833")
1287	GOBP_ENDOCYTOSIS	0.280186	0.74647	0.0972151	0.999093	1.26869	450	c("12010", "20215", "22157", "22215")
1288	GOBP_CELLULAR_GLUCOSE_HOMEOSTASIS	0.281619	0.74647	0.10208	0.661184	1.24513	109	c("27220", "16500")
1289	GOBP_LIVER_MORPHOGENESIS	0.273292	0.74647	0.11725	-0.591619	-1.191	15	c("50754", "19130", "14164")
1290	GOBP_POSITIVE_REGULATION_OF_EMBRYONIC_DEVELOPMENT	0.273603	0.74647	0.112379	0.591183	1.17868	15	c("12631", "20289")
1291	GOBP_CELL_FATE_COMMITMENT_INVOLVED_IN_FORMATION_OF_PRIMARY_GERM_LAYER	0.27459	0.74647	0.116234	-0.570668	-1.17781	16	c("54624", "17125", "235497")
1292	GOBP_TUMOR_NECROSIS_FACTOR_SUPERFAMILY_CYTOKINE_PRODUCTION	0.280201	0.74647	0.10208	0.617642	1.17716	106	c("20848", "13202")
1293	GOBP_PROTEIN_CONTAINING_COMPLEX_REMODELING	0.27459	0.74647	0.116234	-0.570314	-1.17708	16	c("11606", "11816", "217265")
1294	GOBP_CELL_CELL_JUNCTION_MAINTENANCE	0.277457	0.74647	0.111463	0.587087	1.17051	15	c("21872", "16582", "216856")
1295	GOBP_NEGATIVE_REGULATION_OF_POTASSIUM_ION_TRANSMEMBRANE_TRANSPORT	0.279022	0.74647	0.114751	-0.556122	-1.16799	17	c("11735", "16511")
1296	GOBP_REGULATION_OF_MEIOTIC_NUCLEAR_DIVISION	0.280156	0.74647	0.111463	0.583245	1.16797	16	c("54611", "12317")
1297	GOBP_NEUTROPHIL_MEDIATED_IMMUNITY	0.273438	0.74647	0.113313	0.572099	1.16461	19	c("22318", "22388", "80385", "110279")
1298	GOBP_ACROSOME_REACTION	0.275665	0.74647	0.111011	0.557289	1.16071	22	c("20910", "116837", "19339")
1299	GOBP_ORGANISM_EMERGENCE_FROM_PROTECTIVE_STRUCTURE	0.279468	0.74647	0.110122	0.55642	1.1589	22	c("20262", "17991", "69352", "71458", "74521", "68552", "241230", "320541")
1300	GOBP_MITOCHONDRION_MORPHOGENESIS	0.28125	0.74647	0.111463	0.567417	1.15508	19	c("75734", "66437", "98496", "235180", "12048", "12028", "74450", "71701")
1301	GOBP_POSITIVE_REGULATION_OF_ANTIGEN_RECEPTOR_MEDIATED_SIGNALING_PATHWAY	0.28131	0.74647	0.110565	0.568499	1.15372	18	c("27050", "108655")
1302	GOBP_FERTILIZATION	0.281145	0.74647	0.10208	0.604057	1.15021	104	c("22215", "20910", "75605", "11819", "12461", "21454", "74383", "116837", "15081", "19339")
1303	GOBP_RESPONSE_TO_INCREASED_OXYGEN_LEVELS	0.278119	0.74647	0.11524	-0.541841	-1.14735	20	c("18970", "15182", "20656", "11964", "26462", "74244")
1304	GOBP_RESPONSE_TO_VITAMIN_D	0.271399	0.74647	0.118288	-0.525501	-1.13404	23	c("14545", "20856", "66354", "12162")
1305	GOBP_POSITIVE_REGULATION_OF_ATP_METABOLIC_PROCESS	0.276986	0.74647	0.11524	-0.51992	-1.13281	24	c("15251", "13806", "68943", "11820", "16337")
1306	GOBP_POSITIVE_REGULATION_OF_MUSCLE_HYPERTROPHY	0.279116	0.74647	0.113787	-0.511386	-1.13067	25	c("238161", "11606", "19055", "108058", "17258", "16195", "11546")
1307	GOBP_POSITIVE_REGULATION_OF_STEROL_TRANSPORT	0.274633	0.74647	0.117766	-0.509861	-1.12896	28	c("18035", "56310", "11816", "217265", "192663", "27801", "22260", "27410")
1308	GOBP_COPII_COATED_VESICLE_BUDDING	0.271762	0.74647	0.119348	-0.505085	-1.12768	30	c("231070", "30960", "56491", "99683", "20224", "110379", "68581", "227648", "18570")
1309	GOBP_REGULATION_OF_ISOTYPE_SWITCHING	0.274633	0.74647	0.117766	-0.509257	-1.12762	28	c("22042", "107823", "225888", "27223", "232210", "225160", "55982", "65113", "237877")
1310	GOBP_REGULATION_OF_MRNA_CATABOLIC_PROCESS	0.274074	0.74647	0.129443	-0.54351	-1.12658	151	c("18148", "66870", "233908", "11991", "22057", "12696", "72162", "229663", "18772", "230594", "70439", "74203", "17876", "51810", "227331", "26383", "11651", "56335", "234594", "56403", "12006", "15572", "75553")
1311	GOBP_CELLULAR_RESPONSE_TO_ESTRADIOL_STIMULUS	0.272381	0.74647	0.111918	0.534678	1.12556	28	c("13649", "16398", "268903", "217124", "13982", "16001", "15499")
1312	GOBP_VACUOLAR_ACIDIFICATION	0.281513	0.74647	0.116234	-0.526697	-1.12492	22	c("71900", "70495", "66241", "235380", "19063", "20615", "76252", "12752")
1313	GOBP_POSITIVE_REGULATION_OF_MYELOID_LEUKOCYTE_DIFFERENTIATION	0.277778	0.74647	0.111011	0.528285	1.1114	31	c("14281", "18750", "211770", "56215", "15902", "19766", "15499", "12977")
1314	GOBP_REGULATION_OF_ACTIN_FILAMENT_BASED_MOVEMENT	0.281426	0.74647	0.10882	0.522313	1.10907	29	c("109676", "238871", "20191", "22218", "14168")
1315	GOBP_BLOOD_VESSEL_ENDOTHELIAL_CELL_MIGRATION	0.272109	0.74647	0.104733	0.565014	1.10131	93	c("11947", "114715", "11600", "15289", "14173", "18750", "15184", "18186")
1316	GOBP_PROTEIN_LOCALIZATION_TO_LYSOSOME	0.272931	0.74647	0.122679	-0.488443	-1.09754	44	c("17999", "12492", "27057", "54376", "17113", "15481", "140723", "12520", "70297", "55946", "15239", "16784")
1317	GOBP_HOMOLOGOUS_RECOMBINATION	0.274892	0.74647	0.119888	-0.482066	-1.09646	42	19357
1318	GOBP_MITOCHONDRIAL_FISSION	0.279826	0.74647	0.118815	-0.481307	-1.08856	35	c("68943", "72108", "16542", "65114", "14545", "215999", "72759", "67472", "67453", "19765", "74143", "72542", "17762", "50873", "11774", "76824")
1319	GOBP_POSITIVE_REGULATION_OF_PROTEIN_DEPHOSPHORYLATION	0.276549	0.74647	0.120985	-0.479448	-1.08127	37	c("268373", "50791", "68943", "74585", "12313", "20597", "108954")
1320	GOBP_DENDRITIC_SPINE_DEVELOPMENT	0.270903	0.74647	0.103958	0.536534	1.06671	85	c("22215", "12631", "19280", "13690", "103967", "16560", "77097", "13048", "66225", "216049", "327814", "16975", "243961", "71228", "12540", "73178", "19211", "11845", "242443", "14270", "216856", "14265", "29819", "217692", "192167")
1321	GOBP_ARTERY_DEVELOPMENT	0.271028	0.74647	0.126254	-0.454864	-1.04232	63	c("18053", "19130", "21808", "71770", "18764", "11816", "16835", "99683", "12168", "21385")
1322	GOBP_REGULATION_OF_MUSCLE_ADAPTATION	0.277389	0.74647	0.124434	-0.453276	-1.0409	62	c("67731", "238161", "12323", "11606", "19055", "108058", "28185", "17258", "16195", "12325", "11546", "11938")
1323	GOBP_TRANSCRIPTION_INITIATION_FROM_RNA_POLYMERASE_II_PROMOTER	0.278351	0.74647	0.103958	0.506689	1.03922	70	c("21833", "20024", "67673", "235459", "69920", "19017", "13982", "15289", "68776", "98403", "17188", "83602", "13486", "69241", "24075", "67923", "22059", "26896", "68705", "327987", "225895", "229906", "68975")
1324	GOBP_RESPONSE_TO_INTERFERON_GAMMA	0.280672	0.74647	0.10208	0.520796	1.03653	83	c("22793", "20910", "22121", "15516", "20846", "16423", "72508")
1325	GOBP_REGULATION_OF_INNATE_IMMUNE_RESPONSE	0.281481	0.74647	0.127505	-0.496004	-1.02811	151	c("23825", "12914", "53323", "71514", "28185", "18481", "17184", "11816", "20851", "72993")
1326	GOBP_ACTIVATION_OF_CYSTEINE_TYPE_ENDOPEPTIDASE_ACTIVITY_INVOLVED_IN_APOPTOTIC_PROCESS	0.275742	0.74647	0.105521	0.481772	1.01856	56	c("269523", "15528", "50768", "70186", "13063")
1327	GOBP_REGULATION_OF_SODIUM_ION_TRANSPORT	0.278302	0.74647	0.125033	-0.443453	-1.01544	73	c("11735", "13491", "11931", "17999", "20541", "20266", "75785", "108058", "83997", "72821", "13489", "11651", "12805")
1328	GOBP_POSITIVE_REGULATION_OF_HORMONE_SECRETION	0.274005	0.74647	0.12564	-0.440408	-1.00892	74	c("15251", "18642", "14645", "232286", "78894", "215999", "67151", "20666", "13489", "50790", "19247", "67041", "54393", "14661", "76303", "21336", "103988")
1329	GOBP_CELLULAR_COMPONENT_ASSEMBLY_INVOLVED_IN_MORPHOGENESIS	0.274005	0.74647	0.12564	-0.440324	-1.00873	74	c("11465", "74103", "19130", "13823", "17996", "232664", "232286", "17258", "23966", "12805", "76499", "11459", "16412")
1330	GOBP_MEMBRANE_LIPID_BIOSYNTHETIC_PROCESS	0.28	0.74647	0.128789	-0.451657	-0.972514	120	c("233575", "30960", "26877", "225742", "20597", "22234", "67260", "20448", "93898", "50935", "14348", "20451", "11686", "56336", "70750", "103236", "545276", "20441", "57370", "26938", "329777", "14755", "13244", "216892", "68059", "76303", "433323", "70757")
1331	GOBP_POSITIVE_REGULATION_OF_AUTOPHAGY	0.280702	0.74647	0.128789	-0.447138	-0.967247	118	c("26417", "15251", "320311", "68943", "56637", "16542", "69635", "20924", "93898", "56032", "20620", "226641", "13853", "227738")
1332	GOBP_RESPONSE_TO_BMP	0.282116	0.747226	0.128789	-0.451426	-0.972302	115	c("26417", "56213", "22057", "217342", "18553", "16542", "320460", "21808", "12168", "68799", "94093", "17125", "12162", "329506", "20666", "14479", "20482", "11477")
1333	GOBP_MULTICELLULAR_ORGANISMAL_SIGNALING	0.282392	0.747313	0.100991	0.780577	1.44777	120	c("27220", "109676")
1334	GOBP_ESTROGEN_METABOLIC_PROCESS	0.282787	0.747313	0.114267	-0.567267	-1.17079	16	c("56348", "14979", "101476", "15488", "15490")
1335	GOBP_CARDIAC_ATRIUM_MORPHOGENESIS	0.283096	0.747313	0.113787	-0.550631	-1.15645	17	c("19130", "21808", "107823", "12168", "11477")
1336	GOBP_POSITIVE_REGULATION_OF_PROTEIN_AUTOPHOSPHORYLATION	0.282983	0.747313	0.109684	0.549597	1.15493	23	c("12314", "12315", "76108", "13205", "74012")
1337	GOBP_REGULATION_OF_LEUKOCYTE_PROLIFERATION	0.283208	0.747313	0.128143	-0.464693	-0.976383	141	c("17319", "26417", "19122", "22042", "14870", "19099", "20851", "12520", "20666", "16195", "26413", "17973", "13844")
1338	GOBP_REGULATION_OF_KIDNEY_DEVELOPMENT	0.283644	0.747904	0.114751	-0.582728	-1.1731	15	c("70350", "94275", "11606", "19713")
1339	GOBP_GLUTAMINE_METABOLIC_PROCESS	0.284254	0.747929	0.113787	-0.538324	-1.1399	20	c("14645", "229363", "51797", "14661", "231327", "75387")
1340	GOBP_NEGATIVE_REGULATION_OF_DEFENSE_RESPONSE	0.284289	0.747929	0.127505	-0.534053	-1.09948	153	c("23825", "56213", "74136", "353187", "65114", "19261", "22230", "56310", "14870", "229521", "11816", "64339", "19223", "16835", "20620", "14479", "13489")
1341	GOBP_NCRNA_TRANSCRIPTION	0.284065	0.747929	0.122108	-0.475194	-1.07005	49	c("17975", "233863", "78784", "77634", "20587", "68077", "98488", "209011", "21340")
1342	GOBP_REGULATION_OF_EXCRETION	0.285714	0.74833	0.114267	-0.581769	-1.17117	15	c("11606", "13489", "21336", "69178")
1343	GOBP_CHOLESTEROL_STORAGE	0.285714	0.74833	0.114267	-0.580239	-1.16809	15	c("20788", "170459", "22260")
1344	GOBP_POSITIVE_REGULATION_OF_MRNA_SPLICING_VIA_SPLICEOSOME	0.285714	0.74833	0.113313	-0.544441	-1.15224	19	c("17975", "12696", "78784", "66354", "15481", "20637", "269966")
1345	GOBP_POSITIVE_REGULATION_OF_INTERLEUKIN_12_PRODUCTION	0.284895	0.74833	0.10925	0.547553	1.15064	23	c("15289", "15018", "26416", "16392", "16362", "18795")
1346	GOBP_REGULATION_OF_CARDIAC_MUSCLE_CONTRACTION_BY_CALCIUM_ION_SIGNALING	0.285441	0.74833	0.10925	0.553853	1.15011	21	c("109676", "12314", "12315", "20191", "13405")
1347	GOBP_MAINTENANCE_OF_PROTEIN_LOCALIZATION_IN_ORGANELLE	0.285398	0.74833	0.118815	-0.477203	-1.07621	37	c("231070", "102774", "68943", "216440", "103172", "64009", "51810", "12568", "11651")
1348	GOBP_SODIUM_ION_TRANSPORT	0.286645	0.749318	0.0988903	0.998643	1.66307	171	c("214111", "21366")
1349	GOBP_NEGATIVE_REGULATION_OF_TELOMERE_MAINTENANCE_VIA_TELOMERE_LENGTHENING	0.287149	0.749318	0.111918	-0.508579	-1.12447	25	c("15382", "21749", "51810", "52864", "75764", "237107", "21951", "50912", "50505", "68964", "108689", "214627")
1350	GOBP_PHOSPHATIDYLINOSITOL_3_KINASE_SIGNALING	0.287145	0.749318	0.100279	0.540923	1.04702	98	c("22215", "13649", "20720", "11600", "16000", "16590", "14173", "109294", "15234", "17188")
1351	GOBP_PROTEIN_TARGETING_TO_MITOCHONDRION	0.286432	0.749318	0.100633	0.538462	1.04541	95	c("72170", "67749", "30057", "66105", "15519", "59026", "30055", "75734", "66437", "67713", "606496", "67067", "67184", "11983", "67952", "66177", "12177", "66169", "56330", "11632", "53600", "19155", "27061", "56322", "69934")
1352	GOBP_MEIOTIC_CELL_CYCLE_PROCESS	0.287154	0.749318	0.127505	-0.452442	-0.950325	132	c("19357", "51792", "22187", "20112", "12530", "21749", "103768", "217716", "12531", "223989", "209011", "230700", "72634", "52864", "22697", "13870", "17886", "22589", "22210", "56739", "66180", "12190", "15512", "71836", "99412", "52683", "50505", "56371", "78658", "56017", "381196", "19364", "64383", "66713", "72787", "330149", "104271")
1353	GOBP_REGULATION_OF_PHOSPHOLIPASE_ACTIVITY	0.287523	0.749726	0.105125	0.492897	1.06936	39	c("15444", "13649", "14682", "16590", "13982", "14173", "15461")
1354	GOBP_REGULATION_OF_LIPID_METABOLIC_PROCESS	0.295597	0.75008	0.0949752	0.998861	1.52047	236	c("14695", "21833")
1355	GOBP_POSITIVE_REGULATION_OF_INTRACELLULAR_PROTEIN_TRANSPORT	0.292845	0.75008	0.0988903	0.807974	1.48806	129	c("76157", "18245")
1356	GOBP_SENSORY_SYSTEM_DEVELOPMENT	0.291798	0.75008	0.0959207	0.998934	1.41967	309	c("20848", "19888", "20147", "19133", "22157", "14699", "212541", "14685", "108013")
1357	GOBP_POSTTRANSCRIPTIONAL_REGULATION_OF_GENE_EXPRESSION	0.289474	0.75008	0.095288	0.999071	1.26866	450	c("20848", "56040")
1358	GOBP_REGULATION_OF_ENDOCRINE_PROCESS	0.289855	0.75008	0.113313	-0.579518	-1.16664	15	c("12953", "11606", "12952", "19247")
1359	GOBP_GLYCEROL_ETHER_METABOLIC_PROCESS	0.289062	0.75008	0.109684	0.56075	1.1415	19	c("56551", "22166", "67420", "18634", "27226", "320024", "216820", "270084")
1360	GOBP_NEGATIVE_REGULATION_OF_DNA_TEMPLATED_TRANSCRIPTION_ELONGATION	0.295316	0.75008	0.111011	-0.541922	-1.13816	17	c("20924", "24116", "51810", "58202", "12005", "57314")
1361	GOBP_LONG_CHAIN_FATTY_ACYL_COA_METABOLIC_PROCESS	0.294118	0.75008	0.113313	-0.522564	-1.11609	22	c("106529", "56348", "14081", "50790")
1362	GOBP_VERY_LONG_CHAIN_FATTY_ACID_METABOLIC_PROCESS	0.294243	0.75008	0.114267	-0.499978	-1.11189	29	c("106529", "14081", "19302", "19305", "26569", "15488", "70757", "30963")
1363	GOBP_RECEPTOR_RECYCLING	0.294243	0.75008	0.114267	-0.498282	-1.10812	29	c("19326", "16835", "11423", "20617", "231876")
1364	GOBP_NEURON_DEATH_IN_RESPONSE_TO_OXIDATIVE_STRESS	0.295688	0.75008	0.111463	-0.498697	-1.10485	27	c("15251", "50754", "68943")
1365	GOBP_O_GLYCAN_PROCESSING	0.296375	0.75008	0.113787	-0.495747	-1.10248	29	c("271786", "20448", "56336", "20441", "68273")
1366	GOBP_RHYTHMIC_BEHAVIOR	0.291667	0.75008	0.113313	-0.488983	-1.10114	31	c("353187", "53376", "18628", "72190", "13489", "13653", "116870", "16490", "229599", "11554", "20185", "21823", "11444")
1367	GOBP_POSITIVE_REGULATION_OF_PHOSPHATASE_ACTIVITY	0.295146	0.75008	0.107972	0.525246	1.10073	26	c("15516", "12314", "12315", "16398", "17931")
1368	GOBP_NEGATIVE_REGULATION_OF_TELOMERE_MAINTENANCE	0.29375	0.75008	0.112843	-0.486268	-1.10015	33	c("15382", "21749", "51810", "52864", "75764", "237107", "21951", "13870", "50912", "50505", "68964", "269400", "108689", "214627")
1369	GOBP_CYTOPLASMIC_PATTERN_RECOGNITION_RECEPTOR_SIGNALING_PATHWAY_IN_RESPONSE_TO_VIRUS	0.296375	0.75008	0.113787	-0.493073	-1.09653	29	c("74136", "22230", "68077", "14479", "54131", "18673", "80913", "217365")
1370	GOBP_POSITIVE_REGULATION_OF_BLOOD_CIRCULATION	0.293333	0.75008	0.10714	0.519943	1.09454	28	c("238871", "606496", "20191", "11928")
1371	GOBP_REGULATION_OF_IMMUNOGLOBULIN_PRODUCTION	0.29148	0.75008	0.118288	-0.480109	-1.08107	45	c("14751", "22042", "110213", "107823", "225888", "13844", "27223", "232210", "225160", "55982", "18673", "65113")
1372	GOBP_PLATELET_DERIVED_GROWTH_FACTOR_RECEPTOR_SIGNALING_PATHWAY	0.287879	0.75008	0.116739	-0.47479	-1.07991	42	c("234593", "22682", "20617", "15239", "55978", "19255", "101476", "19247", "71785")
1373	GOBP_MEMBRANE_LIPID_METABOLIC_PROCESS	0.292621	0.75008	0.126876	-0.529448	-1.07827	162	c("233575", "19052", "51792", "19156", "106529", "56442", "30960", "26877", "225742", "20597", "22234", "67260", "20448", "93898", "50935", "14348", "20451", "11686", "56336", "70750", "19063", "103236", "545276", "20441", "57370", "230101", "26938", "71665", "64704", "329777", "18010", "14755", "21823", "13244", "216892", "68059", "76303", "433323", "70757")
1374	GOBP_POSITIVE_REGULATION_OF_POTASSIUM_ION_TRANSPORT	0.294248	0.75008	0.116739	-0.475474	-1.07231	37	c("100986", "16573", "11931", "238161", "16511", "14199", "380959")
1375	GOBP_SOMATIC_DIVERSIFICATION_OF_IMMUNOGLOBULINS_INVOLVED_IN_IMMUNE_RESPONSE	0.290749	0.75008	0.11725	-0.47129	-1.06612	38	c("22042", "107823", "225888", "27223", "232210", "13870", "225160", "55982", "65113", "237877")
1376	GOBP_NEUTRAL_AMINO_ACID_TRANSPORT	0.291939	0.75008	0.116234	-0.46924	-1.06612	40	c("14664", "22348", "215113")
1377	GOBP_ER_NUCLEUS_SIGNALING_PATHWAY	0.290828	0.75008	0.118288	-0.474379	-1.06594	44	c("50754", "231070", "20788", "56637", "67163", "108954", "226641", "17973", "23802", "19255", "11938")
1378	GOBP_CRANIAL_NERVE_DEVELOPMENT	0.29562	0.75008	0.103958	0.495871	1.06409	36	c("20512", "17684", "333329", "68193", "18186", "320790", "21418", "66271")
1379	GOBP_TYROSINE_PHOSPHORYLATION_OF_STAT_PROTEIN	0.296296	0.75008	0.11524	-0.468253	-1.06388	40	c("19052", "51792", "15182", "16195", "19255")
1380	GOBP_PROTEIN_DESTABILIZATION	0.291667	0.75008	0.116739	-0.470245	-1.06276	43	c("50754", "12914", "19122", "67819", "65114")
1381	GOBP_POSITIVE_REGULATION_OF_CARBOHYDRATE_METABOLIC_PROCESS	0.294521	0.75008	0.118815	-0.455701	-1.04105	52	c("15251", "11820", "16337", "13194", "77781", "20617", "11651", "19255", "78830", "11652", "17869", "15558", "103988", "66129", "18519", "19164")
1382	GOBP_NEGATIVE_REGULATION_OF_CELL_CYCLE_G2_M_PHASE_TRANSITION	0.294393	0.75008	0.120433	-0.458801	-1.04097	54	c("19357", "14199", "71375", "68077")
1383	GOBP_ESTABLISHMENT_OF_PROTEIN_LOCALIZATION_TO_PLASMA_MEMBRANE	0.29108	0.75008	0.121543	-0.450201	-1.02564	59	c("11735", "213760", "11426", "19325", "65114", "20742", "70297", "216831", "17356", "67378", "76688", "227648", "18777", "12752", "75695")
1384	GOBP_REGULATION_OF_POSTSYNAPSE_ORGANIZATION	0.295652	0.75008	0.100991	0.503909	1.00799	74	c("22215", "12631", "103967", "16560", "77097", "13048", "26556", "327814", "12558", "16975")
1385	GOBP_FILOPODIUM_ASSEMBLY	0.290378	0.75008	0.101351	0.477536	1.00312	60	c("234267", "23963", "103967", "103742", "217124", "23964", "75769", "193385", "18186", "23879", "56044", "21809", "12540", "73178", "11845", "14270", "14265", "29819", "192167")
1386	GOBP_MYELOID_LEUKOCYTE_MEDIATED_IMMUNITY	0.293913	0.75008	0.101351	0.479211	0.998613	64	c("20910", "22318", "16590", "22388", "56715", "80385", "19215", "20909")
1387	GOBP_STRESS_FIBER_ASSEMBLY	0.288107	0.75008	0.100279	0.500068	0.997045	87	c("22793", "21872", "16423", "50768", "235431", "18186", "18645", "18643", "26554", "19878", "269233", "18479", "21809", "76707")
1388	GOBP_BLASTOCYST_DEVELOPMENT	0.288851	0.75008	0.100633	0.502045	0.994762	86	c("20262", "66055", "270106", "17684", "17991", "13135", "16000", "16477", "105083", "26554", "69352", "66711", "71458", "68585", "78933", "74521")
1389	GOBP_VESICLE_DOCKING	0.294326	0.75008	0.102449	0.471085	0.991988	52	c("20910", "20979", "16500", "20614", "20908", "19339", "53612", "228960", "382018")
1390	GOBP_PROTEIN_LOCALIZATION_TO_CELL_SURFACE	0.293194	0.75008	0.101714	0.466376	0.986012	56	c("109676", "15516", "56079", "11600", "94221", "17846", "20908", "53869", "83814", "20909", "99237", "11845", "216856", "12064")
1391	GOBP_MUSCLE_ADAPTATION	0.295238	0.75008	0.121543	-0.431494	-0.981795	77	c("67731", "238161", "12323", "11606", "19055", "108058", "28185", "17258", "16195", "12325", "230674", "11546", "11938", "11459")
1392	GOBP_REGULATION_OF_PROTEIN_LOCALIZATION_TO_PLASMA_MEMBRANE	0.293827	0.75008	0.124434	-0.433027	-0.961114	87	c("11461", "11773", "16573", "19122", "233489", "20742", "72993", "18412", "12568", "216831", "13844", "11651", "18708", "16412", "18607", "27801", "105193", "18777", "18759", "12752", "18222")
1393	GOBP_REGULATION_OF_MAP_KINASE_ACTIVITY	0.290404	0.75008	0.126876	-0.45108	-0.947491	136	c("17319", "69601", "15357", "94275", "13491", "26407", "11606", "16337", "14164", "14870", "20597", "94245", "19099", "11816", "18213")
1394	GOBP_REGULATION_OF_INTRINSIC_APOPTOTIC_SIGNALING_PATHWAY	0.295739	0.75008	0.125033	-0.449391	-0.941762	142	c("17319", "268373", "15251", "22187", "13806", "50754", "64209", "68943", "72567", "66168", "15387", "71514", "110213")
1395	GOBP_ADENYLATE_CYCLASE_MODULATING_G_PROTEIN_COUPLED_RECEPTOR_SIGNALING_PATHWAY	0.298188	0.75054	0.0972151	0.998394	1.7754	146	c("14685", "238871")
1396	GOBP_REGULATION_OF_TRANSPOSITION	0.298137	0.75054	0.111463	-0.575603	-1.15876	15	c("230594", "209011", "212281", "238690", "104271")
1397	GOBP_LEUKOCYTE_TETHERING_OR_ROLLING	0.297352	0.75054	0.110565	-0.541044	-1.13632	17	c("319655", "14348", "16412")
1398	GOBP_POSITIVE_REGULATION_OF_ORGANIC_ACID_TRANSPORT	0.29979	0.75054	0.111918	-0.500981	-1.1093	28	c("17319", "11606", "20496", "94245")
1399	GOBP_HISTONE_H2A_ACETYLATION	0.30042	0.75054	0.111918	-0.517745	-1.10579	22	11461
1400	GOBP_REGULATION_OF_FIBROBLAST_MIGRATION	0.301486	0.75054	0.112379	-0.491731	-1.09786	30	c("20541", "18481", "72993", "19353", "67384", "11651", "216190", "16412", "12752", "114886")
1401	GOBP_NEGATIVE_REGULATION_OF_CALCIUM_ION_TRANSMEMBRANE_TRANSPORT	0.300971	0.75054	0.10673	0.523794	1.09279	27	c("12314", "12315", "22627", "67704", "12921")
1402	GOBP_MATING	0.299048	0.75054	0.10592	0.518833	1.0922	28	c("21833", "20720", "217124", "268860")
1403	GOBP_STEROL_METABOLIC_PROCESS	0.298482	0.75054	0.09855	0.56534	1.06729	107	c("14695", "17751")
1404	GOBP_SECONDARY_ALCOHOL_METABOLIC_PROCESS	0.298482	0.75054	0.09855	0.56534	1.06729	107	c("14695", "17751")
1405	GOBP_REGULATION_OF_PROTEIN_AUTOPHOSPHORYLATION	0.301294	0.75054	0.103576	0.499252	1.06524	35	c("12314", "12315", "16210", "76108", "16476", "21754", "13205", "74012")
1406	GOBP_NEGATIVE_REGULATION_OF_DNA_BINDING	0.301075	0.75054	0.113313	-0.462296	-1.05608	41	c("50754", "233532", "56541", "18035", "15182", "20666")
1407	GOBP_VESICLE_TRANSPORT_ALONG_MICROTUBULE	0.297539	0.75054	0.116739	-0.468504	-1.05274	44	c("13426", "11775", "16573", "17756", "94245", "67095", "55946", "64933", "20615")
1408	GOBP_PRIMARY_ALCOHOL_METABOLIC_PROCESS	0.301402	0.75054	0.118815	-0.456355	-1.03542	54	c("58810", "58226", "98711")
1409	GOBP_ACUTE_INFLAMMATORY_RESPONSE	0.301402	0.75054	0.118815	-0.456048	-1.03472	54	c("22042", "14870", "11898", "11477", "16195", "279766", "56312", "12801", "21336", "72461", "239552")
1410	GOBP_POSITIVE_REGULATION_OF_NIK_NF_KAPPAB_SIGNALING	0.299099	0.75054	0.102449	0.471274	1.02565	44	c("27050", "13649", "12317", "16202", "80985", "19245", "381305", "60595", "67445", "13205", "110829")
1411	GOBP_NON_CANONICAL_WNT_SIGNALING_PATHWAY	0.301176	0.75054	0.119348	-0.443058	-1.01471	61	c("50791", "27373", "11848", "53883", "19353", "13543", "18099", "93840", "74025")
1412	GOBP_RESPONSE_TO_RETINOIC_ACID	0.301663	0.75054	0.119888	-0.442028	-1.00903	66	c("22042", "56637", "14545", "66354", "15182", "18213", "19713", "269254", "21385", "225998", "104015", "22422", "64704", "17869")
1413	GOBP_REGULATION_OF_STRIATED_MUSCLE_CONTRACTION	0.299065	0.75054	0.119348	-0.440276	-1.00889	63	c("110893", "100986", "15370", "11931", "20541", "108058", "12313", "18747", "65257", "18578")
1414	GOBP_POSITIVE_REGULATION_OF_DOUBLE_STRAND_BREAK_REPAIR	0.300699	0.75054	0.118815	-0.438954	-1.00801	62	c("11461", "233908", "74355", "72199", "225888")
1415	GOBP_MONOSACCHARIDE_BIOSYNTHETIC_PROCESS	0.300699	0.75054	0.118815	-0.438929	-1.00795	62	c("58810", "14751", "19386", "18655", "13194", "18604", "209011", "19255", "78830", "12952", "14385")
1416	GOBP_REGULATION_OF_EPITHELIAL_TO_MESENCHYMAL_TRANSITION	0.301435	0.75054	0.120433	-0.437471	-0.995034	69	c("19052", "69601", "21808", "15182", "12162", "72674", "11477", "12006", "76499", "13838", "67525", "66072")
1417	GOBP_RESPONSE_TO_INTERLEUKIN_1	0.300493	0.75054	0.122679	-0.434899	-0.970541	84	c("26417", "15251", "69601", "11820", "19261", "20597", "19223")
1418	GOBP_LIPOPROTEIN_BIOSYNTHETIC_PROCESS	0.301235	0.75054	0.122679	-0.426885	-0.940173	95	c("233575", "14645", "208884", "69035", "22234", "11816", "320150", "11686", "27801", "54636", "329777", "14755", "74244", "68118", "19043", "102193", "18108", "76686")
1419	GOBP_CRISTAE_FORMATION	0.302277	0.75154	0.110565	-0.573639	-1.1548	15	c("68943", "69597", "103172", "56384")
1420	GOBP_ELECTRON_TRANSPORT_CHAIN	0.30384	0.751787	0.0968878	0.696096	1.27439	125	c("68197", "66916", "12857", "110391", "17992", "595136", "66377", "12859", "67264", "12866", "66576", "12858", "22272", "14004", "67130", "66152", "17991", "230075", "407785", "68375", "54405", "66416", "78330", "68194", "11677", "67530", "70316", "20463", "66694", "13063", "19017", "12861", "67184", "68202", "66091", "68198", "67680", "68349", "14148", "66414", "72900", "66052", "66108", "68342…
1421	GOBP_POSITIVE_REGULATION_OF_CREB_TRANSCRIPTION_FACTOR_ACTIVITY	0.303327	0.751787	0.10673	0.565259	1.13421	17	c("11514", "432530", "18760", "16975", "227541", "70461")
1422	GOBP_SYNAPTIC_TRANSMISSION_DOPAMINERGIC	0.304082	0.751787	0.10925	-0.53569	-1.13372	19	c("13491", "68943", "12568", "13489", "20617", "21823", "11444")
1423	GOBP_CELL_MIGRATION_INVOLVED_IN_SPROUTING_ANGIOGENESIS	0.302691	0.751787	0.115734	-0.470725	-1.05994	45	c("50754", "15370", "16542", "20563", "11848", "20620", "18710", "11651", "16412")
1424	GOBP_NEGATIVE_REGULATION_OF_BMP_SIGNALING_PATHWAY	0.303226	0.751787	0.112843	-0.461438	-1.05412	41	c("56213", "22057", "320460", "94093", "329506", "20482")
1425	GOBP_WATER_SOLUBLE_VITAMIN_METABOLIC_PROCESS	0.302961	0.751787	0.116739	-0.456512	-1.03562	50	58810
1426	GOBP_NEGATIVE_REGULATION_OF_LIPID_METABOLIC_PROCESS	0.304038	0.751787	0.119348	-0.437747	-0.999254	66	c("50754", "231070", "69601", "19130", "14705", "11816")
1427	GOBP_SPHINGOLIPID_BIOSYNTHETIC_PROCESS	0.303922	0.751787	0.121543	-0.428336	-0.949588	88	c("30960", "26877", "225742", "20597", "22234", "67260", "20448", "93898", "50935", "14348", "20451", "11686", "56336", "70750", "103236", "20441", "57370", "26938", "13244", "216892", "68059", "76303", "433323", "70757", "11886", "30963", "20773")
1428	GOBP_CEREBELLAR_PURKINJE_CELL_LAYER_MORPHOGENESIS	0.306418	0.752939	0.109684	-0.57244	-1.15239	15	c("72393", "16825", "67453", "73668")
1429	GOBP_HISTONE_H3_K9_TRIMETHYLATION	0.305328	0.752939	0.10925	-0.554519	-1.14448	16	c("94246", "20587", "76804", "230674", "22589")
1430	GOBP_POSITIVE_REGULATION_OF_VASCULAR_ENDOTHELIAL_GROWTH_FACTOR_PRODUCTION	0.307377	0.752939	0.10882	-0.550854	-1.13692	16	c("15251", "16195")
1431	GOBP_REGULATION_OF_MACROPHAGE_DERIVED_FOAM_CELL_DIFFERENTIATION	0.307536	0.752939	0.108394	-0.538558	-1.1311	17	c("11606", "18035", "217265", "22260", "16410")
1432	GOBP_TRANSFORMING_GROWTH_FACTOR_BETA_PRODUCTION	0.305955	0.752939	0.10925	-0.492003	-1.08996	26	c("15251", "12488", "21808", "70495", "114128")
1433	GOBP_CELLULAR_RESPONSE_TO_RETINOIC_ACID	0.30735	0.752939	0.114267	-0.470008	-1.05925	39	c("56637", "66354", "15182", "18213", "19713", "269254", "225998", "22422", "64704", "17869")
1434	GOBP_NEURAL_CREST_CELL_MIGRATION	0.307359	0.752939	0.112379	-0.462473	-1.0519	42	c("15251", "26456", "20346", "19713", "12162", "11477", "18187")
1435	GOBP_POSITIVE_REGULATION_OF_INSULIN_SECRETION	0.307175	0.752939	0.114751	-0.466094	-1.04951	45	c("15251", "18642", "14645", "78894", "215999", "67151")
1436	GOBP_RNA_LOCALIZATION	0.305128	0.752939	0.124434	-0.519741	-1.04908	170	c("18148", "16574", "19384", "72162", "15382", "54196", "268859", "55989", "108989", "21749", "12626", "12121", "19386", "12469", "432508", "20218", "12465", "51810", "269966", "233789", "67681", "110379", "68134", "20383", "68879")
1437	GOBP_DEVELOPMENTAL_PIGMENTATION	0.307414	0.752939	0.100991	0.480661	1.04282	39	c("24136", "11767", "16590", "12512", "11776", "381269", "12028", "17260", "14672", "245886", "18457", "11765")
1438	GOBP_GLYCOSPHINGOLIPID_METABOLIC_PROCESS	0.305239	0.752939	0.116234	-0.455125	-1.03248	50	c("26877", "225742", "20597", "22234", "20448", "50935", "14348", "20451", "56336", "20441", "57370", "230101", "26938", "18010")
1439	GOBP_EPHRIN_RECEPTOR_SIGNALING_PATHWAY	0.30543	0.752939	0.115734	-0.456176	-1.03067	48	c("18481", "12569", "18213", "13840", "13841", "17973", "13844", "77531", "19247", "13838", "17395", "268996", "13638")
1440	GOBP_REGULATION_OF_BONE_MINERALIZATION	0.307517	0.752939	0.115734	-0.453419	-1.02861	50	c("15251", "20541", "12168", "11732", "12162", "11477", "14758")
1441	GOBP_REGULATION_OF_CELL_SUBSTRATE_JUNCTION_ORGANIZATION	0.307143	0.752939	0.118815	-0.444071	-1.00928	60	c("11465", "11426", "16542", "19262", "232227", "13144", "11848", "16825", "19353", "14758", "18708", "76499", "14260")
1442	GOBP_OOCYTE_MATURATION	0.308489	0.754226	0.10925	-0.534647	-1.13068	18	c("51792", "20112", "230594", "12531", "230103")
1443	GOBP_VIRAL_TRANSLATION	0.308489	0.754226	0.10925	-0.534418	-1.13019	18	c("229663", "319278", "13669", "19205", "55944", "16865", "13211")
1444	GOBP_PROTEIN_K63_LINKED_DEUBIQUITINATION	0.308851	0.754589	0.103197	0.496589	1.05357	34	c("269523", "59029", "252870", "107976", "21929", "74112", "30940", "170822", "229603", "109359", "70527")
1445	GOBP_NEGATIVE_REGULATION_OF_ION_TRANSMEMBRANE_TRANSPORT	0.310023	0.756929	0.116739	-0.435273	-0.999556	62	c("14664", "11735", "13491", "215113", "17999", "16511", "108058", "12313", "18764", "13489", "13844", "56085")
1446	GOBP_TELOMERE_MAINTENANCE	0.310518	0.75696	0.0956031	0.62061	1.13886	124	c("56531", "15516", "15519", "66181", "12461", "56351", "21454", "15381", "216049", "69786", "67241", "53379")
1447	GOBP_MITOTIC_G1_S_TRANSITION_CHECKPOINT_SIGNALING	0.31068	0.75696	0.104733	0.516697	1.07798	27	c("19941", "17246", "22059")
1448	GOBP_MAINTENANCE_OF_PROTEIN_LOCATION	0.310427	0.75696	0.117766	-0.423093	-0.958909	80	c("11735", "231070", "102774", "68943", "19762", "18035", "216440", "103172", "64009", "56320", "18764", "66573", "51810", "12568", "54401", "11651")
1449	GOBP_NEURON_MIGRATION	0.311258	0.757044	0.0949752	0.687418	1.2557	131	c("20848", "215690", "234267")
1450	GOBP_POSITIVE_REGULATION_OF_NERVOUS_SYSTEM_DEVELOPMENT	0.310992	0.757044	0.126254	-0.614996	-1.19179	214	c("26395", "15251", "242384", "11426", "72162", "13047", "12323", "18508", "53872", "83701", "20563", "378937", "211187", "14567", "19283", "18481", "56320", "66354", "15182", "12168", "23966", "20666", "20482", "13489", "16195", "59041", "11418", "67287", "13844", "104015", "16979", "433485")
1451	GOBP_POSITIVE_REGULATION_OF_TRANSCRIPTION_ELONGATION_FROM_RNA_POLYMERASE_II_PROMOTER	0.311609	0.757044	0.107554	-0.5362	-1.12614	17	c("98053", "69562", "235497", "12455", "52609", "114741", "13716")
1452	GOBP_INTEGRATED_STRESS_RESPONSE_SIGNALING	0.311787	0.757044	0.103197	0.536014	1.1164	22	c("14828", "16210", "13198", "13665", "19246", "67878", "11911", "17872")
1453	GOBP_RESPONSE_TO_PH	0.311609	0.757044	0.107554	-0.506063	-1.10262	24	c("19326", "94178", "26373", "11418")
1454	GOBP_REGULATION_OF_SMALL_MOLECULE_METABOLIC_PROCESS	0.312102	0.757287	0.0925529	0.998797	1.50122	239	c("14913", "20848", "14695", "19674", "269523")
1455	GOBP_REGULATION_OF_TRANSCRIPTION_BY_RNA_POLYMERASE_I	0.312369	0.757414	0.10925	-0.493337	-1.09237	28	c("17975", "20587", "68077", "209011")
1456	GOBP_REGULATION_OF_DOUBLE_STRAND_BREAK_REPAIR_VIA_HOMOLOGOUS_RECOMBINATION	0.312649	0.757573	0.117766	-0.432521	-0.980052	65	c("11461", "233908", "74355", "72199", "13831", "27223", "236904", "50721", "67561")
1457	GOBP_INTERFERON_ALPHA_PRODUCTION	0.31323	0.758458	0.104344	0.567964	1.13737	16	c("19280", "20846", "13205")
1458	GOBP_STEROID_HORMONE_MEDIATED_SIGNALING_PATHWAY	0.313659	0.758458	0.0956031	0.537741	1.01267	109	c("22215", "20602", "22629", "12317", "217166", "224903", "13982", "56351", "67040", "65112", "93760", "23958", "67890", "70790", "66663", "70804", "66521", "15468", "16969", "381022", "93686")
1459	GOBP_EMBRYONIC_ORGAN_MORPHOGENESIS	0.313625	0.758458	0.122679	-0.496354	-1.0034	169	c("52906", "26417", "15251", "234593", "231070", "102774", "225164", "19130", "18508", "18764", "114873", "98711", "99683", "21385", "12162", "20666", "11477", "20687", "26413", "13844")
1460	GOBP_TELOMERE_ORGANIZATION	0.314476	0.758669	0.0946646	0.615469	1.12958	130	c("56531", "15516", "15519", "66181", "12461", "56351", "21454", "15381", "15081", "216049", "69786", "67241", "53379")
1461	GOBP_POSITIVE_REGULATION_OF_EPITHELIAL_CELL_MIGRATION	0.31405	0.758669	0.0943564	0.56078	1.04374	119	c("11947", "12317", "20356", "11600", "16398", "15289", "14173", "53869", "18750", "18186", "18643", "12339", "18760", "23991", "19878")
1462	GOBP_EMBRYONIC_PATTERN_SPECIFICATION	0.314607	0.758669	0.113313	-0.453813	-1.0251	47	c("70350", "18553", "20346", "17125", "12162", "72634", "18187", "12808")
1463	GOBP_REGULATION_OF_BMP_SIGNALING_PATHWAY	0.314286	0.758669	0.11725	-0.433027	-0.983184	70	c("56213", "22057", "217342", "18553", "16542", "320460", "12168", "94093", "329506", "20666", "20482")
1464	GOBP_REGULATION_OF_CALCIUM_ION_TRANSPORT	0.315359	0.759232	0.0934449	0.998503	1.66924	170	c("19674", "109676")
1465	GOBP_NEGATIVE_REGULATION_OF_SMOOTH_MUSCLE_CELL_MIGRATION	0.316327	0.759232	0.10673	-0.531585	-1.12504	19	c("234593", "20563", "11848", "23789")
1466	GOBP_REGULATION_OF_DNA_DAMAGE_RESPONSE_SIGNAL_TRANSDUCTION_BY_P53_CLASS_MEDIATOR	0.316562	0.759232	0.108394	-0.491498	-1.0883	28	17319
1467	GOBP_REGULATION_OF_PHOSPHOLIPASE_C_ACTIVITY	0.315476	0.759232	0.105125	0.517857	1.08472	25	c("13649", "14682", "16590", "13982", "14173", "15461")
1468	GOBP_QUINONE_METABOLIC_PROCESS	0.316562	0.759232	0.108394	-0.489777	-1.08449	28	58810
1469	GOBP_NEGATIVE_CHEMOTAXIS	0.315789	0.759232	0.111463	-0.461487	-1.04297	43	c("26456", "20563", "211187", "20346", "11848", "13841", "18187", "211323", "22253", "16410")
1470	GOBP_TELOMERE_MAINTENANCE_VIA_TELOMERE_LENGTHENING	0.316159	0.759232	0.115734	-0.422318	-0.967477	74	c("26417", "26407", "72162", "15382", "21749", "12469", "219150", "12465", "51810", "26413", "59125", "68275", "52864", "75764", "12468", "237107", "21951")
1471	GOBP_REGULATION_OF_DNA_RECOMBINATION	0.316176	0.759232	0.118815	-0.417494	-0.910469	104	c("11461", "233908", "22042", "74355", "72199", "107823", "225888", "13831", "27223", "17686", "236904", "232210", "50721", "225160", "67561", "22210", "13871", "55982", "14958", "65113", "66233")
1472	GOBP_NEGATIVE_REGULATION_OF_REACTIVE_OXYGEN_SPECIES_METABOLIC_PROCESS	0.317181	0.759829	0.111463	-0.463701	-1.05031	36	c("15251", "68943", "11848")
1473	GOBP_CERAMIDE_BIOSYNTHETIC_PROCESS	0.317241	0.759829	0.114267	-0.449044	-1.02049	53	c("26877", "20597", "22234", "67260", "20448", "93898", "50935", "20451", "11686", "56336", "20441", "57370", "26938")
1474	GOBP_TRANSPOSITION	0.317719	0.760328	0.106323	-0.533308	-1.12007	17	c("230594", "209011", "212281", "238690", "104271")
1475	GOBP_PROTEIN_LOCALIZATION_TO_MITOCHONDRION	0.317881	0.760328	0.0937465	0.541262	1.00988	116	c("72170", "67749", "30057", "12315", "66105", "15519", "59026", "30055", "75734", "66437", "67713", "606496", "67067", "67184", "11983", "13198", "67952", "66177", "12177", "66169", "56330", "56044", "11632", "53600", "19155", "56428", "27061", "56322", "15275", "231430", "69934")
1476	GOBP_RESPONSE_TO_GAMMA_RADIATION	0.318102	0.760341	0.0972151	0.458823	0.977431	49	c("19941", "14828", "12048", "15461", "17246", "11810", "22059", "12028", "24086", "15499")
1477	GOBP_CELLULAR_RESPONSE_TO_STARVATION	0.318333	0.760379	0.0940503	0.66118	1.2037	133	c("27220", "14828")
1478	GOBP_CELLULAR_RESPONSE_TO_ABIOTIC_STIMULUS	0.320251	0.760536	0.0902635	0.9988	1.48151	263	c("14539", "20215", "19888", "20147", "212541", "14685", "19941")
1479	GOBP_CYTOPLASMIC_TRANSLATION	0.320066	0.760536	0.0934449	0.762111	1.36546	141	c("269261", "56040", "27367", "20088", "19941", "67097", "20102", "22121", "110954", "20115", "27050", "54217", "65019", "20116", "68436", "20005", "20103", "20055", "76846", "19921", "78294", "270106", "76808", "19989", "19933", "19951", "66480", "26451", "67427", "20044", "20091", "19896", "68052", "66489", "27207", "20104", "19942", "66475", "20054", "267019", "20042", "20085", "67025", "19988…
	""68193""
1480	GOBP_COENZYME_A_METABOLIC_PROCESS	0.318841	0.760536	0.10714	-0.531097	-1.12317	18	c("15357", "74114", "104112", "73132")
1481	GOBP_REGULATION_OF_PROTON_TRANSPORT	0.319846	0.760536	0.102449	0.548016	1.11215	18	c("17992", "12856", "66114", "60595")
1482	GOBP_INTRACILIARY_TRANSPORT	0.319923	0.760536	0.10208	0.492902	1.04429	33	c("56350", "18536", "17152", "67042", "19893", "16569", "21821", "245866", "213081", "78802", "67694", "75782", "12589")
1483	GOBP_MULTICELLULAR_ORGANISMAL_RESPONSE_TO_STRESS	0.319249	0.760536	0.11524	-0.440395	-1.0033	59	c("13491", "14806", "19055", "237253", "108073", "11816", "72194", "19713", "13844", "11651", "18013")
1484	GOBP_REGULATION_OF_CHROMOSOME_SEPARATION	0.319347	0.760536	0.114751	-0.440481	-1.00161	56	c("19357", "108989", "59008")
1485	GOBP_POSITIVE_REGULATION_OF_PROTEIN_LOCALIZATION_TO_NUCLEUS	0.319048	0.760536	0.116234	-0.427465	-0.971466	68	c("18053", "19384", "22042", "51812", "108989", "12488", "18709", "12469", "21849", "12465", "11651", "18708", "15183", "12468", "70572")
1486	GOBP_PROTEIN_TARGETING_TO_MEMBRANE	0.320339	0.760536	0.0946646	0.494025	0.940721	103	c("69276", "15444", "14828", "54208", "16500", "66212", "75734", "27058", "66437", "17938", "66661", "67841", "56297", "75608", "75965", "66384", "23991", "15461", "56715", "12662", "224454")
1487	GOBP_POSITIVE_REGULATION_OF_DEFENSE_RESPONSE	0.324633	0.760679	0.0916795	0.998451	1.68224	169	c("66259", "13202")
1488	GOBP_REGULATION_OF_CYTOSOLIC_CALCIUM_ION_CONCENTRATION	0.3232	0.760679	0.0908241	0.998642	1.57517	206	c("214111", "109676")
1489	GOBP_NUCLEOSIDE_PHOSPHATE_BIOSYNTHETIC_PROCESS	0.3248	0.760679	0.0905429	0.998618	1.56738	207	c("14913", "19674", "11947")
1490	GOBP_CAMERA_TYPE_EYE_DEVELOPMENT	0.321821	0.760679	0.0899861	0.998793	1.4815	263	c("19888", "20147", "19133", "22157", "212541", "14685", "108013")
1491	GOBP_GLYCEROLIPID_METABOLIC_PROCESS	0.324841	0.760679	0.0902635	0.99885	1.42146	302	c("14695", "67452")
1492	GOBP_G_PROTEIN_COUPLED_RECEPTOR_SIGNALING_PATHWAY	0.326087	0.760679	0.0886261	0.998998	1.24364	463	c("14539", "20028", "27220", "20215", "20147", "14695", "14699", "212541", "14685", "54611")
1493	GOBP_RESPIRATORY_CHAIN_COMPLEX_IV_ASSEMBLY	0.321293	0.760679	0.101351	0.530276	1.10445	22	c("12856", "52469", "66379", "66278", "231430", "67892", "69089", "100503890", "68033", "66359", "69577", "66821", "70383")
1494	GOBP_RNA_5_END_PROCESSING	0.321224	0.760679	0.101714	0.522951	1.09894	23	c("102614", "70683", "117109", "30946", "67676", "71701", "54364", "74097", "67053", "66161", "208366", "67724")
1495	GOBP_REGULATION_OF_RAC_PROTEIN_SIGNAL_TRANSDUCTION	0.321839	0.760679	0.101714	0.528963	1.09842	21	c("20262", "319974", "56486", "11845", "108155", "18015")
1496	GOBP_REGULATION_OF_DEFENSE_RESPONSE_TO_VIRUS_BY_HOST	0.322896	0.760679	0.102822	0.525669	1.09474	24	c("20846", "15519", "80985", "54633", "21929")
1497	GOBP_NEGATIVE_REGULATION_OF_POTASSIUM_ION_TRANSPORT	0.327083	0.760679	0.10592	-0.516261	-1.09323	21	c("11735", "16511")
1498	GOBP_PROTEIN_HYDROXYLATION	0.325301	0.760679	0.103958	-0.49388	-1.09197	25	c("74443", "65973", "18453", "104799", "18451", "107817", "112406", "66180", "18822", "53381", "210530", "233405")
1499	GOBP_MONOCYTE_CHEMOTAXIS	0.32696	0.760679	0.100633	0.5177	1.0879	23	c("20085", "20315", "15289", "20300", "20312", "19252", "27226")
1500	GOBP_SECONDARY_METABOLIC_PROCESS	0.324948	0.760679	0.10673	-0.465183	-1.05718	32	58810
1501	GOBP_FATTY_ACYL_COA_METABOLIC_PROCESS	0.324841	0.760679	0.107554	-0.46401	-1.05152	34	c("106529", "56348", "14081", "19063", "50790", "107476", "15488", "70757", "30963", "270076")
1502	GOBP_REGULATION_OF_LONG_TERM_SYNAPTIC_POTENTIATION	0.320713	0.760679	0.111463	-0.465539	-1.04918	39	c("19122", "56637", "11820", "59287", "11816", "12307", "18412", "13489", "13844")
1503	GOBP_REGULATION_OF_P38MAPK_CASCADE	0.327044	0.760679	0.106323	-0.460868	-1.04737	32	c("13197", "69601", "26407", "225392")
1504	GOBP_RESPONSE_TO_CHEMOKINE	0.32321	0.760679	0.10925	-0.463076	-1.04733	35	c("15251", "20496", "20563", "11848")
1505	GOBP_REGULATION_OF_SPINDLE_ORGANIZATION	0.324619	0.760679	0.10925	-0.455162	-1.03413	40	c("73420", "20479", "108989", "51810", "18571")
1506	GOBP_BLASTOCYST_FORMATION	0.323917	0.760679	0.100279	0.485748	1.03057	34	c("66055", "17684", "16477", "26554", "68585", "107071")
1507	GOBP_REGULATION_OF_ESTABLISHMENT_OF_PLANAR_POLARITY	0.323462	0.760679	0.112379	-0.446789	-1.01357	50	c("50791", "11848", "99683", "53883", "19353", "13543", "93840", "74025")
1508	GOBP_ARTERY_MORPHOGENESIS	0.324385	0.760679	0.111011	-0.44924	-1.00945	44	c("19130", "21808", "18764", "11816", "16835", "99683", "12168", "21385")
1509	GOBP_REGULATION_OF_SMOOTH_MUSCLE_CONTRACTION	0.326126	0.760679	0.0972151	0.462252	1.00601	44	c("16398", "16590", "67972", "20655", "98741", "268860", "52690", "66612")
1510	GOBP_ANTEROGRADE_AXONAL_TRANSPORT	0.323214	0.760679	0.0972151	0.46165	0.982878	48	c("67749", "16561", "16560", "20655", "11776", "23859", "117197", "216344", "235180", "68566", "11777")
1511	GOBP_CILIUM_OR_FLAGELLUM_DEPENDENT_CELL_MOTILITY	0.323113	0.760679	0.114751	-0.42091	-0.96382	73	c("102774", "73420", "232286", "78784", "66573")
1512	GOBP_MEIOTIC_CELL_CYCLE	0.326478	0.760679	0.119888	-0.480633	-0.9601	175	c("19357", "19052", "51792", "22187", "20112", "12530", "21749", "16337", "103768", "217716", "12531", "74237", "230103", "223989", "209011", "230700", "68275", "56335", "24061", "72634", "67333", "52864", "22697", "13870", "17886", "22589", "22210", "230809", "56739", "66180", "12190", "15512", "71836", "72554", "99412", "240255", "223697", "52683", "51885", "50505", "56371", "78658", "56017", "…
1513	GOBP_CHROMATIN_REMODELING	0.326478	0.760679	0.119888	-0.477069	-0.95298	175	c("18148", "11461", "22110", "21969", "233532", "54624", "54561", "51812", "22289", "268281", "15182", "20587", "245688", "116848", "20588", "76804", "68094", "15361", "230674", "12648", "68047", "214899", "19645", "29871", "15441", "320713", "217031", "116870", "244349")
1514	GOBP_POSITIVE_REGULATION_OF_CALCIUM_ION_TRANSPORT	0.322414	0.760679	0.095288	0.470555	0.941253	80	c("109676", "12314", "12315", "22393", "21838", "20315", "20191", "67972", "22218", "12296", "26556")
1515	GOBP_SPROUTING_ANGIOGENESIS	0.325926	0.760679	0.11725	-0.418424	-0.92154	95	c("18746", "50754", "18053", "15370", "14645", "16542", "13854", "20563", "14164", "246703", "22340", "11848", "20620", "18710", "17125")
1516	GOBP_SULFUR_COMPOUND_BIOSYNTHETIC_PROCESS	0.326781	0.760679	0.116739	-0.416433	-0.905185	122	c("58810", "106529", "56348", "14870", "74241", "207182", "18604", "104112", "14081", "20617", "246221", "19063", "20441", "235339", "50790", "23971", "107476", "56369", "108902", "76775", "67873", "60525", "14651")
1517	GOBP_NEGATIVE_REGULATION_OF_CELL_GROWTH	0.326582	0.760679	0.118815	-0.434471	-0.896027	146	c("19052", "51792", "13806", "12226", "21960", "17756", "13176", "11606", "26456", "21808", "20563", "28185", "20346", "14199", "12569", "74132", "12168", "245688", "72674", "12568", "13841", "229681")
1518	GOBP_REGULATION_OF_CELLULAR_COMPONENT_SIZE	0.3281	0.761595	0.0888945	0.998836	1.4459	288	c("14695", "15516")
1519	GOBP_INHIBITORY_SYNAPSE_ASSEMBLY	0.327869	0.761595	0.104733	-0.535121	-1.10445	16	c("14406", "14402", "14401", "14395", "14394")
1520	GOBP_DNA_TEMPLATED_TRANSCRIPTION_TERMINATION	0.328125	0.761595	0.101714	0.537519	1.09421	19	c("68991", "106583", "17188", "67005", "27374", "545725", "20020", "224432")
1521	GOBP_GLYCOSYL_COMPOUND_METABOLIC_PROCESS	0.328571	0.76213	0.114267	-0.437814	-0.995059	60	c("58810", "11534", "11821", "224794", "21915", "100929", "230101", "71665", "71891", "21823")
1522	GOBP_POSITIVE_REGULATION_OF_PROTEIN_MODIFICATION_BY_SMALL_PROTEIN_CONJUGATION_OR_REMOVAL	0.328859	0.762296	0.0925529	0.54258	0.99732	123	c("22215", "269523", "14828", "59026", "22393", "11600", "16898", "606496", "70620", "66245", "17846", "11798", "26554", "59004", "76863", "75826", "75141", "56486", "23988")
1523	GOBP_CYCLIC_NUCLEOTIDE_METABOLIC_PROCESS	0.329524	0.763336	0.0999277	0.491952	1.04042	32	c("23984", "238871", "19883", "11514", "432530", "29863", "18583", "14919", "242202")
1524	GOBP_MYELIN_ASSEMBLY	0.330078	0.764118	0.101351	0.537304	1.09378	19	c("109676", "77116", "12527")
1525	GOBP_POSITIVE_REGULATION_OF_CELL_DEVELOPMENT	0.331536	0.764133	0.122108	-0.595574	-1.14031	221	c("26395", "15251", "11426", "72162", "13047", "12323", "29873", "18508", "53872", "83701", "20563", "14567", "19283", "18481", "56320", "66354", "15182", "19713", "12168", "23966", "20666", "19353", "20482", "13489", "16195", "59041", "67287", "13844", "104015", "18453")
1526	GOBP_POSITIVE_REGULATION_OF_PROTEIN_POLYUBIQUITINATION	0.333333	0.764133	0.0999277	0.56162	1.11974	15	c("70620", "11798", "56486", "13205")
1527	GOBP_POSITIVE_REGULATION_OF_PROTEIN_LOCALIZATION_TO_CELL_SURFACE	0.333333	0.764133	0.0999277	0.560048	1.1166	15	c("15516", "20908", "20909", "99237", "67564")
1528	GOBP_EMBRYONIC_HEMOPOIESIS	0.330612	0.764133	0.103958	-0.526239	-1.11372	19	c("15251", "16542", "58231")
1529	GOBP_FOREBRAIN_NEURON_DEVELOPMENT	0.333333	0.764133	0.104344	-0.550463	-1.10815	15	c("22187", "94229", "18072", "20346")
1530	GOBP_NEGATIVE_REGULATION_OF_HYDROLASE_ACTIVITY	0.331551	0.764133	0.121543	-0.569337	-1.10304	209	14456
1531	GOBP_REGULATION_OF_MORPHOGENESIS_OF_A_BRANCHING_STRUCTURE	0.333333	0.764133	0.104733	-0.46526	-1.04771	31	c("94275", "11606", "238386", "12162", "50721", "319757", "14025")
1532	GOBP_MEMBRANE_DEPOLARIZATION_DURING_ACTION_POTENTIAL	0.333333	0.764133	0.105125	-0.458257	-1.04144	32	c("11735", "20541", "16511", "20266", "58226", "83997", "20265", "72821")
1533	GOBP_REGULATION_OF_MORPHOGENESIS_OF_AN_EPITHELIUM	0.332599	0.764133	0.108394	-0.457939	-1.03592	38	c("94275", "11606", "14164", "238386", "21385", "12162")
1534	GOBP_FATTY_ACID_DERIVATIVE_METABOLIC_PROCESS	0.332564	0.764133	0.111463	-0.445513	-1.00321	49	c("106529", "56348", "78894", "207182", "14081", "26394", "19063", "50790", "67041", "107476", "208982", "15488", "70757", "30963", "270076")
1535	GOBP_POSITIVE_REGULATION_OF_PEPTIDE_SECRETION	0.333333	0.764133	0.111918	-0.43678	-0.993193	56	c("15251", "18642", "14645", "78894", "215999", "67151", "13489", "50790", "67041", "54393", "14661", "76303", "103988")
1536	GOBP_NEGATIVE_REGULATION_OF_RESPONSE_TO_WOUNDING	0.330357	0.764133	0.0959207	0.45807	0.975257	48	c("19280", "106014", "20720", "12258", "237847", "268860", "14173", "101490", "76707", "230959", "19211")
1537	GOBP_NEGATIVE_REGULATION_OF_APOPTOTIC_SIGNALING_PATHWAY	0.332468	0.764133	0.119348	-0.491905	-0.971101	180	c("17319", "268373", "72393", "15251", "13806", "20254", "64209", "68943", "56637", "66092", "66168", "110213", "66505", "14870", "19099", "20656")
1538	GOBP_DICARBOXYLIC_ACID_TRANSPORT	0.333333	0.764133	0.0931455	0.458078	0.950907	68	c("20910", "54208", "20512", "20983", "65106", "268860", "20511", "14816", "67863", "72961", "226407")
1539	GOBP_CILIUM_MOVEMENT	0.332506	0.764133	0.116234	-0.422421	-0.930041	90	c("102774", "73420", "232286", "78784", "66573", "53883", "68001", "67378", "212670", "22210", "74025", "21336", "77505", "69697", "14894", "16330")
1540	GOBP_MICROTUBULE_ORGANIZING_CENTER_LOCALIZATION	0.334755	0.766792	0.10592	-0.473492	-1.05298	29	c("100986", "16573", "19386")
1541	GOBP_ENDOCYTIC_RECYCLING	0.334928	0.766792	0.113313	-0.42112	-0.957845	69	c("234593", "19326", "65114", "73288", "28006", "216831", "224705", "231876", "329260", "68505", "68112", "68299", "13858")
1542	GOBP_POSITIVE_REGULATION_OF_MORPHOGENESIS_OF_AN_EPITHELIUM	0.335378	0.767325	0.103197	-0.519055	-1.0991	20	c("94275", "11606", "50721", "319757")
1543	GOBP_RESPONSE_TO_OXYGEN_LEVELS	0.338073	0.768062	0.0875697	0.998695	1.49561	250	c("14699", "67749")
1544	GOBP_SALIVARY_GLAND_DEVELOPMENT	0.338086	0.768062	0.102449	-0.495866	-1.0804	24	c("18970", "18508", "21808", "20346", "18028", "238386", "12162")
1545	GOBP_ZINC_ION_HOMEOSTASIS	0.336595	0.768062	0.100279	0.513127	1.06862	24	c("17748", "17751", "11776", "17750")
1546	GOBP_ANTERIOR_POSTERIOR_AXIS_SPECIFICATION	0.3375	0.768062	0.103958	-0.457128	-1.03422	33	c("70350", "18553", "16825", "19821", "72634")
1547	GOBP_RESPONSE_TO_AMINO_ACID_STARVATION	0.337079	0.768062	0.10882	-0.443835	-1.00256	47	c("26417", "320311", "56032", "252875", "26413", "54170", "68441", "245670")
1548	GOBP_MICROTUBULE_DEPOLYMERIZATION	0.337017	0.768062	0.096563	0.465145	1.00161	40	c("17318", "20262", "29877", "140810", "14168", "23991", "17755", "216965", "270058", "76707", "11789", "260315")
1549	GOBP_MRNA_CATABOLIC_PROCESS	0.337766	0.768062	0.119888	-0.506455	-0.983631	211	c("18148", "16341", "66870", "233908", "11991", "22057", "12696", "72162", "229663", "18772", "230594", "70439", "74203", "225363", "100715", "17876", "51810", "71997", "227331", "233789", "26383", "11651", "68134", "56335", "234594", "69902", "56403", "12006", "15572", "75553")
1550	GOBP_REGULATION_OF_MICROTUBULE_BASED_PROCESS	0.335958	0.768062	0.119348	-0.489665	-0.959591	204	c("18148", "100986", "102774", "73420", "20479", "11426", "56637", "17756", "108989", "67886", "12121", "12569", "13589", "14228", "11848", "22153", "78926", "20620", "51810", "19353", "67254", "18571", "20617", "68001", "68121", "74256", "67378", "76499", "230101")
1551	GOBP_GLAND_MORPHOGENESIS	0.336516	0.768062	0.112843	-0.418132	-0.947177	81	c("50754", "18970", "19130", "18508", "21808", "20346", "18028", "94109", "14164", "238386", "21385", "12162")
1552	GOBP_REGULATION_OF_MITOTIC_NUCLEAR_DIVISION	0.338095	0.768062	0.112379	-0.410353	-0.933691	77	c("19357", "108989", "16337", "59008", "13144", "69562", "12162")
1553	GOBP_PROTEIN_PROCESSING	0.337629	0.768062	0.117766	-0.441443	-0.895129	165	c("12876", "13806", "27377", "20112", "19122", "20394", "18553", "76884", "74585", "69597", "14950", "59287", "233744", "18747", "65973", "18655", "18549", "70495", "226548")
1554	GOBP_CARBOHYDRATE_METABOLIC_PROCESS	0.338509	0.768247	0.08654	0.998934	1.27109	447	c("20848", "14695", "14768")
1555	GOBP_MATURATION_OF_LSU_RRNA	0.339048	0.768247	0.0982123	0.49505	1.04213	28	c("19989", "19896", "66489", "20826", "66409", "12181", "74035", "67239")
1556	GOBP_PTERIDINE_CONTAINING_COMPOUND_METABOLIC_PROCESS	0.338983	0.768247	0.0975449	0.492302	1.0392	30	c("110391", "20751", "665563", "14275", "108147", "210009", "17768")
1557	GOBP_REGULATION_OF_MYELOID_LEUKOCYTE_MEDIATED_IMMUNITY	0.338983	0.768247	0.0975449	0.479672	1.01768	34	c("20910", "56715", "20909", "12326", "14389", "104721", "110279")
1558	GOBP_NEURON_PROJECTION_ORGANIZATION	0.339559	0.768911	0.0913924	0.449213	0.896039	82	c("22215", "12631", "103967", "16560", "77097", "13048", "216049", "26556", "327814")
1559	GOBP_HISTONE_H3_DEACETYLATION	0.340122	0.769693	0.10208	-0.524114	-1.10076	17	c("71514", "15182", "232232", "209011", "50721")
1560	GOBP_EXIT_FROM_MITOSIS	0.340344	0.769701	0.0982123	0.51228	1.07651	23	c("217124", "68193", "75608", "68953", "76707", "52432", "218294", "13860", "77891", "105513", "50850")
1561	GOBP_NUCLEOBASE_BIOSYNTHETIC_PROCESS	0.342159	0.769857	0.101714	-0.520976	-1.09417	17	c("229363", "11821", "66588", "51797", "56749", "231327", "108037")
1562	GOBP_MITOCHONDRIAL_CYTOCHROME_C_OXIDASE_ASSEMBLY	0.341797	0.769857	0.0992333	0.529464	1.07782	19	c("12856", "52469", "66379", "66278", "231430", "69089", "100503890", "68033", "66359", "69577", "66821")
1563	GOBP_GLANDULAR_EPITHELIAL_CELL_DEVELOPMENT	0.342159	0.769857	0.101714	-0.491388	-1.07064	24	c("56637", "18508", "12753", "102247", "14104", "11651", "18607", "319757")
1564	GOBP_REGULATION_OF_PROTEIN_MATURATION	0.341573	0.769857	0.107972	-0.439254	-0.992217	47	c("13806", "20112", "19122", "233744", "18747")
1565	GOBP_REGULATION_OF_LIPID_CATABOLIC_PROCESS	0.341727	0.769857	0.0943564	0.450551	0.974114	45	c("21833", "11682", "66117", "67885", "26874", "16367", "56690", "384783", "12894", "66887", "70461")
1566	GOBP_POSITIVE_REGULATION_OF_NEURON_PROJECTION_DEVELOPMENT	0.341709	0.769857	0.11524	-0.421793	-0.885614	131	c("234593", "50791", "69601", "241514", "72162", "12323", "19762", "12492", "11606", "20266", "53872", "20713", "18481", "71900", "56320", "11816", "18213", "19713", "269254", "12162", "14348", "109905", "107035", "17973", "13844", "12805", "20222", "23965", "15572", "12808", "11932", "225849", "20430", "19242", "18759", "330863", "70237", "11881", "77480")
1567	GOBP_LYSOSOMAL_TRANSPORT	0.340796	0.769857	0.114751	-0.407586	-0.881956	114	c("19156", "68943", "20479", "17999", "12492", "65114", "27057", "218035", "71900", "54376", "14339", "17113", "15481", "140723", "231580", "80743", "70297", "67095", "55946", "224705", "15239", "104799", "11852", "68505", "20615", "68299", "16784", "71732", "93711")
1568	GOBP_RECOMBINATIONAL_REPAIR	0.340852	0.769857	0.11524	-0.424223	-0.881747	148	c("11461", "19357", "67788", "233908", "71514", "74355", "72199", "13831", "68275", "27223", "71175", "52864", "75764", "236904", "71567", "50721", "16882", "67561", "234736")
1569	GOBP_TRANSCRIPTION_BY_RNA_POLYMERASE_I	0.343049	0.769897	0.107554	-0.440702	-0.99234	45	c("17975", "20587", "68077", "116848", "209011", "21340", "73674", "13871", "66467", "106298")
1570	GOBP_REGULATION_OF_TELOMERASE_ACTIVITY	0.343049	0.769897	0.107554	-0.440455	-0.991784	45	c("26417", "11991", "26407", "21749", "93898", "219150", "26413", "59125", "67459")
1571	GOBP_GLUTATHIONE_METABOLIC_PROCESS	0.342908	0.769897	0.0940503	0.453124	0.959786	47	c("625249", "65106", "20655", "20511", "67160")
1572	GOBP_EPITHELIAL_TO_MESENCHYMAL_TRANSITION	0.342569	0.769897	0.11524	-0.413833	-0.890432	113	c("19052", "15251", "69601", "56637", "21808", "15182", "21849", "12162", "70769", "72674", "11477")
1573	GOBP_GLUTAMATE_SECRETION	0.344423	0.771118	0.0988903	0.544	1.09156	17	c("20910", "20983", "226407")
1574	GOBP_REGULATION_OF_DENDRITE_EXTENSION	0.344106	0.771118	0.0972151	0.518518	1.07996	22	c("20979", "20983", "116837", "382018", "81904", "54338", "70834", "83814")
1575	GOBP_CELL_FATE_DETERMINATION	0.344468	0.771118	0.102822	-0.493407	-1.06478	23	c("19130", "18508", "114873", "21385")
1576	GOBP_POSITIVE_REGULATION_OF_DEPHOSPHORYLATION	0.343891	0.771118	0.107972	-0.440337	-0.994887	48	c("268373", "50791", "68943", "74585", "12313", "20597", "108954")
1577	GOBP_NEGATIVE_REGULATION_OF_PROTEIN_CONTAINING_COMPLEX_DISASSEMBLY	0.344768	0.771302	0.0911073	0.446808	0.937544	65	c("17318", "50876", "29877", "106583", "20740", "140810", "14168", "23991", "17755", "216965", "19230", "76707", "11518", "18706", "11789", "260315", "14489", "20741", "224432", "11519", "13860", "80297", "12340", "225115", "20257")
1578	GOBP_AEROBIC_RESPIRATION	0.345059	0.771462	0.0897105	0.700261	1.22285	151	c("11947", "269523", "68197", "66916", "12857", "27425", "17992", "595136", "66377", "12859", "67264", "12866", "66576", "12858", "22272", "14004", "57423", "67267", "67130", "66152", "17991", "230075", "407785", "68375", "54405", "66416", "78330", "11957", "68194", "67530", "70316", "20463", "66694", "13063", "28080", "12861", "11958", "67126", "68202", "66091", "68198", "66114", "67680", "18597…
1579	GOBP_NEGATIVE_REGULATION_OF_ION_TRANSMEMBRANE_TRANSPORTER_ACTIVITY	0.346154	0.772442	0.107554	-0.436531	-0.986289	48	c("14664", "11735", "13491", "17999", "108058", "12313", "18764", "13489", "13844", "56085")
1580	GOBP_REGULATION_OF_NEURAL_PRECURSOR_CELL_PROLIFERATION	0.345882	0.772442	0.110122	-0.425895	-0.975404	61	c("15251", "19130", "18508", "19283", "11848", "13489", "216190")
1581	GOBP_ORGAN_GROWTH	0.346154	0.772442	0.0894367	0.463496	0.875027	108	c("22215", "17684", "16000", "606496", "13982", "20655", "14173")
1582	GOBP_SENSORY_ORGAN_DEVELOPMENT	0.347134	0.773162	0.08654	0.998921	1.2809	418	c("20848", "19888", "20147", "19133", "22157", "14699", "212541", "14685", "108013")
1583	GOBP_NEGATIVE_REGULATION_OF_ALPHA_BETA_T_CELL_ACTIVATION	0.347909	0.773162	0.096563	0.51523	1.07311	22	c("56468", "15289", "381305", "12053", "16952", "15216", "20371")
1584	GOBP_CARDIAC_MUSCLE_CELL_PROLIFERATION	0.348008	0.773162	0.102449	-0.452651	-1.0287	32	c("234593", "21808", "23966", "17125", "21385")
1585	GOBP_GLUTAMATE_RECEPTOR_SIGNALING_PATHWAY	0.348416	0.773162	0.10714	-0.436348	-0.985875	48	c("19122", "14806", "14802", "11820", "14810", "53623", "59287", "12569", "108073", "230235", "231871")
1586	GOBP_MAINTENANCE_OF_PROTEIN_LOCATION_IN_CELL	0.348449	0.773162	0.110565	-0.434523	-0.983198	55	c("11735", "231070", "102774", "68943", "19762", "216440", "103172", "64009", "56320", "51810", "12568", "11651")
1587	GOBP_RIBOSOME_ASSEMBLY	0.347319	0.773162	0.10925	-0.427742	-0.972642	56	18148
1588	GOBP_REGULATION_OF_UBIQUITIN_PROTEIN_TRANSFERASE_ACTIVITY	0.348294	0.773162	0.0931455	0.450404	0.954024	47	c("20115", "65019", "67427", "20054", "67025", "16898", "76863", "70369", "23988", "19211", "12151")
1589	GOBP_ENDOPLASMIC_RETICULUM_UNFOLDED_PROTEIN_RESPONSE	0.347619	0.773162	0.110565	-0.419653	-0.953711	68	c("226090", "69601", "64209", "67819", "216440", "56491", "20856", "108954", "226641", "56424", "17973", "26754", "23802", "19255", "18708")
1590	GOBP_REGULATION_OF_PROTEIN_DEPOLYMERIZATION	0.347603	0.773162	0.0905429	0.442959	0.913078	71	c("17318", "50876", "29877", "20356", "57028", "22388", "20740", "140810", "14168", "23991", "17755", "216965", "19230", "270058", "76707", "11518", "18706", "11789", "260315", "14489", "20741", "11519", "13860", "80297", "12340", "225115", "20257")
1591	GOBP_POSITIVE_REGULATION_OF_HEART_RATE	0.348928	0.773424	0.0978773	0.526038	1.07879	20	c("238871", "20191", "22003", "11550", "20510", "54140", "13615")
1592	GOBP_REGULATION_OF_ACTION_POTENTIAL	0.349005	0.773424	0.0934449	0.459171	0.996193	39	c("109676", "12315", "16500", "20191", "22218", "14168", "433809", "12293", "14265", "14167")
1593	GOBP_GANGLIOSIDE_BIOSYNTHETIC_PROCESS	0.354037	0.77581	0.100633	-0.540591	-1.08827	15	c("20448", "50935", "20451", "56336", "20441", "26938")
1594	GOBP_REPRODUCTIVE_BEHAVIOR	0.351562	0.77581	0.0975449	0.52642	1.07162	19	c("21833", "217124", "56710")
1595	GOBP_GANGLIOSIDE_METABOLIC_PROCESS	0.35084	0.77581	0.10208	-0.501526	-1.07115	22	c("20448", "50935", "20451", "56336", "20441", "26938", "18010", "14667", "15212", "14421", "76524", "11305", "54218")
1596	GOBP_REGULATION_OF_ESTABLISHMENT_OR_MAINTENANCE_OF_CELL_POLARITY	0.355513	0.77581	0.095288	0.510379	1.063	22	c("211673", "193385", "19878", "52822", "79264", "107351", "217325", "263406", "71653")
1597	GOBP_REGULATION_OF_CARDIAC_MUSCLE_CELL_PROLIFERATION	0.355159	0.77581	0.0978773	0.502898	1.05338	25	c("17684", "14173", "19211", "22762", "26416", "16468", "17260")
1598	GOBP_REGULATION_OF_MICROTUBULE_BASED_MOVEMENT	0.354298	0.77581	0.101351	-0.474517	-1.0507	28	c("102774", "73420", "17756", "68001", "67378", "73668")
1599	GOBP_POSTSYNAPTIC_MEMBRANE_ORGANIZATION	0.356077	0.77581	0.10208	-0.465622	-1.03548	29	c("268566", "380702", "18190", "14658", "11816", "13844")
1600	GOBP_NEGATIVE_REGULATION_OF_DNA_BIOSYNTHETIC_PROCESS	0.352201	0.77581	0.101714	-0.451236	-1.02548	32	c("15382", "21749", "93898", "12168", "51810", "13134", "237107", "50912", "50505", "68964")
1601	GOBP_COCHLEA_DEVELOPMENT	0.355748	0.77581	0.103197	-0.448322	-1.01396	35	c("18213", "12307", "21385", "55978", "13543", "14401", "13838", "21417")
1602	GOBP_RESPONSE_TO_ESTROGEN	0.35307	0.77581	0.104344	-0.446856	-1.0099	43	c("67788", "27057", "22378", "23808")
1603	GOBP_TOXIN_TRANSPORT	0.35249	0.77581	0.0962406	0.476658	1.00988	33	c("14828", "12461", "21454", "18186", "11307", "16974", "100972", "50934")
1604	GOBP_REGULATION_OF_EPIDERMIS_DEVELOPMENT	0.356322	0.77581	0.0956031	0.473376	1.00293	33	c("19878", "93691", "18103", "17937", "81535", "17936", "67996", "18128", "16661", "19206", "12192", "18612", "195733", "17979", "15208")
1605	GOBP_ESTABLISHMENT_OF_ENDOTHELIAL_BARRIER	0.354015	0.77581	0.0931455	0.456857	0.987554	38	c("21872", "238871", "19324", "19878", "76089", "17931", "11518")
1606	GOBP_NUCLEOSIDE_BISPHOSPHATE_BIOSYNTHETIC_PROCESS	0.355609	0.77581	0.10925	-0.432508	-0.978639	55	c("106529", "56348", "18604", "104112", "14081", "20617", "19063", "235339", "50790", "23971", "107476", "73132", "60525", "70757", "211347", "30963", "270076")
1607	GOBP_REGULATION_OF_DENDRITE_MORPHOGENESIS	0.356459	0.77581	0.10925	-0.431183	-0.966769	57	c("72162", "56637", "13047", "17999", "12323", "19055", "53872", "18481", "56320", "665113", "67287", "13844", "56876", "13838", "210933", "70237", "11444", "231672", "76454")
1608	GOBP_REGULATION_OF_CARDIAC_MUSCLE_CONTRACTION	0.356383	0.77581	0.0911073	0.444042	0.935043	52	c("109676", "12314", "12315", "238871", "20191", "22218", "14168", "13405", "433809")
1609	GOBP_NEGATIVE_REGULATION_OF_TRANSFORMING_GROWTH_FACTOR_BETA_RECEPTOR_SIGNALING_PATHWAY	0.352531	0.77581	0.0908241	0.441496	0.922183	62	c("14828", "114715", "24063", "65112", "98403", "23863", "101809", "16969", "23988", "21809", "114716", "22059", "19042")
1610	GOBP_POSITIVE_REGULATION_OF_TRANSPORTER_ACTIVITY	0.354523	0.77581	0.111011	-0.410087	-0.906764	91	c("14664", "11735", "100986", "13491", "68943", "77574", "11931", "238161", "12313", "54376", "18764")
1611	GOBP_NEGATIVE_REGULATION_OF_ION_TRANSPORT	0.355556	0.77581	0.111463	-0.410204	-0.903435	95	c("14664", "11735", "13491", "215113", "17999", "16511", "110213", "108058", "12313", "229521", "108073", "18764", "218699", "13489", "20617", "13844", "56085", "14758", "12283")
1612	GOBP_REGULATION_OF_ENDOTHELIAL_CELL_MIGRATION	0.352649	0.77581	0.0878313	0.492413	0.899486	131	c("11947", "114715", "12317", "20356", "11600", "11819", "15289", "14173", "18750", "15184", "19274", "18186")
1613	GOBP_REGULATION_OF_DNA_BIOSYNTHETIC_PROCESS	0.353808	0.77581	0.111463	-0.406371	-0.885647	105	c("26417", "11991", "26407", "15382", "21749", "12469", "18481", "93898", "28019", "219150", "12168", "12465", "51810", "26413", "59125", "67459", "13134", "214987", "12468", "237107", "21951")
1614	GOBP_PROTEIN_DNA_COMPLEX_SUBUNIT_ORGANIZATION	0.352041	0.77581	0.114267	-0.431709	-0.877568	160	c("18148", "22110", "233532", "54624", "24074", "54561", "51812", "21749")
1615	GOBP_ACTION_POTENTIAL	0.352357	0.77581	0.112379	-0.404005	-0.876634	111	c("14617", "11735", "100986", "14806", "11931", "170738", "238161", "20541", "16511", "20266", "108058", "12313", "58226", "83997", "20265", "72821")
1616	GOBP_REGULATION_OF_MUSCLE_CONTRACTION	0.352357	0.77581	0.112379	-0.402311	-0.875556	110	c("110893", "13806", "100986", "15370", "11931", "20541", "243764", "108058", "12313", "18747", "13144", "11848", "65257", "18578")
1617	GOBP_REGULATION_OF_CIRCADIAN_RHYTHM	0.354892	0.77581	0.0875697	0.44799	0.873615	97	c("22215", "19047", "217166", "18587", "14682", "19017", "19883", "22284", "432530")
1618	GOBP_AMINO_ACID_TRANSPORT	0.352645	0.77581	0.113313	-0.40588	-0.873322	113	c("14664", "241919", "64051", "22348", "215113", "14411", "11606", "20496", "319924", "108073", "94245")
1619	GOBP_POSITIVE_REGULATION_OF_MRNA_METABOLIC_PROCESS	0.353234	0.77581	0.112379	-0.402484	-0.870914	114	c("17975", "11991", "22057", "12696", "54624", "72162", "229663", "230594", "78784", "66354", "15481", "74203", "20637", "235497", "51810", "269966", "227331", "26383", "56335", "12877", "234594", "56403")
1620	GOBP_STRIATED_MUSCLE_CONTRACTION	0.35468	0.77581	0.111463	-0.397673	-0.861653	123	c("110893", "100986", "15370", "11931", "20541", "16511", "20266", "108058", "12313", "20265", "18747", "72821", "22340", "14387", "65257", "18578")
1621	GOBP_B_CELL_ACTIVATION	0.35641	0.77581	0.113787	-0.424288	-0.856439	167	c("17319", "22042", "56310", "107823", "20851", "225888", "12520", "216742", "20687", "13844", "27223", "19255", "51797", "18751", "15379", "16412", "67245", "59032", "232210", "18019", "240354", "13870", "225160", "74126", "11444", "55982", "18673", "234069", "227059", "65113")
1622	GOBP_ZYMOGEN_ACTIVATION	0.356828	0.776134	0.103958	-0.445957	-1.01012	36	c("13806", "76884", "65973", "18655")
1623	GOBP_STORE_OPERATED_CALCIUM_ENTRY	0.358121	0.777627	0.096563	0.540681	1.0849	17	c("67887", "26556")
1624	GOBP_NEGATIVE_REGULATION_OF_DNA_REPAIR	0.358349	0.777627	0.0940503	0.483288	1.0262	29	c("27050", "70790", "73747", "108937", "107260", "66911", "15499", "54723")
1625	GOBP_NEGATIVE_REGULATION_OF_ADAPTIVE_IMMUNE_RESPONSE	0.358349	0.777627	0.0940503	0.482815	1.0252	29	c("96935", "15018", "105352", "381305", "12053", "19720", "19056", "11622", "12946", "235587", "15216", "213208", "20371")
1626	GOBP_REGULATION_OF_HEART_CONTRACTION	0.358396	0.777627	0.111918	-0.411667	-0.855649	148	c("110893", "232975", "100986", "11941", "11931", "20541", "16511", "11606", "20266", "243764", "21808", "108058", "12313", "20346", "58226", "18747", "72821", "17258", "14387", "21385", "65257", "18578", "74868", "13489")
1627	GOBP_ANION_TRANSPORT	0.362776	0.77772	0.0835991	0.998766	1.39347	339	c("76157", "214111", "20910")
1628	GOBP_REGULATION_OF_ANATOMICAL_STRUCTURE_SIZE	0.361934	0.77772	0.0831291	0.998812	1.35037	369	c("14695", "15516")
1629	GOBP_POSITIVE_REGULATION_OF_PHOSPHOPROTEIN_PHOSPHATASE_ACTIVITY	0.361868	0.77772	0.0956031	0.541675	1.08472	16	c("15516", "12314", "12315", "17931")
1630	GOBP_NEGATIVE_REGULATION_OF_MYOBLAST_DIFFERENTIATION	0.360308	0.77772	0.095288	0.543833	1.08427	15	c("13198", "434156", "24068", "18128")
1631	GOBP_POSITIVE_REGULATION_OF_MITOCHONDRIAL_TRANSLATION	0.360308	0.77772	0.095288	0.543681	1.08397	15	c("67267", "52469", "234384", "83485", "227682", "94254")
1632	GOBP_COCHLEA_MORPHOGENESIS	0.360248	0.77772	0.0995791	-0.536859	-1.08076	15	c("21385", "13543", "21417", "71461")
1633	GOBP_POSITIVE_REGULATION_OF_MONOOXYGENASE_ACTIVITY	0.362319	0.77772	0.0992333	-0.509939	-1.07843	18	c("15251", "11816", "11651")
1634	GOBP_MICROTUBULE_ANCHORING	0.359244	0.77772	0.100633	-0.499227	-1.06624	22	c("102774", "56637", "12121", "74360", "56273", "70297", "76499")
1635	GOBP_POSITIVE_REGULATION_OF_HEART_GROWTH	0.359244	0.77772	0.100633	-0.498773	-1.06527	22	c("70350", "19130", "238161", "21385", "11546")
1636	GOBP_REGULATION_OF_RYANODINE_SENSITIVE_CALCIUM_RELEASE_CHANNEL_ACTIVITY	0.360624	0.77772	0.0959207	0.518374	1.06307	20	c("12314", "12315", "238871", "13405")
1637	GOBP_NEGATIVE_REGULATION_OF_RHO_PROTEIN_SIGNAL_TRANSDUCTION	0.362573	0.77772	0.0956031	0.517285	1.06084	20	c("50768", "193385", "26554", "12053", "77446", "330171", "17295")
1638	GOBP_GRANULOCYTE_ACTIVATION	0.363118	0.77772	0.0940503	0.504933	1.05166	22	c("22318", "20909", "74411", "85305", "110279", "16952", "277360", "20911", "20912", "103213", "18753")
1639	GOBP_REGULATION_OF_FIBROBLAST_GROWTH_FACTOR_RECEPTOR_SIGNALING_PATHWAY	0.361111	0.77772	0.0968878	0.499267	1.04578	25	c("20320", "72043", "24063", "14173", "213452")
1640	GOBP_MRNA_CIS_SPLICING_VIA_SPLICEOSOME	0.363289	0.77772	0.0943564	0.497452	1.04535	23	c("101739", "66070", "60321", "74351")
1641	GOBP_HORMONE_BIOSYNTHETIC_PROCESS	0.363029	0.77772	0.103576	-0.445772	-1.00463	39	c("15251", "56348", "58226", "20856", "14979", "13360")
1642	GOBP_PROTEIN_K63_LINKED_UBIQUITINATION	0.359909	0.77772	0.105521	-0.432731	-0.981673	50	c("320311", "217342", "17999", "56310", "218793", "70294", "56424", "22193", "67245", "18786", "22210", "240518", "67845", "19822", "16396", "50873")
1643	GOBP_CELLULAR_ALDEHYDE_METABOLIC_PROCESS	0.360987	0.77772	0.104344	-0.434562	-0.978514	45	c("58810", "58226", "56752", "98711")
1644	GOBP_CELL_COMMUNICATION_INVOLVED_IN_CARDIAC_CONDUCTION	0.36036	0.77772	0.0913924	0.444966	0.968391	44	c("109676", "12314", "12315", "238871", "20191", "12296", "11928", "12291")
1645	GOBP_SEGMENTATION	0.361905	0.77772	0.107972	-0.412709	-0.943424	67	c("70350", "225164", "18553", "20346", "11308", "13543", "72634", "12006", "18187", "12808", "18530")
1646	GOBP_HORMONE_MEDIATED_SIGNALING_PATHWAY	0.359272	0.77772	0.086795	0.521199	0.934341	139	c("22215", "21833", "20602", "14600", "22629", "12317", "217166", "224903", "13982", "56351", "67040", "65112", "93760", "23958", "67890", "70790", "66663", "70804", "12921", "66521", "15468", "26457", "16969", "381022", "93686", "13001", "224829")
1647	GOBP_MESODERM_DEVELOPMENT	0.362353	0.77772	0.10714	-0.401003	-0.912786	75	c("19052", "14751", "18747", "12168", "17125", "12162", "16825", "11477", "16412", "12005", "78697", "319757", "11480", "241226")
1648	GOBP_INOSITOL_LIPID_MEDIATED_SIGNALING	0.363176	0.77772	0.0873098	0.480689	0.874998	126	c("22215", "13649", "20720", "11600", "16000", "16590", "72508", "14173", "109294", "15234", "17188", "101490")
1649	GOBP_CARBOHYDRATE_HOMEOSTASIS	0.364379	0.777971	0.0852885	0.780845	1.33043	164	c("27220", "20848", "16500")
1650	GOBP_RESPONSE_TO_STARVATION	0.366013	0.777971	0.0850427	0.661177	1.14017	159	c("27220", "14828")
1651	GOBP_LYMPHOID_PROGENITOR_CELL_DIFFERENTIATION	0.363992	0.777971	0.0956031	0.539313	1.08215	17	c("20662", "68219", "16590", "18128", "19090")
1652	GOBP_REGULATION_OF_PLATELET_AGGREGATION	0.366089	0.777971	0.0943564	0.541274	1.07917	15	c("20720", "268860", "18750", "72828")
1653	GOBP_REGULATION_OF_WATER_LOSS_VIA_SKIN	0.366803	0.777971	0.0978773	-0.520093	-1.07343	16	c("22234", "11686")
1654	GOBP_RESPONSE_TO_MINERALOCORTICOID	0.365949	0.777971	0.095288	0.504011	1.04963	24	c("12315", "14281", "19942", "67972", "14282", "16001")
1655	GOBP_FEAR_RESPONSE	0.366667	0.777971	0.0988903	-0.449767	-1.01283	31	c("13491", "14806", "108073", "11816", "72194", "13844", "18013", "11554")
1656	GOBP_MESENCHYME_MORPHOGENESIS	0.36518	0.777971	0.100279	-0.446229	-1.01122	34	c("21808", "17248", "21385", "12162", "11477", "11459", "17869", "11464", "17127")
1657	GOBP_RESPONSE_TO_ZINC_ION	0.367816	0.777971	0.0937465	0.479212	1.00816	31	c("17748", "17751", "18484", "17750")
1658	GOBP_NUCLEAR_TRANSCRIBED_MRNA_CATABOLIC_PROCESS_NONSENSE_MEDIATED_DECAY	0.367483	0.777971	0.102822	-0.443285	-0.999026	39	c("16341", "225363", "71997", "233789", "68134", "14852")
1659	GOBP_REGULATION_OF_RESPONSE_TO_BIOTIC_STIMULUS	0.365385	0.777971	0.116739	-0.520427	-0.985776	226	c("23825", "17319", "26417", "12914", "56213", "53323", "74136", "71514", "69635", "22230", "28185", "18481", "229521", "17184", "11816", "20851", "68077", "72993")
1660	GOBP_MITOTIC_NUCLEAR_DIVISION	0.367123	0.777971	0.116234	-0.510765	-0.968153	234	c("23825", "19357", "51792", "73420", "20479", "19384", "108989", "16337", "59008", "56399", "103768", "13144", "11848", "69562", "12162", "51810", "209011", "18571", "69654", "19645", "71175", "24061", "214987", "76499")
1661	GOBP_COLLAGEN_METABOLIC_PROCESS	0.365155	0.777971	0.107554	-0.426394	-0.964806	55	c("15251", "13030", "15182", "81877", "104799", "16412", "23948", "17395", "74155", "66180", "17389", "114886", "58994")
1662	GOBP_NEGATIVE_REGULATION_OF_TRANSPORTER_ACTIVITY	0.367542	0.777971	0.10714	-0.426088	-0.964112	55	c("14664", "11735", "13491", "17999", "108058", "12313", "18764", "13489", "20617", "13844", "56085")
1663	GOBP_REGULATION_OF_DNA_TEMPLATED_TRANSCRIPTION_ELONGATION	0.365297	0.777971	0.104733	-0.421328	-0.962525	52	c("98053", "72895", "20924", "66505", "24116", "69562", "235497", "51810", "16825", "12455", "58202", "72949", "52609", "225160", "12005", "53817", "114741", "13716", "219158", "57314")
1664	GOBP_NEURAL_NUCLEUS_DEVELOPMENT	0.367816	0.777971	0.104733	-0.423333	-0.962056	53	c("11461", "12709", "70350", "12313", "18028", "12569", "11848", "99683")
1665	GOBP_CELLULAR_RESPONSE_TO_VIRUS	0.365967	0.777971	0.10592	-0.418686	-0.952048	56	c("15251", "74136", "22230", "28185", "68077", "14479")
1666	GOBP_ORGANIC_ACID_BIOSYNTHETIC_PROCESS	0.364362	0.777971	0.114751	-0.452558	-0.87987	212	c("17319", "58810", "106529", "231070", "20250", "76267", "19130", "14645", "56348", "56473", "20916", "100273", "14870", "16418", "14979", "19223", "207182", "98711", "11898", "69051", "231871", "14719", "104112", "14104", "11686")
1667	GOBP_ORGANELLE_MEMBRANE_FUSION	0.366834	0.777971	0.0862866	0.442269	0.858655	95	c("20910", "20979", "22318", "20614", "235415", "20983", "209018", "54525", "20908", "19339", "53612", "228960", "78610", "20909", "116733", "80976")
1668	GOBP_NEGATIVE_REGULATION_OF_PROTEIN_CONTAINING_COMPLEX_ASSEMBLY	0.365894	0.777971	0.0857844	0.455921	0.85065	116	c("21833", "20910", "22121", "14828", "16911", "19240", "50876", "16210", "211673", "15289", "65112", "18645", "18643", "20740", "13548", "30949", "666244", "19230", "12540", "11518", "19042", "29816", "16392", "13205", "15499", "225288", "14489", "245886", "20741", "19241", "66148", "11519", "13860", "66878", "80297", "54723", "18762")
1669	GOBP_POSITIVE_REGULATION_OF_INTRACELLULAR_TRANSPORT	0.370915	0.778263	0.0843144	0.807971	1.36673	167	c("76157", "18245")
1670	GOBP_NEUROTRANSMITTER_RECEPTOR_TRANSPORT_TO_PLASMA_MEMBRANE	0.371869	0.778263	0.0934449	0.538689	1.07402	15	c("20614", "65945", "20908", "53869", "243547", "54645", "74053")
1671	GOBP_TELENCEPHALON_GLIAL_CELL_MIGRATION	0.373469	0.778263	0.096563	-0.507045	-1.0731	19	c("69601", "12569", "67254", "12568", "77582", "19699", "16777", "13131", "328365")
1672	GOBP_ESTABLISHMENT_OF_PIGMENT_GRANULE_LOCALIZATION	0.373469	0.778263	0.096563	-0.506778	-1.07253	19	c("19326", "102774", "69654", "67378", "17918")
1673	GOBP_SRP_DEPENDENT_COTRANSLATIONAL_PROTEIN_TARGETING_TO_MEMBRANE	0.371869	0.778263	0.0934449	0.537708	1.07206	15	c("66212", "27058", "66661", "66384")
1674	GOBP_MATING_BEHAVIOR	0.373796	0.778263	0.0931455	0.534735	1.06613	15	c("21833", "217124")
1675	GOBP_CELLULAR_RESPONSE_TO_STEROL	0.368635	0.778263	0.0972151	-0.506728	-1.06425	17	c("231070", "235283")
1676	GOBP_EMBRYONIC_AXIS_SPECIFICATION	0.36961	0.778263	0.0975449	-0.472689	-1.04717	26	c("70350", "18553", "72634", "12808")
1677	GOBP_PIGMENT_GRANULE_LOCALIZATION	0.36875	0.778263	0.09855	-0.494252	-1.04663	21	c("19326", "102774", "69654", "67378", "17918")
1678	GOBP_POSITIVE_REGULATION_OF_ORGAN_GROWTH	0.36961	0.778263	0.0975449	-0.469054	-1.03917	27	c("70350", "19130", "238161", "21385", "11651", "11546")
1679	GOBP_POSITIVE_REGULATION_OF_RESPONSE_TO_EXTERNAL_STIMULUS	0.371585	0.778263	0.11524	-0.566454	-1.03637	265	14456
1680	GOBP_SYNAPTIC_MEMBRANE_ADHESION	0.371032	0.778263	0.095288	0.494697	1.0362	25	c("19280", "19268", "245450", "80883", "238205", "26416", "192167", "241568", "192198", "272381", "219228")
1681	GOBP_RESPONSE_TO_TUMOR_CELL	0.374525	0.778263	0.0922597	0.496369	1.03383	22	c("12314", "15289", "15018", "52118")
1682	GOBP_DNA_CONFORMATION_CHANGE	0.369272	0.778263	0.114751	-0.54764	-1.03303	241	c("23825", "18148", "22110", "21969", "233532", "54624", "72162", "54561", "108989", "268281", "78903", "56399", "74355", "93684", "21849", "269254", "116848", "13435", "84505", "18676", "68275", "15361", "12648", "19645", "29871", "214987", "15441", "239122", "244349", "71567", "50721", "71389", "67772", "218914", "217827", "22589", "73139", "12005", "13018", "13211", "13871", "17220", "381760",…
1683	GOBP_REGULATION_OF_TRANSCRIPTION_BY_RNA_POLYMERASE_III	0.373333	0.778263	0.0925529	0.479929	1.0103	28	c("54683", "23963", "218333", "57432", "74370", "22385", "17937", "93762", "70408")
1684	GOBP_REGULATION_OF_CD4_POSITIVE_ALPHA_BETA_T_CELL_DIFFERENTIATION	0.374757	0.778263	0.0934449	0.481911	1.00541	27	c("56468", "15289", "381305", "12053", "59009", "18762", "16952")
1685	GOBP_PROTEIN_TARGETING_TO_VACUOLE	0.374449	0.778263	0.100991	-0.436995	-0.989821	36	c("17999", "12492", "27057", "218035", "17113", "15481", "70297", "194309", "55946", "15239", "16784")
1686	GOBP_NEGATIVE_REGULATION_OF_PROTEASOMAL_UBIQUITIN_DEPENDENT_PROTEIN_CATABOLIC_PROCESS	0.371648	0.778263	0.0931455	0.466968	0.989351	33	c("15516", "67025", "56207", "252870", "225896", "80750", "70369", "108155", "24086", "68135", "79263")
1687	GOBP_POSITIVE_REGULATION_OF_INTERFERON_GAMMA_PRODUCTION	0.373563	0.778263	0.0928481	0.466159	0.987636	33	c("238871", "15018", "15461", "12611", "16392", "19720", "12051")
1688	GOBP_REGULATION_OF_EXTRINSIC_APOPTOTIC_SIGNALING_PATHWAY_VIA_DEATH_DOMAIN_RECEPTORS	0.374728	0.778263	0.100279	-0.433035	-0.983862	40	c("72393", "56637", "20482", "58231", "14084")
1689	GOBP_NEGATIVE_REGULATION_OF_CALCIUM_ION_TRANSPORT	0.374088	0.778263	0.0899861	0.452859	0.978912	38	c("12314", "12315", "22627", "67704", "12921")
1690	GOBP_NEGATIVE_REGULATION_OF_PROTEASOMAL_PROTEIN_CATABOLIC_PROCESS	0.37037	0.778263	0.0913924	0.447988	0.960559	42	c("15516", "93739", "67025", "56207", "252870", "225896", "80750", "70369", "14070", "108155", "30940", "24086", "68135", "79263")
1691	GOBP_OUTFLOW_TRACT_MORPHOGENESIS	0.372414	0.778263	0.103958	-0.421497	-0.957886	53	c("15251", "21808", "99683", "12168", "21385", "12162", "20666", "11477", "13543", "71175", "18187")
1692	GOBP_DNA_DAMAGE_RESPONSE_SIGNAL_TRANSDUCTION_BY_P53_CLASS_MEDIATOR	0.37381	0.778263	0.10592	-0.413781	-0.940437	60	c("17319", "28019", "20620", "17248")
1693	GOBP_REGULATION_OF_PEPTIDYL_LYSINE_ACETYLATION	0.37381	0.778263	0.10592	-0.413658	-0.940158	60	c("26417", "24074", "72895", "22378", "15182", "20587", "68911", "20617", "74022", "217031", "73473", "216805", "13018", "55982", "13016")
1694	GOBP_LYTIC_VACUOLE_ORGANIZATION	0.369048	0.778263	0.10673	-0.410714	-0.938865	67	c("12492", "65114", "12751", "71900", "14339", "14387", "70495", "66241", "114128", "19063", "20615", "72392", "12752", "11881", "72739", "211286", "11774", "228545", "15212", "72175", "67166", "233979", "18711", "17101", "192236", "223593", "76524", "27426", "21982")
1695	GOBP_REGULATION_OF_UBIQUITIN_DEPENDENT_PROTEIN_CATABOLIC_PROCESS	0.374793	0.778263	0.0845557	0.510759	0.902885	148	c("22215", "269523", "20115", "65019", "15516", "67673", "170930", "67025", "207304", "606496", "66245", "17846", "22218", "56468", "56207", "211770", "252870", "225896", "80750", "17246", "27061", "70369")
1696	GOBP_HEMATOPOIETIC_PROGENITOR_CELL_DIFFERENTIATION	0.374396	0.778263	0.10673	-0.401285	-0.8877	93	c("110893", "72162", "13629", "16542", "19283")
1697	GOBP_NEGATIVE_REGULATION_OF_SUPRAMOLECULAR_FIBER_ORGANIZATION	0.373554	0.778263	0.0845557	0.466373	0.852945	132	c("22327", "21872", "17318", "19240", "50876", "29877", "50768", "56612", "235431", "211673", "18637", "67199", "18645", "18643", "20740", "140810", "14168", "13548", "23991", "17755", "666244", "243961", "216965", "19230", "76707", "12386", "11518", "18706", "29816", "63985", "11789", "260315", "225288", "14489", "20741", "19241", "17295", "11519", "13860", "80297")
1698	GOBP_NEURON_PROJECTION_GUIDANCE	0.36911	0.778263	0.112843	-0.433567	-0.844141	187	c("269784", "16573", "18053", "18191", "16574", "58235", "17967", "11820", "21960", "13176", "53870", "20266", "18508", "26456", "20563", "211187", "20346", "18028", "52666", "12569", "114873", "13800", "13840", "19713", "12215", "12168", "12162", "107448", "19353", "12568", "319504", "13841", "26394", "26757", "13844", "22152", "105689", "12805", "18187", "94190", "18844", "12933", "22253")
1699	GOBP_NEGATIVE_REGULATION_OF_GROWTH	0.370844	0.778263	0.111011	-0.413121	-0.826557	178	c("19052", "15251", "51792", "13806", "12226", "21960", "17756", "13176", "11606", "26456", "21808", "20563", "28185", "20346", "14199", "12569", "20856", "74132", "28019", "12168", "245688", "72674", "12568", "13841", "58231", "229681", "19063", "19645", "67378")
1700	GOBP_SENSORY_PERCEPTION_OF_MECHANICAL_STIMULUS	0.375415	0.779097	0.0845557	0.447691	0.830351	120	c("30057", "20512", "68955", "30055", "22393", "20720", "16398", "16590", "11994", "20315", "13198", "20655", "22388", "19339", "193385", "320790", "12581", "21418")
1701	GOBP_REGULATION_OF_METAL_ION_TRANSPORT	0.379747	0.779544	0.0813027	0.998618	1.44792	286	c("12010", "19674", "109676")
1702	GOBP_REGULATION_OF_PROTEIN_SERINE_THREONINE_KINASE_ACTIVITY	0.380435	0.779544	0.113313	-0.632912	-1.10962	291	c("26395", "17319", "110893", "11461", "19052", "13197", "69601", "15357", "94275", "13491", "26407", "19130", "12530", "20541", "11606", "233726", "16337", "12313", "14164", "14870", "12569", "20597", "69237", "94245", "18764", "19099", "11816", "18213", "66671", "11848")
1703	GOBP_LIPID_LOCALIZATION	0.382749	0.779544	0.112379	-0.617205	-1.08436	294	c("76295", "17319", "19156", "50754", "20788", "13491", "30960", "20479", "12953", "74114", "20775", "235283", "12492", "11606", "18035", "100273", "232286", "56310", "14705", "22234", "246703", "11816", "245860", "16835", "20851", "20932", "11993", "108116")
1704	GOBP_REGULATION_OF_SHORT_TERM_NEURONAL_SYNAPTIC_PLASTICITY	0.378882	0.779544	0.096563	-0.533393	-1.07378	15	c("20977", "14806", "94229", "380702")
1705	GOBP_EMBRYONIC_ORGAN_DEVELOPMENT	0.382114	0.779544	0.112843	-0.611043	-1.07185	289	c("26395", "52906", "26417", "15251", "234593", "231070", "102774", "225164", "19130", "16542", "18508", "13854", "21808", "18764", "114873", "23950", "98711", "99683", "21849", "21385", "12162", "17977", "20666", "11477", "20687", "58231", "21676", "26413", "224705")
1706	GOBP_REGULATION_OF_HORMONE_BIOSYNTHETIC_PROCESS	0.380952	0.779544	0.0962406	-0.503271	-1.06433	18	c("15251", "20856")
1707	GOBP_NUCLEAR_TRANSCRIBED_MRNA_CATABOLIC_PROCESS_EXONUCLEOLYTIC	0.377649	0.779544	0.0925529	0.522698	1.06077	18	c("218343", "18983", "66446", "69305", "104625", "72662", "109075", "208718", "69639", "227715", "68106", "27998")
1708	GOBP_DICARBOXYLIC_ACID_CATABOLIC_PROCESS	0.379377	0.779544	0.0928481	0.52924	1.05982	16	c("14415", "14718", "242377")
1709	GOBP_BICARBONATE_TRANSPORT	0.382892	0.779544	0.0949752	-0.50147	-1.0532	17	c("94229", "20535", "20536", "218756")
1710	GOBP_POSITIVE_REGULATION_OF_MITOCHONDRIAL_FISSION	0.380368	0.779544	0.0956031	-0.497049	-1.0525	20	c("68943", "72108", "16542", "65114", "215999")
1711	GOBP_MISMATCH_REPAIR	0.383984	0.779544	0.095288	-0.463978	-1.02793	27	c("217716", "68275", "12006", "17686", "16881", "71567", "13870", "227099")
1712	GOBP_REGULATION_OF_NUCLEAR_TRANSCRIBED_MRNA_CATABOLIC_PROCESS_DEADENYLATION_DEPENDENT_DECAY	0.382892	0.779544	0.0949752	-0.471462	-1.02723	24	c("11991", "22057", "72162", "229663", "51810", "234594", "56403")
1713	GOBP_NEGATIVE_REGULATION_OF_SIGNALING_RECEPTOR_ACTIVITY	0.377358	0.779544	0.0975449	-0.463167	-1.02557	28	c("14664", "16976", "23934")
1714	GOBP_T_HELPER_1_TYPE_IMMUNE_RESPONSE	0.38403	0.779544	0.0908241	0.491933	1.02459	22	c("56468", "15289", "15461", "12051", "16952", "56717")
1715	GOBP_TOLL_LIKE_RECEPTOR_4_SIGNALING_PATHWAY	0.381551	0.779544	0.0968878	-0.460693	-1.02009	28	c("69601", "18035", "72993", "16179", "216190", "67245")
1716	GOBP_PROTEIN_ADP_RIBOSYLATION	0.377083	0.779544	0.0972151	-0.444934	-1.00194	31	c("67287", "11546", "101187", "11843", "50721", "21951", "18519", "75387", "64383", "68346", "11538", "52552", "59047")
1717	GOBP_NUCLEOBASE_METABOLIC_PROCESS	0.379167	0.779544	0.0968878	-0.443555	-0.998836	31	c("229363", "11821", "66588", "26413", "26757", "51797", "12933", "56749", "105446", "231327", "108037")
1718	GOBP_REGULATION_OF_SYNAPTIC_TRANSMISSION_GABAERGIC	0.381226	0.779544	0.0916795	0.474177	0.99757	31	c("20910", "12349", "19211", "216856", "192167", "18015")
1719	GOBP_PROTEIN_DEMETHYLATION	0.381226	0.779544	0.0916795	0.471794	0.992556	31	c("72590", "75605", "20591", "277250", "320595")
1720	GOBP_RIBOSE_PHOSPHATE_BIOSYNTHETIC_PROCESS	0.383361	0.779544	0.0824344	0.577773	0.992362	161	c("11947", "269523", "11984", "27425", "228033", "67942", "57423", "11957", "28080", "70456", "19017", "11514", "11958", "67126", "18102", "98496", "66114", "11951", "18597", "432530")
1721	GOBP_POSITIVE_REGULATION_OF_PATTERN_RECOGNITION_RECEPTOR_SIGNALING_PATHWAY	0.381226	0.779544	0.0916795	0.471321	0.991561	31	c("224938", "15289", "14251", "13205", "68585", "18081", "52065", "100561", "80861", "234311", "193740")
1722	GOBP_DOPAMINE_SECRETION	0.381226	0.779544	0.0916795	0.46481	0.984778	33	c("54526", "20979", "20983", "54525", "20315", "268860", "19339")
1723	GOBP_RESPONSE_TO_ISCHEMIA	0.380952	0.779544	0.0988903	-0.423811	-0.963963	42	c("72393", "68943", "18412", "56424", "13653")
1724	GOBP_PHAGOCYTOSIS	0.37686	0.779544	0.0840746	0.55118	0.958464	155	c("22157", "16423")
1725	GOBP_INTRINSIC_APOPTOTIC_SIGNALING_PATHWAY_IN_RESPONSE_TO_ENDOPLASMIC_RETICULUM_STRESS	0.378505	0.779544	0.103958	-0.422236	-0.958006	54	c("69601", "64209", "16438", "66168", "110213", "66861")
1726	GOBP_SULFUR_COMPOUND_TRANSPORT	0.383333	0.779544	0.0894367	0.444904	0.953946	42	c("21366", "20511", "26457", "67863", "67283", "13521", "231549")
1727	GOBP_MEMBRANE_DEPOLARIZATION	0.377672	0.779544	0.105125	-0.406846	-0.928717	66	c("11735", "20541", "16511", "16542", "20266", "108058", "58226", "14199", "83997", "20265", "72821")
1728	GOBP_SPINAL_CORD_DEVELOPMENT	0.380048	0.779544	0.104733	-0.405643	-0.92597	66	c("19130", "13176", "18508", "110532", "18764", "78891", "320772", "20666", "227331", "246221", "18039", "13871", "319757", "240880", "19699", "13131", "67661")
1729	GOBP_RNA_DEPENDENT_DNA_BIOSYNTHETIC_PROCESS	0.384248	0.779544	0.104344	-0.407696	-0.9238	65	c("26417", "26407", "15382", "21749", "12469", "219150", "12465", "51810", "26413", "59125", "68275", "12468", "237107", "21951")
1730	GOBP_REGULATION_OF_PROTEIN_ACETYLATION	0.383333	0.779544	0.104344	-0.40517	-0.920797	68	c("26417", "24074", "72895", "56637", "22378", "15182", "20587", "68911", "20617", "74022", "217031", "73473", "216805", "13018", "55982", "13016")
1731	GOBP_RESPONSE_TO_VIRUS	0.383378	0.779544	0.111918	-0.488606	-0.919268	252	c("23825", "15251", "13806", "56213", "74136", "98053", "72162", "243764", "22230", "28185", "233490", "66505", "20597", "110532", "319278", "13175", "66315", "15975", "69940", "68077", "21849", "11993", "12465")
1732	GOBP_REGULATION_OF_TUBE_SIZE	0.376238	0.779544	0.107972	-0.407091	-0.90691	85	c("229877", "20541", "11606", "11816", "20656", "11848", "12168", "11418", "15552", "11554", "238130", "15558", "21336", "16531", "230857", "58802", "19091", "11512", "60596")
1733	GOBP_REGULATION_OF_PROTEIN_DEPHOSPHORYLATION	0.384075	0.779544	0.103197	-0.395634	-0.906348	74	c("268373", "50791", "68943", "12953", "56637", "22027", "74585", "12313", "20597", "108954", "665775", "71474", "13489", "54401")
1734	GOBP_RNA_CATABOLIC_PROCESS	0.383152	0.779544	0.112843	-0.480162	-0.901784	248	c("18148", "16341", "66870", "233908", "11991", "22057", "12696", "72162", "229663", "18772", "230594", "70439", "74203", "225363", "100715", "17876", "100037283", "51810", "231413", "71997", "227331", "233789", "26383", "11651", "68134", "56335", "234594", "69902", "56403", "12006", "15572", "75553", "72198")
1735	GOBP_CELLULAR_RESPONSE_TO_IONIZING_RADIATION	0.376289	0.779544	0.0862866	0.433308	0.901403	67	c("19941", "14828", "98415", "72931", "107976", "12048", "15461", "17246")
1736	GOBP_CELLULAR_RESPONSE_TO_UNFOLDED_PROTEIN	0.383663	0.779544	0.10673	-0.402135	-0.89587	85	c("226090", "69601", "64209", "67819", "110213", "216440", "56491", "20856", "15481", "108954", "226641", "56424", "17973", "26754", "23802", "19255", "18708")
1737	GOBP_RESPONSE_TO_LEUKEMIA_INHIBITORY_FACTOR	0.381517	0.779544	0.104344	-0.388212	-0.884771	79	c("17975", "22042", "72567", "18508", "94214", "67897", "23792", "80732", "51810", "56421", "192663", "20383", "104263", "18187")
1738	GOBP_POSITIVE_REGULATION_OF_I_KAPPAB_KINASE_NF_KAPPAB_SIGNALING	0.383459	0.779544	0.107554	-0.391681	-0.820823	142	c("14433", "68943", "30960", "22042", "72162", "52829", "20515", "11848", "320150", "20620", "24105", "56786", "16179", "18751", "67245", "22196", "240354", "19060", "54638", "54131", "67525", "71148", "65113")
1739	GOBP_VESICLE_MEDIATED_TRANSPORT_IN_SYNAPSE	0.381074	0.779544	0.10925	-0.405241	-0.810793	178	c("11461", "11465", "64051", "22348", "12330", "11773", "17957", "213760", "13491", "20977", "56637", "65114", "29873", "233489", "18717", "319924", "12569", "94245", "26875", "19057", "72194", "12890", "67826", "13429", "100503185", "231580", "12361", "109905", "12568", "218503", "13489", "69017", "20617", "104015", "140919", "433485", "20615", "11938", "18751", "12725", "94190")
1740	GOBP_GOLGI_TO_PLASMA_MEMBRANE_TRANSPORT	0.384798	0.779763	0.103958	-0.414774	-0.935645	58	c("11735", "213760", "11426", "19325", "75914", "20742", "69940", "70297", "67378", "76688", "227648", "74051", "54638", "18777", "12752")
1741	GOBP_INTRINSIC_APOPTOTIC_SIGNALING_PATHWAY_BY_P53_CLASS_MEDIATOR	0.384798	0.779763	0.103958	-0.404566	-0.923511	66	c("17319", "22187", "15387", "68539", "66354")
1742	GOBP_POSITIVE_REGULATION_OF_OSSIFICATION	0.385463	0.780213	0.0992333	-0.435021	-0.984075	38	c("20541", "21808", "12168", "12162", "20666", "11477", "14758", "71175", "57259", "19247", "19242", "11480", "21336")
1743	GOBP_P38MAPK_CASCADE	0.385281	0.780213	0.0982123	-0.422779	-0.961616	42	c("13197", "69601", "26407", "225392")
1744	GOBP_SOMATIC_DIVERSIFICATION_OF_IMMUNE_RECEPTORS	0.385882	0.780615	0.103197	-0.41027	-0.939619	61	c("22042", "18970", "107823", "225888", "27223", "17686", "16881", "232210", "16882", "13870", "225160", "55982", "66642", "65113")
1745	GOBP_REGULATION_OF_EXTRINSIC_APOPTOTIC_SIGNALING_PATHWAY	0.386935	0.781558	0.10714	-0.388623	-0.839551	117	c("72393", "51792", "20254", "56637", "11606", "66505", "14870", "19713", "20482", "11477", "24105", "58231", "11651", "14084", "74256")
1746	GOBP_REGULATION_OF_MUSCLE_SYSTEM_PROCESS	0.386768	0.781558	0.107972	-0.403049	-0.820846	162	c("110893", "13806", "67731", "100986", "15370", "11931", "238161", "12323", "20541", "11606", "19055", "243764", "108058", "12313", "28185", "18747", "13144", "17258", "11848", "65257", "18578")
1747	GOBP_HEART_PROCESS	0.387013	0.781558	0.10925	-0.405681	-0.798644	183	c("110893", "232975", "100986", "20112", "11941", "11931", "20541", "16511", "11606", "20266", "243764", "21808", "108058", "12313", "20346", "58226", "20265", "18747", "72821", "22340", "17258", "14387", "21385", "65257", "18578", "74868", "13489")
1748	GOBP_ACTIVATION_OF_PHOSPHOLIPASE_C_ACTIVITY	0.387283	0.781656	0.0911073	0.528381	1.05347	15	c("13649", "14682", "54140")
1749	GOBP_RESPONSE_TO_HEAT	0.38765	0.781949	0.0845557	0.42835	0.858186	78	c("101739", "269523", "15516", "22627", "15519", "16000", "20315", "22218", "20655", "72508")
1750	GOBP_ENDOCRINE_PROCESS	0.388158	0.782526	0.09855	-0.42247	-0.954791	43	c("20112", "12953", "11606", "232286", "11848", "70495", "12952", "19247", "16653")
1751	GOBP_RESPONSE_TO_INORGANIC_SUBSTANCE	0.388587	0.782944	0.111918	-0.863034	-1.37197	408	c("15122", "110257", "101488143")
1752	GOBP_NUCLEOTIDE_SALVAGE	0.389002	0.783333	0.0940503	-0.499856	-1.04981	17	c("11534", "109674", "11821")
1753	GOBP_REGULATION_OF_MITOCHONDRIAL_FISSION	0.390144	0.785184	0.0943564	-0.46116	-1.02163	26	c("68943", "72108", "16542", "65114", "215999", "72759")
1754	GOBP_OLIGODENDROCYTE_DEVELOPMENT	0.390658	0.785771	0.0962406	-0.434544	-0.984743	34	c("59287", "232232", "23966", "20666", "56336", "12805")
1755	GOBP_CHONDROCYTE_PROLIFERATION	0.391137	0.786285	0.0905429	0.527888	1.05248	15	c("224139", "12167")
1756	GOBP_NEGATIVE_REGULATION_OF_KINASE_ACTIVITY	0.391935	0.786469	0.0806388	0.998335	1.6199	188	c("66259", "19281")
1757	GOBP_NEGATIVE_REGULATION_OF_MRNA_PROCESSING	0.39212	0.786469	0.0888945	0.468276	0.994329	29	c("108013", "108014", "53379", "19826", "13548", "22185", "68035")
1758	GOBP_POSITIVE_REGULATION_OF_EXTRINSIC_APOPTOTIC_SIGNALING_PATHWAY	0.391775	0.786469	0.0972151	-0.421281	-0.958208	42	c("51792", "11606", "19713", "20482", "24105", "58231", "14084", "74256")
1759	GOBP_PROTEIN_LOCALIZATION_TO_CHROMOSOME	0.391509	0.786469	0.102449	-0.389082	-0.886028	76	c("19357", "21749", "12751", "12469", "12465", "68275", "19645", "71175", "12468", "237107", "71567", "21951", "218914", "22589", "13018", "224640", "24010", "12190")
1760	GOBP_AMINO_ACID_ACTIVATION	0.392544	0.786872	0.0978773	-0.421125	-0.951752	43	c("102436", "234734", "67789", "20226", "107271", "212679", "71984", "67417", "72946", "23874", "69955", "76563", "224805", "381314", "97541", "231326", "68915", "104458")
1761	GOBP_REGULATION_OF_MEGAKARYOCYTE_DIFFERENTIATION	0.39499	0.789874	0.0899861	0.525638	1.048	15	c("23991", "15469", "68235", "217864", "53621", "97165", "17260", "66193", "99890", "226421")
1762	GOBP_REGULATION_OF_HOMOTYPIC_CELL_CELL_ADHESION	0.396728	0.789874	0.0931455	-0.487534	-1.03235	20	c("11735", "19684")
1763	GOBP_REGULATION_OF_CELL_CYCLE_CHECKPOINT	0.394904	0.789874	0.0956031	-0.447	-0.997996	30	c("19130", "108989", "12952", "14155", "225160", "234736", "53817", "234069", "219158", "56150")
1764	GOBP_DENDRITE_EXTENSION	0.39619	0.789874	0.0891647	0.46479	0.982978	32	c("20979", "319974", "20983", "116837", "66225", "382018", "81904", "54338", "70834", "20869", "83814")
1765	GOBP_POSITIVE_REGULATION_OF_PEPTIDYL_LYSINE_ACETYLATION	0.396226	0.789874	0.0946646	-0.429849	-0.976878	32	c("26417", "22378", "20587", "74022", "217031")
1766	GOBP_ENDOCHONDRAL_BONE_MORPHOGENESIS	0.394786	0.789874	0.0880945	0.443682	0.949355	41	c("14600", "20289", "12167", "17261", "18634", "17937", "12161", "11909", "17260", "17936", "11749", "14043")
1767	GOBP_CARDIAC_MUSCLE_CELL_ACTION_POTENTIAL	0.396714	0.789874	0.101351	-0.407041	-0.927312	59	c("11735", "100986", "11931", "20541", "16511", "20266", "108058", "12313", "83997", "20265", "72821")
1768	GOBP_FOCAL_ADHESION_ASSEMBLY	0.395238	0.789874	0.102449	-0.400259	-0.908785	70	c("11465", "11426", "16542", "19262", "13144", "11848", "19272", "16825", "19353", "109711", "14758", "76499", "14260")
1769	GOBP_NEGATIVE_REGULATION_OF_EXTRINSIC_APOPTOTIC_SIGNALING_PATHWAY	0.396714	0.789874	0.101351	-0.392694	-0.90288	72	c("72393", "20254", "56637", "66505", "14870")
1770	GOBP_EAR_DEVELOPMENT	0.39599	0.789874	0.105521	-0.392127	-0.815035	148	c("52906", "26417", "231070", "19130", "21808", "18213", "98711", "99683", "12307", "21385", "26413", "13844", "17527", "55978", "13543", "71175", "17132", "17920", "14401", "19247")
1771	GOBP_REGULATION_OF_BLOOD_CIRCULATION	0.395349	0.789874	0.107554	-0.403894	-0.80463	174	c("110893", "232975", "100986", "11941", "11931", "20541", "16511", "11606", "20266", "243764", "21808", "108058", "12313", "20346", "58226", "18747", "72821", "17258", "11848", "14387", "12168", "21385", "65257", "18578", "74868", "13489", "11418", "72745", "140492", "11938", "14615", "22063")
1772	GOBP_DENDRITE_MORPHOGENESIS	0.396007	0.789874	0.0817516	0.433582	0.798533	129	c("22215", "12631", "22629", "103967", "16560", "77097", "50932", "13048", "109294", "18186", "216049", "216344", "76108", "327814", "223254", "16975", "93691", "29859", "93686", "76089", "20869", "83814", "243961", "54633", "15529", "12540", "12386", "73178", "19211", "14360", "29819", "217692", "192167", "94253", "68703", "74498", "99152", "241638", "26901", "245886", "15452", "18457", "21983")
1773	GOBP_REGULATION_OF_LEUKOCYTE_DIFFERENTIATION	0.397394	0.790096	0.08042	0.661181	1.10177	172	c("27220", "14964")
1774	GOBP_CELLULAR_RESPONSE_TO_VITAMIN_D	0.397516	0.790096	0.0937465	-0.519154	-1.04512	15	c("14545", "66354")
1775	GOBP_POSITIVE_REGULATION_OF_INSULIN_SECRETION_INVOLVED_IN_CELLULAR_RESPONSE_TO_GLUCOSE_STIMULUS	0.397959	0.790096	0.0928481	-0.490381	-1.03783	19	15251
1776	GOBP_REGULATION_OF_MONOOXYGENASE_ACTIVITY	0.397917	0.790096	0.0940503	-0.436693	-0.983384	31	c("15251", "14950", "11816", "20617", "11651", "69219")
1777	GOBP_SISTER_CHROMATID_SEGREGATION	0.397436	0.790096	0.10673	-0.394305	-0.799556	159	c("19357", "51792", "50754", "20479", "19384", "71514", "108989", "59008", "56399", "103768", "51810", "18571", "69654", "19645", "71175", "24061", "12006", "214987", "21951", "52023", "218914", "22589", "13018", "56739", "234069", "24010")
1778	GOBP_TRANSCRIPTION_BY_RNA_POLYMERASE_III	0.398936	0.791301	0.0847985	0.425667	0.896349	52	c("544971", "17749", "54683", "23963", "218333", "57432", "74370", "67005", "22385", "17937", "66491", "67371")
1779	GOBP_REGULATION_OF_PROTEIN_LOCALIZATION_TO_CELL_PERIPHERY	0.399015	0.791301	0.103958	-0.392048	-0.855109	106	c("11461", "11773", "16573", "19122", "233489", "20742", "72993", "18412", "109905", "12568", "216831", "13844", "11651", "18708", "16412", "269587", "18607", "27801", "105193")
1780	GOBP_POSITIVE_REGULATION_OF_FATTY_ACID_METABOLIC_PROCESS	0.399618	0.791606	0.0888945	0.480781	1.01032	23	c("19017", "67885", "26874", "16367", "56690", "384783", "12894", "16952", "54140", "68041", "11666", "68801", "16149")
1781	GOBP_NEUROTRANSMITTER_RECEPTOR_TRANSPORT	0.399618	0.791606	0.0888945	0.48051	1.00975	23	c("20614", "65945", "20908", "11776", "53869", "81904", "243547", "54645", "12300", "74053")
1782	GOBP_REGULATION_OF_CELLULAR_RESPONSE_TO_INSULIN_STIMULUS	0.400353	0.792618	0.0843144	0.423154	0.893564	53	c("19267", "98415", "606496", "56278", "67972", "98496", "72508")
1783	GOBP_REGULATION_OF_CELL_MATRIX_ADHESION	0.400966	0.793387	0.102449	-0.390587	-0.864035	93	c("11465", "11426", "56637", "16542", "19262", "13144", "11848", "12361", "16825", "19353", "14758", "18708", "15379", "76499", "14260", "245555")
1784	GOBP_VASCULAR_ENDOTHELIAL_GROWTH_FACTOR_PRODUCTION	0.402083	0.793816	0.0934449	-0.481062	-1.0187	21	c("15251", "16195", "20226")
1785	GOBP_POSITIVE_REGULATION_OF_CELLULAR_RESPONSE_TO_TRANSFORMING_GROWTH_FACTOR_BETA_STIMULUS	0.401905	0.793816	0.0883594	0.472433	0.994524	28	c("15516", "24136", "17684", "20869")
1786	GOBP_VIRAL_GENE_EXPRESSION	0.401478	0.793816	0.103576	-0.391926	-0.862258	94	c("12330", "233532", "56637", "229663", "319278", "66354", "20448", "20587", "22221", "12455", "12648", "72949", "13669", "22278", "20441", "227619", "19205", "55944", "93687", "67778", "16865", "21357", "76687", "67655", "13211", "67525")
1787	GOBP_CELLULAR_RESPONSE_TO_TOPOLOGICALLY_INCORRECT_PROTEIN	0.401961	0.793816	0.103197	-0.388979	-0.848285	104	c("226090", "69601", "64209", "67819", "110213", "216440", "22230", "56491", "20856", "15481", "108954", "11993", "226641", "70294", "56424", "56709", "17973", "26754", "23802", "19255", "18708")
1788	GOBP_PROTEIN_O_LINKED_GLYCOSYLATION	0.403302	0.795332	0.100633	-0.393628	-0.901349	73	c("271786", "233733", "278279", "228875", "20448", "22340", "14348", "67095", "56336", "20441", "68273", "216395", "108902", "214133")
1789	GOBP_EXOCYTIC_PROCESS	0.403087	0.795332	0.0824344	0.418418	0.877972	65	c("20910", "20979", "22318", "16500", "20614", "235415", "20908", "19339", "53612", "382018")
1790	GOBP_REGULATION_OF_MACROAUTOPHAGY	0.403553	0.795383	0.105125	-0.392691	-0.808581	145	c("26417", "15251", "14433", "68943", "17999", "16542", "65114", "20924", "12569", "54609", "18747", "93898", "69940", "11966", "12568", "233789", "13853", "11651", "56085", "227738")
1791	GOBP_REGULATION_OF_INFLAMMATORY_RESPONSE	0.407348	0.796191	0.0780892	0.998387	1.56584	211	c("66259", "22793")
1792	GOBP_REGULATION_OF_INTRACELLULAR_PROTEIN_TRANSPORT	0.406452	0.796191	0.0787114	0.807968	1.3135	187	c("76157", "18245")
1793	GOBP_RESPONSE_TO_DIETARY_EXCESS	0.405088	0.796191	0.0894367	0.519042	1.04148	17	c("30052", "19017", "21367", "227731", "26416")
1794	GOBP_PEPTIDE_CATABOLIC_PROCESS	0.405295	0.796191	0.0916795	-0.493265	-1.03597	17	c("12751", "207182", "16993", "170750", "230857")
1795	GOBP_POSITIVE_REGULATION_OF_TRIGLYCERIDE_METABOLIC_PROCESS	0.405797	0.796191	0.0925529	-0.514243	-1.03523	15	c("16835", "231871", "22260", "66853", "20787", "67469")
1796	GOBP_NEGATIVE_REGULATION_OF_CILIUM_ASSEMBLY	0.405295	0.796191	0.0916795	-0.490779	-1.03075	17	c("17758", "14569", "74694", "269702")
1797	GOBP_RESPONSE_TO_THYROID_HORMONE	0.407332	0.796191	0.0913924	-0.464116	-1.01122	24	c("13030", "19684", "28185", "78926")
1798	GOBP_GMP_METABOLIC_PROCESS	0.407332	0.796191	0.0913924	-0.462715	-1.00817	24	c("229363", "11534", "11821", "12361")
1799	GOBP_POSITIVE_REGULATION_OF_WOUND_HEALING	0.40552	0.796191	0.0940503	-0.444832	-0.993154	30	c("11465", "224794", "22278", "16412")
1800	GOBP_REGULATION_OF_PROTEIN_IMPORT	0.404676	0.796191	0.0847985	0.430487	0.930734	45	c("29867", "15516", "11600", "22218", "18769", "67890", "70790", "56330", "18760")
1801	GOBP_POSITIVE_REGULATION_OF_DNA_BIOSYNTHETIC_PROCESS	0.404706	0.796191	0.100279	-0.402037	-0.920764	61	c("26417", "26407", "15382", "12469", "18481", "219150", "12465", "26413", "59125", "67459", "214987", "12468", "21951")
1802	GOBP_INNER_EAR_MORPHOGENESIS	0.407143	0.796191	0.100633	-0.401958	-0.913567	60	c("231070", "19130", "99683", "21385", "13844", "13543", "17920", "21417", "241226", "14180")
1803	GOBP_OSTEOBLAST_DIFFERENTIATION	0.406863	0.796191	0.0793435	0.531711	0.897446	168	c("11947", "15528", "20054", "16000", "16477", "16478", "14173", "15381", "15081", "16202", "212943", "15234", "81910", "12608", "18760", "12167", "17261", "14113", "66409", "66403", "12609", "12161", "15078", "67300", "320799", "21681")
1804	GOBP_POLYOL_METABOLIC_PROCESS	0.405772	0.796191	0.0815265	0.416973	0.83173	82	c("110391", "21991", "14718", "104725", "56409", "20751", "14173", "212111", "76500", "27399", "55980", "64436")
1805	GOBP_VESICLE_MEDIATED_TRANSPORT_TO_THE_PLASMA_MEMBRANE	0.406484	0.796191	0.103576	-0.378029	-0.802664	129	c("11735", "234593", "19326", "213760", "11426", "19325", "65114", "75914", "73288", "20742", "69940", "70297", "28006", "216831", "224705", "231876", "329260", "68505", "67378", "68112", "76688", "68299", "13858")
1806	GOBP_NEGATIVE_REGULATION_OF_PLASMA_MEMBRANE_BOUNDED_CELL_PROJECTION_ASSEMBLY	0.407643	0.796326	0.0937465	-0.442905	-0.988852	30	c("17758", "20563", "216831", "14569", "74694")
1807	GOBP_REGULATION_OF_HUMORAL_IMMUNE_RESPONSE	0.408203	0.796792	0.0888945	0.502346	1.02261	19	c("12258", "96935", "12946")
1808	GOBP_REGULATION_OF_MRNA_METABOLIC_PROCESS	0.408333	0.796792	0.110122	-0.455118	-0.837302	261	c("18148", "17975", "66870", "233908", "11991", "22057", "12696", "54624", "72162", "15382", "20382", "229663", "51796", "268859", "15387", "67039", "18772", "230594", "20924", "432508", "20218", "70439", "78784", "66354", "15388", "15481", "74203", "17876", "20637", "21841", "235497", "51810", "170771", "57317", "269966", "12455", "227331", "26383", "11651", "83486", "20383", "56335", "12877", "…
1809	GOBP_NEUROTRANSMITTER_RECEPTOR_INTERNALIZATION	0.409002	0.797215	0.0888945	0.516664	1.03671	17	c("15444", "20614", "103967", "81904", "68566")
1810	GOBP_PYRIDINE_CONTAINING_COMPOUND_BIOSYNTHETIC_PROCESS	0.409002	0.797215	0.0888945	0.479002	0.997548	24	c("216134", "226518", "59027", "68646")
1811	GOBP_REGULATION_OF_SYSTEMIC_ARTERIAL_BLOOD_PRESSURE_MEDIATED_BY_A_CHEMICAL_SIGNAL	0.409382	0.797398	0.0937465	-0.448182	-0.9967	29	c("20112", "11606", "20656", "11848", "70495")
1812	GOBP_MITOTIC_SISTER_CHROMATID_SEGREGATION	0.409548	0.797398	0.103576	-0.383984	-0.80352	138	c("19357", "51792", "20479", "19384", "108989", "59008", "56399", "103768", "51810", "18571", "69654", "19645", "71175", "24061", "214987")
1813	GOBP_METAL_ION_HOMEOSTASIS	0.413249	0.797453	0.0766747	0.998722	1.28909	420	c("12010", "214111", "109676")
1814	GOBP_CELLULAR_RESPIRATION	0.412903	0.797453	0.077884	0.672169	1.09066	188	c("11947", "269523", "68197", "66916", "12857", "27425", "17992", "595136", "66377", "12859", "67264", "12866", "66576", "12858", "22272", "14004", "57423", "67267", "67130", "66152", "17991", "230075", "407785", "68375", "54405", "66416", "78330", "11957", "68194", "67530", "70316", "20463", "66694", "13063", "28080", "19017", "12861", "11958", "67126", "68202", "66091", "68198", "66114", "67680…
	""66128"")"
1815	GOBP_PURINE_RIBONUCLEOSIDE_METABOLIC_PROCESS	0.414079	0.797453	0.0913924	-0.510956	-1.02861	15	c("11534", "11821", "224794")
1816	GOBP_MODIFICATION_OF_SYNAPTIC_STRUCTURE	0.411043	0.797453	0.0911073	-0.48246	-1.02161	20	c("235604", "11848", "216831", "83767", "13838", "20430", "12752", "20853")
1817	GOBP_NEGATIVE_REGULATION_OF_TRANSLATIONAL_INITIATION	0.413442	0.797453	0.0905429	-0.485297	-1.01924	17	c("16341", "108989")
1818	GOBP_AXONAL_FASCICULATION	0.413866	0.797453	0.0922597	-0.473587	-1.01148	22	c("269784", "20346", "12569", "72832", "319504", "13844", "17968", "13838")
1819	GOBP_PROTEIN_LOCALIZATION_TO_CHROMOSOME_TELOMERIC_REGION	0.411514	0.797453	0.0934449	-0.447796	-0.995841	29	c("21749", "12751", "12469", "12465", "12468", "237107", "21951", "22589", "12190")
1820	GOBP_ACTIVATION_OF_INNATE_IMMUNE_RESPONSE	0.409978	0.797453	0.0946646	-0.427082	-0.965924	35	c("12914", "71514", "28185", "18481", "17184")
1821	GOBP_GLANDULAR_EPITHELIAL_CELL_DIFFERENTIATION	0.414013	0.797453	0.0928481	-0.425683	-0.964662	34	c("19130", "56637", "18508", "12753", "102247", "14104", "11651")
1822	GOBP_GLIAL_CELL_MIGRATION	0.414097	0.797453	0.0949752	-0.421049	-0.953703	36	c("69601", "21808", "12569", "67254", "12568", "13838", "11932", "77582", "19699", "16777", "13131", "328365", "15212")
1823	GOBP_COLUMNAR_CUBOIDAL_EPITHELIAL_CELL_DIFFERENTIATION	0.411483	0.797453	0.100279	-0.408971	-0.916969	57	c("15251", "19130", "56637", "18508", "12753", "102247", "20666", "16195", "14104", "11651")
1824	GOBP_VESICLE_CYTOSKELETAL_TRAFFICKING	0.413302	0.797453	0.0995791	-0.393342	-0.89789	66	c("13426", "11775", "16573", "17756", "94245", "214459", "67095", "55946", "213993", "64933", "20615", "17918", "17920")
1825	GOBP_ALPHA_AMINO_ACID_CATABOLIC_PROCESS	0.412174	0.797453	0.0819779	0.41667	0.868286	64	c("110391", "14415", "14718", "58875", "11992", "15356", "18242")
1826	GOBP_UBIQUITIN_DEPENDENT_ERAD_PATHWAY	0.412888	0.797453	0.0999277	-0.37903	-0.858602	81	c("12330", "64209", "22027", "67819", "66861", "216440", "67163", "22230", "54609", "22644", "52551", "63958", "11993", "72053", "56424", "56709", "56085", "23802", "68366", "14084", "71472", "227619")
1827	GOBP_REGULATION_OF_CELLULAR_RESPONSE_TO_TRANSFORMING_GROWTH_FACTOR_BETA_STIMULUS	0.410774	0.797453	0.08042	0.420819	0.801297	104	c("14828", "15516", "114715", "24136", "17684", "50781", "27528", "24063", "65112", "98403", "23863", "101809", "16969", "20869", "23988", "21809", "114716", "22059", "19042", "77578", "14275")
1828	GOBP_ORGANOPHOSPHATE_CATABOLIC_PROCESS	0.412354	0.797453	0.0797706	0.428578	0.786472	124	c("269523", "67452", "23984", "238871", "15254", "57028", "56409", "29863", "110074", "212111", "70025", "101490", "16434", "110959", "55980", "18583", "74167", "64436", "242202", "19211", "74411")
1829	GOBP_ORGANIC_ACID_TRANSPORT	0.412869	0.797453	0.10714	-0.404903	-0.781948	216	c("17319", "14664", "241919", "64051", "22348", "13491", "215113", "14411", "74114", "11606", "20496", "319924", "108073", "94245", "11816", "14719", "68267", "13489", "14081", "20617", "11651", "216867", "232333", "140919")
1830	GOBP_MESENCHYMAL_CELL_DIFFERENTIATION	0.410853	0.797453	0.105125	-0.392877	-0.78154	173	c("26417", "19052", "15251", "69601", "56637", "26456", "21808", "20346", "15182", "19713", "98711", "21849", "12162", "20666", "70769", "72674", "11477", "26413", "12006", "18187", "76499", "211323")
1831	GOBP_POSITIVE_REGULATION_OF_ION_TRANSPORT	0.410995	0.797453	0.10592	-0.396722	-0.772404	187	c("17319", "14664", "11735", "100986", "16573", "13491", "68943", "77574", "11931", "238161", "14810", "16511", "11606", "20266", "20496", "12313", "14199", "54376", "94245", "18764", "380959", "12361", "12568", "13489", "20617", "13844", "11651", "232333", "12805")
1832	GOBP_MESENCHYME_DEVELOPMENT	0.413793	0.797453	0.106323	-0.392777	-0.76772	205	c("26417", "19052", "15251", "69601", "70350", "56637", "26456", "21808", "20346", "15182", "18764", "19713", "98711", "21849", "12168", "17248", "21385", "12162", "20666", "70769", "72674", "11477", "26413", "12006", "18187", "76499", "211323", "11459")
1833	GOBP_DIVALENT_INORGANIC_CATION_HOMEOSTASIS	0.415748	0.797517	0.0762797	0.998548	1.41039	315	c("214111", "109676")
1834	GOBP_DEVELOPMENTAL_INDUCTION	0.414397	0.797517	0.0878313	0.517188	1.03569	16	c("15257", "24063", "14173", "327826", "11835", "14367", "15258")
1835	GOBP_POSITIVE_REGULATION_OF_LEUKOCYTE_APOPTOTIC_PROCESS	0.418787	0.797517	0.0875697	0.514674	1.03271	17	c("57432", "66494", "76089", "22059", "12028", "17260", "16952")
1836	GOBP_POSITIVE_REGULATION_OF_SMAD_PROTEIN_SIGNAL_TRANSDUCTION	0.416185	0.797517	0.0870516	0.516628	1.03003	15	c("71805", "21809", "12161")
1837	GOBP_REGULATION_OF_SUPEROXIDE_METABOLIC_PROCESS	0.416149	0.797517	0.0911073	-0.486829	-1.02955	18	c("11606", "14870", "12162")
1838	GOBP_PLASMA_MEMBRANE_TUBULATION	0.416342	0.797517	0.0875697	0.513004	1.02731	16	c("23969", "23970", "73178", "54673")
1839	GOBP_DETECTION_OF_BIOTIC_STIMULUS	0.417154	0.797517	0.0875697	0.495149	1.01544	20	c("14964", "15018", "18479", "11909")
1840	GOBP_MITOCHONDRIAL_TRANSPORT	0.418301	0.797517	0.077884	0.617501	1.0127	177	c("11947", "72170", "67749", "27425", "30057", "66105", "57423", "15519", "59026", "30055", "75734", "66437", "11957", "67713", "606496", "28080", "67067", "11958", "67126", "67184", "11983", "67952", "66177", "66114", "12177", "66169", "56330", "11632", "53600", "12048", "19155", "27061", "56322", "231430", "66400", "69934")
1841	GOBP_REGULATION_OF_CARDIAC_MUSCLE_CELL_ACTION_POTENTIAL	0.419103	0.797517	0.0873098	0.492378	1.00976	20	c("109676", "12315", "20191", "14168")
1842	GOBP_RESPONSE_TO_STEROL	0.417515	0.797517	0.0899861	-0.460828	-1.00406	24	c("231070", "235283")
1843	GOBP_HUMORAL_IMMUNE_RESPONSE_MEDIATED_BY_CIRCULATING_IMMUNOGLOBULIN	0.418251	0.797517	0.0860347	0.481046	1.00191	22	c("12258", "96935", "12051", "12946", "12759")
1844	GOBP_RESPONSE_TO_COPPER_ION	0.418251	0.797517	0.0860347	0.480231	1.00021	22	c("17748", "66734", "17751", "18484", "20655", "17750")
1845	GOBP_CENTRAL_NERVOUS_SYSTEM_PROJECTION_NEURON_AXONOGENESIS	0.415663	0.797517	0.0894367	-0.452187	-0.999786	25	c("13176", "20266", "20563", "18028", "110532", "13175", "13844", "105689", "13838", "11444", "12552")
1846	GOBP_RESPONSE_TO_ISOQUINOLINE_ALKALOID	0.418738	0.797517	0.0862866	0.474318	0.996739	23	c("14600", "66734", "217124", "11514", "14282", "71978", "27364")
1847	GOBP_ANTIMICROBIAL_HUMORAL_RESPONSE	0.415663	0.797517	0.0894367	-0.44976	-0.994417	25	c("14433", "19946", "15331")
1848	GOBP_REGULATION_OF_PLATELET_ACTIVATION	0.416667	0.797517	0.0886261	0.474526	0.993953	25	c("20720", "268860", "18750", "67391")
1849	GOBP_POSITIVE_REGULATION_OF_HISTONE_ACETYLATION	0.418891	0.797517	0.0902635	-0.445029	-0.985893	26	c("26417", "22378", "20587", "74022", "217031")
1850	GOBP_SUBSTANTIA_NIGRA_DEVELOPMENT	0.418708	0.797517	0.0949752	-0.421362	-0.949618	39	c("11461", "12709", "70350", "12313")
1851	GOBP_POSITIVE_REGULATION_OF_REACTIVE_OXYGEN_SPECIES_METABOLIC_PROCESS	0.418708	0.797517	0.0949752	-0.42105	-0.948913	39	c("13197", "14810", "11606", "14870", "20656", "20617", "12725")
1852	GOBP_RIBOSOMAL_LARGE_SUBUNIT_BIOGENESIS	0.419048	0.797517	0.0988903	-0.388148	-0.882112	68	18148
1853	GOBP_CHROMOSOME_SEGREGATION	0.418033	0.797517	0.107554	-0.483626	-0.876789	266	c("23825", "19357", "51792", "50754", "21969", "20479", "19384", "71514", "108989", "21749", "59008", "56399", "103768", "72199", "217716", "228012", "51810", "209011", "18571", "69654", "19645", "71175", "24061", "12006", "214987", "52864", "239122", "22196", "70012", "21951", "13000", "52023", "218914", "22589", "58186", "13018", "22210", "13871")
1854	GOBP_ORGANELLE_TRANSPORT_ALONG_MICROTUBULE	0.415233	0.797517	0.101351	-0.383539	-0.857731	83	c("13426", "15251", "22187", "11775", "16573", "17756", "56444", "12121", "94245", "56273", "67095", "55946", "59040", "64933", "20615", "83767", "16570", "18039", "54160")
1855	GOBP_NEGATIVE_REGULATION_OF_PHOSPHORYLATION	0.421304	0.798913	0.0760837	0.998508	1.42654	297	c("20848", "66259", "19281")
1856	GOBP_ACUTE_PHASE_RESPONSE	0.421589	0.798913	0.0894367	-0.483498	-1.01546	17	c("22042", "11898", "12801", "239552")
1857	GOBP_PYRIMIDINE_NUCLEOBASE_METABOLIC_PROCESS	0.421589	0.798913	0.0894367	-0.482709	-1.0138	17	c("66588", "26413", "26757", "51797", "12933", "56749")
1858	GOBP_POSITIVE_REGULATION_OF_NEUROTRANSMITTER_TRANSPORT	0.421875	0.798913	0.0870516	0.497148	1.01203	19	c("20910", "20979", "12296")
1859	GOBP_RESPONSE_TO_SALT_STRESS	0.421875	0.798913	0.0870516	0.496493	1.0107	19	c("15516", "11677", "66972", "22059", "12028")
1860	GOBP_BONE_MATURATION	0.421053	0.798913	0.0870516	0.491254	1.00745	20	c("233781", "16000", "235611", "71982", "13595", "235320")
1861	GOBP_VITAMIN_METABOLIC_PROCESS	0.421053	0.798913	0.0988903	-0.391031	-0.887732	71	58810
1862	GOBP_PIGMENT_METABOLIC_PROCESS	0.421429	0.798913	0.09855	-0.387732	-0.886328	67	c("14664", "229363", "11656", "72993", "11821", "21385", "15369", "11655", "64602", "22063")
1863	GOBP_MITOCHONDRIAL_TRANSLATION	0.421875	0.798913	0.0806388	0.416025	0.843372	72	c("68565", "67267", "66416", "52469", "66242", "24030", "66407", "66292", "68572", "64660", "121022", "234384", "50529", "19935", "83485", "67840", "72416", "66399", "227682", "94254", "320806", "79044", "69163", "211064")
1864	GOBP_POSITIVE_REGULATION_OF_RELEASE_OF_SEQUESTERED_CALCIUM_ION_INTO_CYTOSOL	0.422701	0.799979	0.0870516	0.473278	0.985627	24	c("12314", "12315", "21838", "12028", "20312")
1865	GOBP_CARDIAC_MUSCLE_CELL_ACTION_POTENTIAL_INVOLVED_IN_CONTRACTION	0.423146	0.799979	0.0826646	0.433544	0.940594	39	c("109676", "20191", "12296", "11928", "12291", "83814", "433809", "12293", "14167")
1866	GOBP_REGULATION_OF_LIPASE_ACTIVITY	0.423345	0.799979	0.0806388	0.414025	0.878527	54	c("15444", "13649", "14682", "16590", "13982", "14173", "20661", "15461")
1867	GOBP_REGULATION_OF_CALCIUM_ION_TRANSMEMBRANE_TRANSPORT	0.423077	0.799979	0.0785029	0.416904	0.787067	108	c("109676", "15444", "12314", "12315", "238871", "22627", "67704", "21838", "20191", "22218", "12296", "12921", "18760", "320790", "13405")
1868	GOBP_LEUKOCYTE_PROLIFERATION	0.423773	0.800359	0.103197	-0.383774	-0.756537	182	c("17319", "26417", "19122", "22042", "59287", "14870", "19099", "20851", "12520", "20666", "16195", "26413", "17973", "13844")
1869	GOBP_CELLULAR_RESPONSE_TO_EXTRACELLULAR_STIMULUS	0.426256	0.801036	0.0764767	0.661172	1.05884	195	c("27220", "14828")
1870	GOBP_EXTERNAL_ENCAPSULATING_STRUCTURE_ORGANIZATION	0.427419	0.801036	0.0760837	0.6616	1.05844	196	c("11504", "72043")
1871	GOBP_HISTONE_EXCHANGE	0.428016	0.801036	0.0860347	0.511185	1.02367	16	c("66471", "70103", "381280", "103554", "50927")
1872	GOBP_POSITIVE_REGULATION_OF_MACROPHAGE_ACTIVATION	0.431907	0.801036	0.0855357	0.509246	1.01978	16	c("16478", "85305", "106763", "77125", "231130", "329731")
1873	GOBP_ASYMMETRIC_CELL_DIVISION	0.430642	0.801036	0.0891647	-0.505716	-1.01807	15	c("19325", "18508", "67299")
1874	GOBP_REGULATION_OF_ACTIVIN_RECEPTOR_SIGNALING_PATHWAY	0.426501	0.801036	0.0897105	-0.4804	-1.01596	18	c("50791", "11477", "11480", "14180")
1875	GOBP_NEGATIVE_REGULATION_OF_TRANSCRIPTION_REGULATORY_REGION_DNA_BINDING	0.42623	0.801036	0.0891647	-0.489862	-1.01103	16	c("50754", "20666")
1876	GOBP_PERK_MEDIATED_UNFOLDED_PROTEIN_RESPONSE	0.431599	0.801036	0.0850427	0.497362	1.00935	18	c("14828", "13198", "13665", "19246", "67878", "11911", "17872")
1877	GOBP_DEFENSE_RESPONSE_TO_GRAM_NEGATIVE_BACTERIUM	0.431599	0.801036	0.0850427	0.496192	1.00698	18	c("20085", "67067", "18760", "80385", "107831", "97165", "15944")
1878	GOBP_POSITIVE_REGULATION_OF_NEURON_MIGRATION	0.430328	0.801036	0.0886261	-0.487803	-1.00678	16	c("69601", "20346", "71175", "56876", "18786", "76454")
1879	GOBP_NEGATIVE_REGULATION_OF_PEPTIDYL_LYSINE_ACETYLATION	0.432377	0.801036	0.0883594	-0.48592	-1.0029	16	c("24074", "15182", "20617")
1880	GOBP_REGULATION_OF_ANION_TRANSMEMBRANE_TRANSPORT	0.432377	0.801036	0.0883594	-0.482787	-0.996433	16	c("19122", "215113", "77574", "11606")
1881	GOBP_ESTABLISHMENT_OF_SPINDLE_ORIENTATION	0.431866	0.801036	0.0897105	-0.44876	-0.993669	28	c("17758", "18508", "16412", "244329", "21648", "56150", "83431")
1882	GOBP_AMP_METABOLIC_PROCESS	0.428571	0.801036	0.0902635	-0.463612	-0.990178	22	c("11534", "109674", "11821", "56248")
1883	GOBP_REGULATION_OF_EXTRINSIC_APOPTOTIC_SIGNALING_PATHWAY_IN_ABSENCE_OF_LIGAND	0.428571	0.801036	0.0911073	-0.440109	-0.978747	29	c("51792", "19713", "11651")
1884	GOBP_HEART_VALVE_MORPHOGENESIS	0.429515	0.801036	0.0928481	-0.419762	-0.949557	38	c("21808", "20563", "12168", "17248", "11477", "19645")
1885	GOBP_MEMBRANE_REPOLARIZATION	0.424779	0.801036	0.0937465	-0.418338	-0.943453	37	c("100986", "11931", "170738", "238161", "16511", "20266")
1886	GOBP_HETEROTYPIC_CELL_CELL_ADHESION	0.432532	0.801036	0.0826646	0.440974	0.940894	35	c("16423", "57342", "21838", "14251")
1887	GOBP_NEGATIVE_REGULATION_OF_CELL_ADHESION	0.432258	0.801036	0.0755015	0.566153	0.920382	187	c("11947", "20720", "50768", "20356", "11600", "20358", "235431", "20315", "18845", "56468", "15289", "268860", "57432", "193385", "15018", "12608", "105352", "235611", "381305", "11496", "20300", "60595", "12053", "230959", "12161", "242202", "54712", "71228", "19211", "20312", "19252", "20745", "16362")
1888	GOBP_REGULATION_OF_POTASSIUM_ION_TRANSMEMBRANE_TRANSPORTER_ACTIVITY	0.431718	0.801036	0.0925529	-0.40536	-0.91971	46	c("11735", "100986", "11931", "238161", "17999", "75785", "14199")
1889	GOBP_RIBONUCLEOPROTEIN_COMPLEX_SUBUNIT_ORGANIZATION	0.425775	0.801036	0.0768737	0.549003	0.904743	175	c("27367", "101739", "108013", "269523", "22121", "110954", "15516", "20103", "66448", "15519", "20044", "108014", "20054", "20085", "67025", "19988", "16785", "68219", "11837", "192196", "20815", "56347", "56351", "68193", "22668", "231386", "72193", "22184", "20826", "20643", "69731", "67148", "74351", "107686", "193116", "14007", "269061", "69241", "67671", "59014", "234344", "54127", "50529",…
1890	GOBP_MRNA_3_END_PROCESSING	0.430588	0.801036	0.096563	-0.394428	-0.903336	61	c("54624", "72162", "11820", "20924", "432508", "100715", "235497", "231413", "12455", "75137", "12877", "67337", "75553", "66899", "108062", "53607", "66185", "72290", "83410", "229709")
1891	GOBP_REGULATION_OF_CHROMOSOME_SEGREGATION	0.425178	0.801036	0.0978773	-0.389722	-0.889627	66	c("19357", "108989", "59008", "51810", "19645", "13000", "218914", "58186", "234069", "24010", "80913", "68501", "56150")
1892	GOBP_PROTEIN_MONOUBIQUITINATION	0.42723	0.801036	0.0968878	-0.382928	-0.880427	72	c("22187", "217342", "54624", "72584", "26965", "13194", "235497", "72775", "19821", "70294", "19763", "56353", "69837", "67561", "18570", "58186", "22210", "22088", "22658", "213753")
1893	GOBP_NEGATIVE_REGULATION_OF_CELLULAR_PROTEIN_CATABOLIC_PROCESS	0.427835	0.801036	0.0793435	0.415292	0.863926	67	c("20115", "65019", "15516", "93739", "67025", "56207", "17309", "226089", "252870", "225896", "80750", "70369", "14070", "108155", "30940", "24086")
1894	GOBP_REGULATION_OF_EPITHELIAL_CELL_DIFFERENTIATION	0.428571	0.801036	0.0995791	-0.377174	-0.841718	84	c("52906", "12226", "18508", "22344", "20851")
1895	GOBP_MONOCARBOXYLIC_ACID_CATABOLIC_PROCESS	0.431762	0.801036	0.0995791	-0.377175	-0.832739	98	c("58810", "74114", "102448", "66253", "78070", "11651", "19302", "19305", "56357", "26569", "11652", "15488", "12801", "97212", "216136")
1896	GOBP_REGULATION_OF_JNK_CASCADE	0.430693	0.801036	0.0995791	-0.373766	-0.818055	108	c("13197", "69601", "14806", "68943", "11820", "19261", "20346", "56310", "66505", "14870", "19099", "665113", "26754", "15183", "74256", "22422", "20185", "12005", "26400")
1897	GOBP_POSITIVE_REGULATION_OF_ION_TRANSMEMBRANE_TRANSPORT	0.430348	0.801036	0.0999277	-0.375671	-0.812896	114	c("14664", "11735", "100986", "13491", "68943", "77574", "11931", "238161", "16511", "11606", "12313", "54376", "18764")
1898	GOBP_MALE_SEX_DIFFERENTIATION	0.425693	0.801036	0.101351	-0.376854	-0.811684	115	c("22187", "94246", "14585", "229663", "18072", "16337", "232286", "21808", "20346", "94109", "27057", "18747", "14228", "20851", "101476", "73469", "74754", "56312", "13870", "67561", "22589", "56739", "15488", "11480", "14180", "333639", "73296", "263876", "53381")
1899	GOBP_SEQUESTERING_OF_CALCIUM_ION	0.425926	0.801036	0.0785029	0.410867	0.809559	88	c("109676", "12314", "12315", "238871", "21838", "12317", "20191", "13198", "14173", "67885", "18760", "320790", "13405")
1900	GOBP_CELLULAR_RESPONSE_TO_STEROID_HORMONE_STIMULUS	0.4323	0.801036	0.0760837	0.461204	0.792146	161	c("22215", "67749", "20602", "22629", "13684", "12317", "217166", "224903", "67972", "13982", "72508", "56351", "67040", "65112", "11928", "93760", "23958", "67890", "70790", "66663", "70804")
1901	GOBP_POSITIVE_REGULATION_OF_CYSTEINE_TYPE_ENDOPEPTIDASE_ACTIVITY	0.431177	0.801036	0.0770737	0.405325	0.785721	100	c("269523", "27050", "15528", "50768", "66437", "70186", "65106", "13063", "67184", "15289", "56330", "27061", "103724", "12028", "14360", "29816", "13205")
1902	GOBP_CARDIAC_MUSCLE_TISSUE_DEVELOPMENT	0.428212	0.801036	0.100991	-0.377548	-0.78241	147	c("234593", "74103", "19130", "238161", "17996", "20541", "11606", "21808", "28185", "17258", "12168", "23966", "17125", "21385", "12162", "51810", "11477", "11546", "55978", "211323", "14615", "16412")
1903	GOBP_INTRINSIC_APOPTOTIC_SIGNALING_PATHWAY	0.428571	0.801036	0.105125	-0.404648	-0.763303	241	c("17319", "268373", "15251", "22187", "13806", "50754", "69601", "64209", "68943", "16438", "18970", "72567", "66168", "15387", "71514", "110213", "66861", "68539", "66354", "19099", "20656", "26965", "75717", "18604", "20482", "59041", "17973", "74747", "11651", "56085", "18453", "19255", "18708", "74256")
1904	GOBP_EXTRINSIC_APOPTOTIC_SIGNALING_PATHWAY	0.42602	0.801036	0.10208	-0.376247	-0.761227	166	c("72393", "51792", "69601", "20254", "56637", "11606", "21808", "69635", "66505", "14870", "12070", "69035", "19713", "17347", "20482", "11477", "24105", "58231", "11651", "11546", "18708", "14084", "74256", "18607", "66593", "66839", "14155", "64704")
1905	GOBP_ACTIN_FILAMENT_BUNDLE_ORGANIZATION	0.430464	0.801036	0.0770737	0.413133	0.754665	131	c("22793", "21872", "16423", "50768", "235431", "57028", "17118", "18186", "18645", "18643", "26554", "19878", "243961", "269233", "18479", "21809", "76707", "12540", "11518", "21754", "20312")
1906	GOBP_NEGATIVE_REGULATION_OF_TRANSFERASE_ACTIVITY	0.434921	0.801228	0.0743625	0.998295	1.54611	220	c("66259", "20115")
1907	GOBP_DOSAGE_COMPENSATION	0.434442	0.801228	0.0855357	0.509474	1.02228	17	c("20918", "76073", "231386", "69587", "19704", "109095", "16468")
1908	GOBP_POSITIVE_REGULATION_OF_AMYLOID_BETA_FORMATION	0.433852	0.801228	0.0852885	0.508539	1.01837	16	c("239606", "606496", "11307", "19878")
1909	GOBP_PHOSPHATIDYLSERINE_METABOLIC_PROCESS	0.433333	0.801228	0.0891647	-0.467779	-0.99057	21	c("56442", "76192", "218121", "27388", "67216", "79196", "237542")
1910	GOBP_CELLULAR_RESPONSE_TO_CADMIUM_ION	0.435361	0.801228	0.0838361	0.47491	0.989132	22	c("17748", "13649", "14281", "17751", "22218", "20655", "17750", "16476")
1911	GOBP_REGULATION_OF_NON_CANONICAL_WNT_SIGNALING_PATHWAY	0.434874	0.801228	0.0894367	-0.461352	-0.985351	22	27373
1912	GOBP_REGULATION_OF_FATTY_ACID_BIOSYNTHETIC_PROCESS	0.433265	0.801228	0.0883594	-0.440782	-0.976538	27	c("231070", "16418", "52023", "22260")
1913	GOBP_ENDODERMAL_CELL_DIFFERENTIATION	0.435244	0.801228	0.0899861	-0.432713	-0.966097	30	c("54624", "235497", "12827", "12833", "17395", "16410", "16404")
1914	GOBP_NEGATIVE_REGULATION_OF_INTRACELLULAR_PROTEIN_TRANSPORT	0.434545	0.801228	0.0815265	0.434124	0.933986	37	c("29867", "11600", "22218", "19387", "22166", "18769", "67890")
1915	GOBP_REGULATION_OF_PLASMA_LIPOPROTEIN_PARTICLE_LEVELS	0.434004	0.801228	0.0931455	-0.408446	-0.91779	44	c("15387", "11606", "16976", "11816", "18747", "16835", "217265", "27801", "22260")
1916	GOBP_RESPONSE_TO_ENDOPLASMIC_RETICULUM_STRESS	0.434426	0.801228	0.105125	-0.39402	-0.751338	225	c("226090", "12330", "69601", "64209", "16438", "56637", "22027", "66168", "67819", "14950", "110213", "66861", "216440", "67163", "22230", "18709", "56491", "54609", "22644", "20856", "56807", "52551", "108954", "63958", "11993", "72053", "226641", "66333", "72736", "56424", "68889", "56709", "17973", "26754", "56085", "23802", "18453", "100037258", "19255", "68366", "18708", "14084", "11938", "…
1917	GOBP_REGULATION_OF_CATION_TRANSMEMBRANE_TRANSPORT	0.435262	0.801228	0.105521	-0.402367	-0.745144	258	c("13483", "14664", "11735", "100986", "16499", "19122", "13491", "215113", "68943", "11931", "11820", "238161", "56461", "17999", "20541", "16511", "11606", "20266", "75785", "66109", "108058", "69635", "12313", "380702", "14199", "83997", "54376", "18764", "18747", "72821", "140723", "380959", "18578", "12568", "13489", "80334", "20617", "13844", "56085")
1918	GOBP_CARBOHYDRATE_PHOSPHORYLATION	0.436326	0.801305	0.0888945	-0.458396	-0.989229	23	c("18642", "217837", "102448", "103988", "75578", "75678", "50798", "225913", "69976", "56174", "74653", "170768")
1919	GOBP_C4_DICARBOXYLATE_TRANSPORT	0.435946	0.801305	0.0840746	0.46598	0.979218	23	c("20512", "268860", "20511", "67863")
1920	GOBP_CELLULAR_RESPONSE_TO_CORTICOSTEROID_STIMULUS	0.43722	0.801305	0.0928481	-0.406779	-0.915953	45	c("67731", "19384", "84092", "11898", "51810", "11477", "74747")
1921	GOBP_INTERFERON_BETA_PRODUCTION	0.43705	0.801305	0.0806388	0.419088	0.906088	45	c("19280", "15519", "22036", "14251", "97165", "13205", "16362", "56490", "70408", "66878", "80861", "22632")
1922	GOBP_POSITIVE_REGULATION_OF_INTRINSIC_APOPTOTIC_SIGNALING_PATHWAY	0.435852	0.801305	0.0795565	0.417247	0.888861	49	c("19941", "20115", "27050", "66437", "13198", "20655", "276770", "59004", "27061", "54711", "23992", "22059", "12028")
1923	GOBP_POSITIVE_REGULATION_OF_HISTONE_MODIFICATION	0.437037	0.801305	0.09855	-0.383169	-0.847529	89	c("26417", "68943", "54624", "51812", "22378", "66354", "80748", "56399", "228829", "20587", "21652", "24116", "69188", "234135", "71175", "74022", "217031")
1924	GOBP_CELLULAR_MODIFIED_AMINO_ACID_METABOLIC_PROCESS	0.436869	0.801305	0.0999277	-0.363747	-0.764049	136	c("12709", "13030", "56442", "74114", "14545", "14870", "56752", "20656", "76192", "207182", "11898", "14719")
1925	GOBP_VESICLE_LOCALIZATION	0.436693	0.801305	0.101351	-0.382345	-0.761702	174	c("13426", "19326", "102774", "11775", "16573", "67511", "16574", "68943", "20479", "17756", "233489", "229521", "94245", "26875", "214459", "13429", "20224", "67095", "12568", "55946", "213993", "77038", "18571", "20617", "26754", "104015", "64933", "15239", "433485", "69654", "20615", "67378", "76499", "17918", "17920")
1926	GOBP_NEGATIVE_REGULATION_OF_OSTEOBLAST_DIFFERENTIATION	0.4375	0.801402	0.0886261	-0.417373	-0.94428	33	c("22057", "225998", "12006", "100201", "12457")
1927	GOBP_POSITIVE_REGULATION_OF_UBIQUITIN_PROTEIN_TRANSFERASE_ACTIVITY	0.437751	0.801439	0.08654	-0.440851	-0.97472	25	c("50754", "68943", "56424", "114893", "100737", "12005")
1928	GOBP_REGULATION_OF_PROTEIN_LOCALIZATION_TO_MEMBRANE	0.437975	0.801439	0.0999277	-0.374772	-0.772908	146	c("11461", "11735", "11773", "16573", "19122", "77574", "233489", "71770", "14567", "380702", "12569", "20742", "72993", "12520", "18412", "109905", "12568", "216831", "13844", "11651")
1929	GOBP_AXONAL_TRANSPORT	0.438261	0.801547	0.0787114	0.408514	0.851288	64	c("67749", "16561", "13518", "319613", "16560", "20655", "11776", "23859", "22223", "117197", "216344", "235180", "68196", "68566", "11777")
1930	GOBP_LYMPH_VESSEL_DEVELOPMENT	0.438923	0.801927	0.0880945	-0.473747	-1.00189	18	c("19130", "16542", "12168")
1931	GOBP_PROTEIN_KINASE_C_SIGNALING	0.438697	0.801927	0.0838361	0.474212	0.98473	21	c("84094", "14251", "83397", "18762", "110197", "110524")
1932	GOBP_SUPEROXIDE_ANION_GENERATION	0.439583	0.802302	0.0883594	-0.466102	-0.987019	21	c("11606", "14870", "20656")
1933	GOBP_AUTONOMIC_NERVOUS_SYSTEM_DEVELOPMENT	0.439425	0.802302	0.0875697	-0.437694	-0.969643	26	c("20346", "110532", "19713", "20666", "18187")
1934	GOBP_NEGATIVE_REGULATION_OF_CELL_CYCLE_PROCESS	0.439891	0.802448	0.104344	-0.391365	-0.743565	232	c("18148", "19357", "69601", "20112", "24100", "19130", "108989", "21749", "14199", "71375", "12753", "18764")
1935	GOBP_ACTIN_MEDIATED_CELL_CONTRACTION	0.440208	0.802612	0.0782955	0.412354	0.822768	75	c("109676", "17904", "238871", "57342", "20191", "22218", "12296", "11928", "12291", "14168", "83814", "433809")
1936	GOBP_SIGNAL_TRANSDUCTION_IN_ABSENCE_OF_LIGAND	0.440716	0.803123	0.0922597	-0.405636	-0.911475	44	c("51792", "56637", "19713", "17347", "11651", "64704", "16410", "12366", "12043", "12050", "80707", "23938", "232679", "227154")
1937	GOBP_REGULATION_OF_HETEROTYPIC_CELL_CELL_ADHESION	0.444227	0.804966	0.0843144	0.506804	1.01692	17	c("21838", "14251")
1938	GOBP_NEGATIVE_REGULATION_OF_TELOMERE_MAINTENANCE_VIA_TELOMERASE	0.442857	0.804966	0.086795	-0.477321	-1.01019	19	c("15382", "21749", "51810", "237107", "50912", "68964", "108689", "214627")
1939	GOBP_PROTEIN_IMPORT_INTO_MITOCHONDRIAL_MATRIX	0.445087	0.804966	0.0833634	0.489146	0.992679	18	c("67713", "67067", "67952", "66169", "53600", "17713")
1940	GOBP_MITOCHONDRIAL_TRANSCRIPTION	0.443992	0.804966	0.08654	-0.471751	-0.990786	17	c("103172", "216151", "69821", "56282", "170826", "56484", "74238", "76781")
1941	GOBP_SYNAPSE_MATURATION	0.445378	0.804966	0.0880945	-0.45949	-0.981375	22	c("69601", "18027", "12323", "18013", "18039", "18189", "330814", "12032")
1942	GOBP_CHAPERONE_COFACTOR_DEPENDENT_PROTEIN_REFOLDING	0.442718	0.804966	0.0840746	0.455575	0.954728	26	c("14828", "15528", "15526", "56351", "64136", "15505", "12017", "30933", "50497")
1943	GOBP_MESODERM_MORPHOGENESIS	0.445161	0.804966	0.0894367	-0.403627	-0.922052	41	c("14751", "18747", "12168", "17125", "12162", "11477", "16412", "12005", "241226")
1944	GOBP_CELL_JUNCTION_MAINTENANCE	0.443636	0.804966	0.08042	0.42812	0.921069	37	c("21872", "19339", "16582", "111173", "23829", "11845", "20318", "12217", "216856")
1945	GOBP_PURINE_NUCLEOSIDE_MONOPHOSPHATE_METABOLIC_PROCESS	0.444444	0.804966	0.0902635	-0.405043	-0.920263	40	c("229363", "11534", "109674", "11821", "12361", "56248")
1946	GOBP_PEPTIDYL_CYSTEINE_MODIFICATION	0.443203	0.804966	0.0817516	0.426622	0.912852	41	c("72170", "211329", "22166", "75965", "170719", "13405", "224454", "11532")
1947	GOBP_IN_UTERO_EMBRYONIC_DEVELOPMENT	0.44504	0.804966	0.102449	-0.517026	-0.908532	298	c("26395", "15251", "14751", "225164", "18970", "22682", "14950", "13854", "319924", "56320", "18764", "23950", "20587", "98711", "21849", "66935", "12162", "17977", "20482", "71997", "11477", "20687", "58231", "26413")
1948	GOBP_TRANSCRIPTION_ELONGATION_FROM_RNA_POLYMERASE_II_PROMOTER	0.445221	0.804966	0.0940503	-0.395977	-0.900412	56	c("98053", "54624", "20924", "66505", "24116", "69562", "235497", "51810", "16825", "12455", "58202", "52609", "58523", "67655", "12005", "114741", "234069", "13716", "57314")
1949	GOBP_NUCLEOSIDE_MONOPHOSPHATE_METABOLIC_PROCESS	0.444181	0.804966	0.095288	-0.384086	-0.876762	66	c("229949", "229363", "11534", "109674", "11821", "66588", "12361", "21915", "56248", "56749")
1950	GOBP_NEGATIVE_REGULATION_OF_RESPONSE_TO_DNA_DAMAGE_STIMULUS	0.442857	0.804966	0.0956031	-0.380923	-0.865693	68	17319
1951	GOBP_ENSHEATHMENT_OF_NEURONS	0.443069	0.804966	0.0978773	-0.369853	-0.809492	108	c("110893", "13823", "69597", "59287", "19283", "23966", "56336", "11651", "12805", "78830", "211323", "67453", "20430", "13871", "11652", "19242", "13244", "15904", "50849", "13138", "103199", "14733")
1952	GOBP_POSITIVE_REGULATION_OF_WNT_SIGNALING_PATHWAY	0.442053	0.804966	0.0756946	0.412541	0.769713	116	c("269523", "11984", "13649", "24136", "20356", "20042", "72043", "14173", "16202", "11798", "70790")
1953	GOBP_CELLULAR_COPPER_ION_HOMEOSTASIS	0.447205	0.804976	0.0870516	-0.500426	-1.00742	15	c("19122", "11820")
1954	GOBP_CHONDROITIN_SULFATE_BIOSYNTHETIC_PROCESS	0.447013	0.804976	0.0831291	0.502512	1.00189	15	c("233781", "71367", "77590")
1955	GOBP_MRNA_CLEAVAGE	0.447013	0.804976	0.0831291	0.487367	0.989069	18	c("69920", "68219", "228410", "269061")
1956	GOBP_ESTABLISHMENT_OR_MAINTENANCE_OF_MONOPOLAR_CELL_POLARITY	0.445783	0.804976	0.0855357	-0.436451	-0.964993	25	c("14086", "11848", "55978", "94190", "270163", "18759", "76260", "69697", "71461", "20401")
1957	GOBP_T_CELL_APOPTOTIC_PROCESS	0.44586	0.804976	0.0886261	-0.429836	-0.959675	30	15251
1958	GOBP_POSITIVE_REGULATION_OF_TYROSINE_PHOSPHORYLATION_OF_STAT_PROTEIN	0.446602	0.804976	0.0835991	0.455966	0.951281	27	c("14600", "16000", "16590", "14360", "16392", "15499")
1959	GOBP_NEGATIVE_REGULATION_OF_PROTEIN_LOCALIZATION_TO_NUCLEUS	0.447619	0.804976	0.0824344	0.450496	0.948344	28	c("29867", "11600", "22218", "18769", "67890", "224647", "229603", "52065", "18015")
1960	GOBP_DETECTION_OF_MECHANICAL_STIMULUS	0.44732	0.804976	0.0808589	0.435524	0.929266	35	c("20720", "16398", "16590", "20315", "12558", "14360", "14083", "12814")
1961	GOBP_STEROID_METABOLIC_PROCESS	0.447665	0.804976	0.0736213	0.565322	0.903996	198	c("14695", "22629")
1962	GOBP_PROTEIN_STABILIZATION	0.446078	0.804976	0.0745501	0.460058	0.778213	167	c("109676", "20910", "20115", "269774", "65019", "15516", "15519", "22393", "57342", "17751", "12317", "108123", "67025", "16000", "14682", "19017", "22218", "67072", "22284", "12461", "56351", "21454", "21376", "14251", "18645", "18643", "216344", "252870", "12539", "80985", "70369", "69747", "23988")
1963	GOBP_CIRCULATORY_SYSTEM_PROCESS	0.449591	0.805098	0.102822	-0.755988	-1.20746	399	c("101488143", "14456")
1964	GOBP_CERAMIDE_CATABOLIC_PROCESS	0.449275	0.805098	0.086795	-0.499789	-1.00614	15	c("230101", "18010", "11886", "14667", "15212")
1965	GOBP_NEGATIVE_REGULATION_OF_DOUBLE_STRAND_BREAK_REPAIR_VIA_HOMOLOGOUS_RECOMBINATION	0.449275	0.805098	0.086795	-0.499269	-1.00509	15	c("74355", "27223", "236904")
1966	GOBP_POSITIVE_REGULATION_OF_RHO_PROTEIN_SIGNAL_TRANSDUCTION	0.44877	0.805098	0.0862866	-0.478865	-0.988338	16	c("19353", "56349", "65079", "14766", "19876", "244418", "71704", "14745")
1967	GOBP_PIGMENT_GRANULE_ORGANIZATION	0.450397	0.805098	0.0843144	0.455807	0.954745	25	c("24136", "11767", "11776", "117197", "67091", "110380", "18457", "11765")
1968	GOBP_REGULATION_OF_SYNAPTIC_VESICLE_EXOCYTOSIS	0.448037	0.805098	0.0931455	-0.397958	-0.896128	49	c("213760", "20977", "56637", "29873", "319924", "94245", "72194", "12361", "109905", "12568", "13489", "20615", "11938", "18751", "108043")
1969	GOBP_NERVE_DEVELOPMENT	0.448454	0.805098	0.0768737	0.404694	0.850107	60	c("20512", "17684", "20720", "72043", "333329", "68193", "16202", "18186", "320790", "21418", "66271")
1970	GOBP_FORMATION_OF_PRIMARY_GERM_LAYER	0.450472	0.805098	0.0940503	-0.372101	-0.847357	76	c("14751", "54624", "18747", "12168", "17125", "12162", "235497", "11477", "12827", "16412", "12005", "12833", "17395", "16410", "16404", "241226")
1971	GOBP_MORPHOGENESIS_OF_A_BRANCHING_STRUCTURE	0.449631	0.805098	0.096563	-0.361702	-0.772856	127	c("94275", "19130", "16542", "11606", "20563", "20346", "94109", "14164", "18764", "98711", "238386", "21385", "12162", "13489", "11477", "13841", "58231")
1972	GOBP_DNA_TEMPLATED_TRANSCRIPTION_INITIATION	0.45	0.805098	0.0751182	0.39831	0.767973	102	c("21833", "20024", "544971", "67673", "235459", "69920", "19017", "13982", "15289", "68776", "98403", "17188", "83602", "269854", "13486", "69241", "16476", "24075", "67923", "22059", "26896", "68705", "327987", "225895")
1973	GOBP_REGULATION_OF_RNA_SPLICING	0.449749	0.805098	0.0978773	-0.35863	-0.750466	138	c("17975", "233908", "56541", "12696", "15382", "20382", "51796", "268859", "15387", "110213", "67039", "20218", "78784", "66354", "20384", "15388", "15481", "20637", "269254", "21841", "51810", "170771", "108160", "231413", "56036", "57317", "269966", "12750", "83486", "20383")
1974	GOBP_REGULATION_OF_TRANSPORTER_ACTIVITY	0.450402	0.805098	0.101714	-0.37673	-0.73006	214	c("11461", "14664", "11735", "100986", "19122", "13491", "68943", "77574", "11931", "11820", "238161", "17999", "20266", "75785", "108058", "69635", "12313", "380702", "14199", "83997", "54376", "18764", "18747", "72821", "140723", "380959", "18578", "12568", "13489", "20617", "13844", "56085")
1975	GOBP_REFLEX	0.451346	0.805552	0.08654	-0.49665	-0.999816	15	c("69597", "14658")
1976	GOBP_REGULATION_OF_URINE_VOLUME	0.452794	0.805552	0.0824344	0.498414	0.99372	15	c("11677", "246198", "18162")
1977	GOBP_PHARYNGEAL_SYSTEM_DEVELOPMENT	0.452869	0.805552	0.0857844	-0.475145	-0.98066	16	c("21808", "12168", "12162", "11477")
1978	GOBP_ADRENERGIC_RECEPTOR_SIGNALING_PATHWAY	0.453155	0.805552	0.0819779	0.458797	0.964123	23	c("238871", "606496", "76089")
1979	GOBP_DOPAMINE_METABOLIC_PROCESS	0.45283	0.805552	0.0870516	-0.411024	-0.934097	32	c("13491", "65114", "21808", "13489", "20617", "12846", "21823", "11444", "17161", "50873", "14763")
1980	GOBP_RIBONUCLEOSIDE_MONOPHOSPHATE_BIOSYNTHETIC_PROCESS	0.45283	0.805552	0.0870516	-0.410887	-0.933785	32	c("229363", "11534", "109674", "11821", "66588")
1981	GOBP_SKELETAL_MUSCLE_CELL_DIFFERENTIATION	0.453237	0.805552	0.0787114	0.414549	0.896276	45	c("217082", "67267", "14281", "17684", "67040", "20289", "17878", "17261")
1982	GOBP_ESTABLISHMENT_OR_MAINTENANCE_OF_BIPOLAR_CELL_POLARITY	0.452424	0.805552	0.0787114	0.415204	0.879465	47	c("108030", "13728", "22388", "16202", "23859", "76108", "11733", "242274", "170788", "12540", "68617", "59079")
1983	GOBP_MUSCLE_CELL_DEVELOPMENT	0.451128	0.805552	0.0975449	-0.361791	-0.779786	121	c("11465", "74103", "19130", "238161", "17996", "20541", "69597", "11606", "19055", "28185", "17258", "51810", "109711", "11546", "11938", "11459", "16412", "18019", "67655", "56376", "227325", "12632", "319757")
1984	GOBP_ORGANELLE_FUSION	0.452101	0.805552	0.0753094	0.40638	0.744709	127	c("20910", "20979", "22318", "59026", "20614", "235415", "75734", "20983", "66437", "209018", "54525", "20908", "98496", "19339", "53612", "228960")
1985	GOBP_EPITHELIAL_TUBE_MORPHOGENESIS	0.451613	0.805552	0.101714	-0.381192	-0.724204	238	c("52906", "15251", "234593", "102774", "94275", "225164", "19130", "16542", "11606", "21808", "20563", "94109", "14164", "18764", "18747", "11848", "19713", "98711", "99683", "21385", "12162", "20666", "11477", "13841", "58231")
1986	GOBP_NEGATIVE_REGULATION_OF_PHOSPHORUS_METABOLIC_PROCESS	0.453968	0.806445	0.0721798	0.99849	1.3803	343	c("20848", "66259", "15444")
1987	GOBP_REGULATION_OF_SYNAPSE_ASSEMBLY	0.454321	0.806666	0.0962406	-0.372047	-0.825767	87	c("242384", "58235", "72895", "11820", "65114", "378937", "211187", "18213", "13841", "20617", "11418", "13844", "16979", "433485", "18189", "56376", "210933", "70237", "11444")
1988	GOBP_POSITIVE_REGULATION_OF_CELL_ACTIVATION	0.45469	0.806694	0.0721798	0.712938	1.1118	216	c("12010", "20910")
1989	GOBP_GLAND_DEVELOPMENT	0.454795	0.806694	0.102449	-0.485381	-0.84791	288	c("26395", "26417", "15251", "19156", "50754", "11991", "18970", "19130", "11429", "16337", "18508", "21808", "20346", "18028", "94109", "14164", "18764", "20384", "20656", "14228", "20851", "11898", "11821", "238386", "21385", "12162", "102247", "13489", "68911", "20687", "14104", "26413", "18676")
1990	GOBP_G0_TO_G1_TRANSITION	0.455487	0.806784	0.0860347	-0.495397	-0.997293	15	69601
1991	GOBP_PINOCYTOSIS	0.456033	0.806784	0.0852885	-0.46372	-0.981926	20	c("72993", "19063", "216190", "22260", "12752", "69178", "13430", "56216")
1992	GOBP_P_BODY_ASSEMBLY	0.45614	0.806784	0.0826646	0.476535	0.977268	20	c("13209", "72587", "70123", "67678", "381305", "18983", "67070", "104625", "50783", "225929")
1993	GOBP_METANEPHROS_MORPHOGENESIS	0.456033	0.806784	0.0852885	-0.461005	-0.976177	20	c("70350", "18764", "12307", "14260", "22422", "319757")
1994	GOBP_ENDOCARDIAL_CUSHION_DEVELOPMENT	0.45625	0.806784	0.0862866	-0.419135	-0.943844	31	c("21808", "12168", "17248", "21385", "12162", "11477")
1995	GOBP_VACUOLAR_LOCALIZATION	0.456446	0.806784	0.0766747	0.401147	0.834417	63	c("20910", "22318", "16590", "19339", "70834", "56715", "75620", "19215")
1996	GOBP_RNA_3_END_PROCESSING	0.455224	0.806784	0.096563	-0.375917	-0.814964	102	c("54624", "72162", "11820", "236790", "230594", "20924", "432508", "100715", "235497", "231413", "12455", "75137", "12877", "67337", "75553", "66899", "108062", "66481", "53607", "237730", "69882", "66185", "18130", "72290", "83410", "229709", "71799", "50912", "68188", "68276", "114615", "68626", "208922", "71151", "338359", "74108", "54188", "214627")
1997	GOBP_POSITIVE_REGULATION_OF_P38MAPK_CASCADE	0.457143	0.807207	0.0850427	-0.469208	-0.993023	19	c("13197", "26407", "225392")
[truncated: 1,566 more rows]

## Sheet: Cone Bipolar Cells_fgsea-C5BP-r
Column1	pathway	pval	padj	log2err	ES	NES	size	leadingEdge
1	GOBP_TYPE_B_PANCREATIC_CELL_PROLIFERATION	2.17524e-11	7.86349e-08	0.863415	-0.999988	-1.9096	16	15370
2	GOBP_RESPONSE_TO_AMINE	1.31774e-09	2.38181e-06	0.788187	-0.99998	-2.00266	32	15370
3	GOBP_MULTICELLULAR_ORGANISMAL_MOVEMENT	2.62076e-07	0.000315802	0.674963	-0.999963	-2.07414	41	15370
4	GOBP_ANTIGEN_PROCESSING_AND_PRESENTATION_OF_PEPTIDE_OR_POLYSACCHARIDE_ANTIGEN_VIA_MHC_CLASS_II	3.3381e-05	0.0253594	0.557332	0.999733	1.85549	22	c("12010", "19141")
5	GOBP_T_CELL_CYTOKINE_PRODUCTION	3.50753e-05	0.0253594	0.557332	0.999802	1.85322	27	c("15018", "12010", "240354")
6	GOBP_MICROVILLUS_ORGANIZATION	5.44501e-05	0.0286253	0.557332	-0.999765	-1.97212	27	14086
7	GOBP_ANTIGEN_PROCESSING_AND_PRESENTATION_OF_EXOGENOUS_PEPTIDE_ANTIGEN	5.54293e-05	0.0286253	0.557332	0.9998	1.85322	27	c("15018", "12010", "19141")
8	GOBP_POSITIVE_REGULATION_OF_FILOPODIUM_ASSEMBLY	0.000130564	0.0589985	0.518848	-0.999723	-1.97204	27	14086
9	GOBP_POSITIVE_REGULATION_OF_TYPE_I_INTERFERON_MEDIATED_SIGNALING_PATHWAY	0.000263232	0.0951585	0.498493	0.999925	1.81037	15	c("434341", "53323")
10	GOBP_IMMUNE_RESPONSE_TO_TUMOR_CELL	0.000263232	0.0951585	0.498493	0.999861	1.81026	15	c("15018", "11622")
11	GOBP_CELLULAR_RESPONSE_TO_VASCULAR_ENDOTHELIAL_GROWTH_FACTOR_STIMULUS	0.00106765	0.21267	0.45506	-0.999978	-2.08411	48	15370
12	GOBP_RESPONSE_TO_AMPHETAMINE	0.00076337	0.21267	0.477271	-0.999982	-1.95385	22	15370
13	GOBP_POSITIVE_REGULATION_OF_EXTRACELLULAR_MATRIX_ORGANIZATION	0.0011766	0.21267	0.45506	-0.999775	-1.95345	22	14086
14	GOBP_MICROVILLUS_ASSEMBLY	0.0011766	0.21267	0.45506	-0.999768	-1.95343	22	14086
15	GOBP_SENSORY_PERCEPTION_OF_SMELL	0.00109271	0.21267	0.45506	0.999734	1.85577	20	c("12010", "333329")
16	GOBP_NEGATIVE_REGULATION_OF_T_CELL_MEDIATED_IMMUNITY	0.00110469	0.21267	0.45506	0.999867	1.85568	18	c("15018", "11622")
17	GOBP_POSITIVE_REGULATION_OF_T_CELL_CYTOKINE_PRODUCTION	0.00110469	0.21267	0.45506	0.999802	1.85556	18	c("15018", "12010", "240354")
18	GOBP_ANTIGEN_PROCESSING_AND_PRESENTATION_OF_EXOGENOUS_PEPTIDE_ANTIGEN_VIA_MHC_CLASS_II	0.00110469	0.21267	0.45506	0.999733	1.85543	18	c("12010", "19141")
19	GOBP_MYELOID_LEUKOCYTE_CYTOKINE_PRODUCTION	0.00113484	0.21267	0.45506	0.999864	1.83685	28	c("15018", "17319")
20	GOBP_RESPONSE_TO_TUMOR_CELL	0.00113484	0.21267	0.45506	0.999856	1.83684	28	c("15018", "69635")
21	GOBP_NEGATIVE_REGULATION_OF_NF_KAPPAB_TRANSCRIPTION_FACTOR_ACTIVITY	0.0012387	0.213233	0.45506	0.999926	1.62809	72	c("434341", "67245")
22	GOBP_RESPONSE_TO_TYPE_I_INTERFERON	0.00151359	0.24871	0.45506	0.999919	1.73732	54	c("434341", "18983")
23	GOBP_SKELETAL_MUSCLE_CONTRACTION	0.0017307	0.250369	0.45506	-0.999982	-1.99212	29	15370
24	GOBP_ANTIGEN_PROCESSING_AND_PRESENTATION_OF_ENDOGENOUS_ANTIGEN	0.00180072	0.250369	0.45506	0.999408	1.85483	18	c("15018", "12010", "14964", "21356")
25	GOBP_GLYCOSAMINOGLYCAN_CATABOLIC_PROCESS	0.00180072	0.250369	0.45506	0.999407	1.85482	18	c("14173", "71665")
26	GOBP_POSITIVE_REGULATION_OF_CELL_MIGRATION_INVOLVED_IN_SPROUTING_ANGIOGENESIS	0.00180072	0.250369	0.45506	0.999406	1.85482	18	c("14173", "22339")
27	GOBP_REGULATION_OF_CYSTEINE_TYPE_ENDOPEPTIDASE_ACTIVITY	0.0024175	0.257788	0.431708	-0.99976	-2.02234	173	15370
28	GOBP_ANTIMICROBIAL_HUMORAL_RESPONSE	0.00235649	0.257788	0.431708	0.999862	1.82427	34	c("15018", "20085")
29	GOBP_POSITIVE_REGULATION_OF_ENDOTHELIAL_CELL_APOPTOTIC_PROCESS	0.00242456	0.257788	0.431708	0.999868	1.81838	16	c("15018", "56484")
30	GOBP_MACROPHAGE_CYTOKINE_PRODUCTION	0.00242456	0.257788	0.431708	0.999867	1.81838	16	c("15018", "16792")
31	GOBP_DEFENSE_RESPONSE_TO_GRAM_POSITIVE_BACTERIUM	0.00238483	0.257788	0.431708	0.999864	1.80695	44	c("15018", "269855")
32	GOBP_NEGATIVE_REGULATION_OF_T_CELL_PROLIFERATION	0.00238483	0.257788	0.431708	0.999862	1.80694	44	c("15018", "67245")
33	GOBP_CYTOKINE_PRODUCTION_INVOLVED_IN_IMMUNE_RESPONSE	0.00204929	0.257788	0.431708	0.999798	1.62789	72	c("15018", "12010", "17319")
34	GOBP_POSITIVE_REGULATION_OF_LYMPHOCYTE_DIFFERENTIATION	0.00202694	0.257788	0.431708	0.999862	1.62492	74	c("15018", "22433")
35	GOBP_NEGATIVE_REGULATION_OF_TYPE_I_INTERFERON_MEDIATED_SIGNALING_PATHWAY	0.00255436	0.263829	0.431708	0.999932	1.84855	17	c("434341", "18983")
36	GOBP_SPECIFICATION_OF_ANIMAL_ORGAN_IDENTITY	0.00291605	0.29282	0.431708	0.999401	1.85487	22	c("14173", "14042")
37	GOBP_POSITIVE_REGULATION_OF_NATURAL_KILLER_CELL_MEDIATED_IMMUNITY	0.00301238	0.294317	0.431708	0.999867	1.84842	17	c("15018", "54725")
38	GOBP_PODOSOME_ASSEMBLY	0.00329719	0.313667	0.431708	-0.999785	-1.90921	16	14086
39	GOBP_FILOPODIUM_ASSEMBLY	0.00354662	0.317329	0.431708	-0.999668	-2.12451	60	14086
40	GOBP_VESICLE_FUSION_TO_PLASMA_MEMBRANE	0.0036891	0.317329	0.431708	-0.998972	-1.95188	22	235415
41	GOBP_ANTIGEN_PROCESSING_AND_PRESENTATION_OF_ENDOGENOUS_PEPTIDE_ANTIGEN	0.00386237	0.317329	0.431708	0.999409	1.80944	15	c("15018", "12010", "14964", "21356")
42	GOBP_CORONARY_VASCULATURE_MORPHOGENESIS	0.00386237	0.317329	0.431708	0.999404	1.80943	15	c("14173", "77044")
43	GOBP_NEGATIVE_REGULATION_OF_FIBROBLAST_GROWTH_FACTOR_RECEPTOR_SIGNALING_PATHWAY	0.00386237	0.317329	0.431708	0.999383	1.80939	15	c("14173", "240725")
44	GOBP_NEGATIVE_REGULATION_OF_NATURAL_KILLER_CELL_MEDIATED_IMMUNITY	0.00386237	0.317329	0.431708	0.999343	1.80932	15	c("15018", "14964", "12928")
45	GOBP_POSITIVE_REGULATION_OF_ALPHA_BETA_T_CELL_PROLIFERATION	0.00422147	0.326782	0.407018	0.999868	1.85789	19	c("15018", "15040")
46	GOBP_ENDOTHELIAL_CELL_APOPTOTIC_PROCESS	0.00428941	0.326782	0.407018	0.999862	1.81562	42	c("15018", "15257")
47	GOBP_T_CELL_DIFFERENTIATION_IN_THYMUS	0.00433901	0.326782	0.407018	0.99973	1.73002	58	c("12010", "20655")
48	GOBP_CELL_AGING	0.0041689	0.326782	0.407018	0.999793	1.504	99	c("15018", "12010", "17319")
49	GOBP_POSITIVE_REGULATION_OF_EPITHELIAL_CELL_APOPTOTIC_PROCESS	0.00469209	0.333623	0.407018	0.999867	1.84741	24	c("15018", "56484")
50	GOBP_POSITIVE_REGULATION_OF_CYTOKINE_PRODUCTION_INVOLVED_IN_IMMUNE_RESPONSE	0.00470671	0.333623	0.407018	0.999799	1.79219	47	c("15018", "12010", "17319")
51	GOBP_CELLULAR_SENESCENCE	0.00468843	0.333623	0.407018	0.999797	1.62914	73	c("15018", "12010", "12317")
52	GOBP_POSITIVE_REGULATION_OF_ORGANELLE_ASSEMBLY	0.00505395	0.337751	0.407018	-0.999638	-2.16101	72	14086
53	GOBP_SKELETAL_MUSCLE_ORGAN_DEVELOPMENT	0.00513867	0.337751	0.407018	-0.99981	-2.12976	124	15370
54	GOBP_REGULATION_OF_CELL_AGING	0.00506314	0.337751	0.407018	0.999799	1.80104	41	c("15018", "12010", "17319")
55	GOBP_POSITIVE_REGULATION_OF_COLD_INDUCED_THERMOGENESIS	0.00508392	0.337751	0.407018	0.999765	1.60935	78	c("16819", "13424")
56	GOBP_POSITIVE_REGULATION_OF_LAMELLIPODIUM_ASSEMBLY	0.00561256	0.350632	0.407018	-0.999703	-1.95472	24	14086
57	GOBP_DEVELOPMENTAL_INDUCTION	0.00599309	0.350632	0.407018	0.999397	1.85515	20	c("14173", "15258")
58	GOBP_ANTIGEN_PROCESSING_AND_PRESENTATION_OF_PEPTIDE_ANTIGEN_VIA_MHC_CLASS_I	0.00613745	0.350632	0.407018	0.999406	1.8536	26	c("15018", "12010", "14964", "14827")
59	GOBP_POSITIVE_REGULATION_OF_LIPID_KINASE_ACTIVITY	0.00620759	0.350632	0.407018	0.999401	1.85359	26	c("14173", "75669")
60	GOBP_POSITIVE_REGULATION_OF_EPITHELIAL_CELL_DIFFERENTIATION	0.00620759	0.350632	0.407018	0.9994	1.85359	26	c("14173", "19126")
61	GOBP_REGULATION_OF_FIBROBLAST_GROWTH_FACTOR_RECEPTOR_SIGNALING_PATHWAY	0.00620759	0.350632	0.407018	0.999378	1.85355	26	c("14173", "18424")
62	GOBP_CELLULAR_DEFENSE_RESPONSE	0.00604295	0.350632	0.407018	0.999867	1.83872	32	c("15018", "22661")
63	GOBP_PROTEIN_HOMOTETRAMERIZATION	0.00554482	0.350632	0.407018	0.999727	1.79833	43	c("12010", "15452")
64	GOBP_IRON_ION_TRANSPORT	0.00580607	0.350632	0.407018	0.999796	1.79218	47	c("16819", "12010", "74051")
65	GOBP_POSITIVE_REGULATION_OF_INNATE_IMMUNE_RESPONSE	0.00656032	0.364855	0.407018	0.999921	1.50026	102	c("434341", "15018", "15519")
66	GOBP_ESTABLISHMENT_OR_MAINTENANCE_OF_MONOPOLAR_CELL_POLARITY	0.00673013	0.368627	0.407018	-0.999759	-1.95945	25	14086
67	GOBP_REGULATION_OF_STRIATED_MUSCLE_CONTRACTION	0.00697364	0.376264	0.407018	-0.999917	-2.15757	67	15370
68	GOBP_NEGATIVE_REGULATION_OF_CYSTEINE_TYPE_ENDOPEPTIDASE_ACTIVITY	0.00713123	0.379109	0.407018	-0.999929	-2.13352	61	15370
69	GOBP_REGULATION_OF_VESICLE_FUSION	0.00727748	0.381276	0.407018	-0.998999	-1.94221	20	235415
70	GOBP_POSITIVE_REGULATION_OF_MYELOID_LEUKOCYTE_CYTOKINE_PRODUCTION_INVOLVED_IN_IMMUNE_RESPONSE	0.0085216	0.436177	0.38073	0.999865	1.85751	21	c("15018", "17319")
71	GOBP_NEGATIVE_REGULATION_OF_ADAPTIVE_IMMUNE_RESPONSE	0.00856668	0.436177	0.38073	0.999865	1.81349	37	c("15018", "11622")
72	GOBP_ANTIGEN_PROCESSING_AND_PRESENTATION_OF_EXOGENOUS_ANTIGEN	0.0091625	0.451952	0.38073	0.999799	1.83859	32	c("15018", "12010", "19186")
73	GOBP_POSITIVE_REGULATION_OF_RESPONSE_TO_CYTOKINE_STIMULUS	0.00925158	0.451952	0.38073	0.999921	1.74886	52	c("434341", "80985")
74	GOBP_REGULATION_OF_EPITHELIAL_CELL_APOPTOTIC_PROCESS	0.00921791	0.451952	0.38073	0.999859	1.69935	62	c("15018", "16001")
75	GOBP_POSITIVE_REGULATION_OF_T_CELL_PROLIFERATION	0.00944446	0.455223	0.38073	0.999864	1.65966	67	c("15018", "14732")
76	GOBP_IRON_ION_HOMEOSTASIS	0.00958437	0.455888	0.38073	0.999794	1.65954	67	c("16819", "12010", "74051")
77	GOBP_GLUCOSAMINE_CONTAINING_COMPOUND_METABOLIC_PROCESS	0.00995097	0.467179	0.38073	-0.892924	-1.72938	18	58193
78	GOBP_RESPONSE_TO_IRON_ION	0.0101504	0.470432	0.38073	0.999733	1.84716	24	c("12010", "15251")
79	GOBP_REGULATION_OF_FILOPODIUM_ASSEMBLY	0.0123791	0.478062	0.38073	-0.999696	-2.06898	45	14086
80	GOBP_NEGATIVE_REGULATION_OF_ENDOPLASMIC_RETICULUM_STRESS_INDUCED_INTRINSIC_APOPTOTIC_SIGNALING_PATHWAY	0.0129758	0.478062	0.38073	-0.999381	-1.90664	17	66168
81	GOBP_SYNAPTIC_TRANSMISSION_CHOLINERGIC	0.0134889	0.478062	0.38073	0.998946	1.85397	18	c("11816", "108043")
82	GOBP_REGULATION_OF_T_CELL_MEDIATED_CYTOTOXICITY	0.0134742	0.478062	0.38073	0.999408	1.84895	23	c("15018", "12010", "14964", "53331")
83	GOBP_POSITIVE_REGULATION_OF_HEART_GROWTH	0.0134742	0.478062	0.38073	0.999391	1.84892	23	c("14173", "19130")
84	GOBP_POSITIVE_REGULATION_OF_T_CELL_MEDIATED_CYTOTOXICITY	0.0121688	0.478062	0.38073	0.999409	1.84758	17	c("15018", "12010", "14964", "53331")
85	GOBP_REGULATION_OF_ENDOTHELIAL_CELL_CHEMOTAXIS	0.0121688	0.478062	0.38073	0.999406	1.84757	17	c("14173", "19241")
86	GOBP_NEUROEPITHELIAL_CELL_DIFFERENTIATION	0.0121688	0.478062	0.38073	0.999405	1.84757	17	c("14173", "11350")
87	GOBP_REGULATION_OF_TOLERANCE_INDUCTION	0.0121688	0.478062	0.38073	0.999342	1.84746	17	c("15018", "14964", "16396")
88	GOBP_CARDIAC_MUSCLE_CELL_PROLIFERATION	0.0116664	0.478062	0.38073	0.999394	1.82341	34	c("14173", "17684")
89	GOBP_POSITIVE_REGULATION_OF_CARDIAC_MUSCLE_CELL_PROLIFERATION	0.0131315	0.478062	0.38073	0.999406	1.81754	16	c("14173", "14180")
90	GOBP_REGULATION_OF_ANIMAL_ORGAN_FORMATION	0.0131315	0.478062	0.38073	0.999402	1.81753	16	c("14173", "17684")
91	GOBP_BLOOD_VESSEL_ENDOTHELIAL_CELL_PROLIFERATION_INVOLVED_IN_SPROUTING_ANGIOGENESIS	0.0131315	0.478062	0.38073	0.999384	1.8175	16	c("14173", "56426")
92	GOBP_DETECTION_OF_EXTERNAL_BIOTIC_STIMULUS	0.0132766	0.478062	0.38073	0.999343	1.81742	16	c("15018", "14964", "269855")
93	GOBP_REGULATION_OF_TYPE_I_INTERFERON_MEDIATED_SIGNALING_PATHWAY	0.0117033	0.478062	0.38073	0.999922	1.80755	36	c("434341", "18983")
94	GOBP_NEGATIVE_REGULATION_OF_PROTEIN_KINASE_B_SIGNALING	0.012721	0.478062	0.38073	0.999863	1.80744	36	c("15018", "19052")
95	GOBP_NEGATIVE_REGULATION_OF_NEURON_DIFFERENTIATION	0.0116263	0.478062	0.38073	0.999721	1.73791	56	c("12010", "243937")
96	GOBP_REGULATION_OF_SHORT_TERM_NEURONAL_SYNAPTIC_PLASTICITY	0.0114927	0.478062	0.38073	-0.906784	-1.71132	15	c("20977", "19339", "94229")
97	GOBP_NEGATIVE_REGULATION_OF_PROTEIN_BINDING	0.0133308	0.478062	0.38073	0.99972	1.62469	74	c("12010", "17756")
98	GOBP_TRANSITION_METAL_ION_HOMEOSTASIS	0.0120411	0.478062	0.38073	0.999789	1.48602	105	c("16819", "12010", "74051")
99	GOBP_POSITIVE_REGULATION_OF_LEUKOCYTE_PROLIFERATION	0.0125998	0.478062	0.38073	0.999857	1.48149	106	c("15018", "17319")
100	GOBP_ANTIGEN_RECEPTOR_MEDIATED_SIGNALING_PATHWAY	0.0117629	0.478062	0.38073	0.999856	1.42836	123	c("15018", "18706")
101	GOBP_POSITIVE_REGULATION_OF_LEUKOCYTE_CELL_CELL_ADHESION	0.0126413	0.478062	0.38073	0.99979	1.34883	164	c("15018", "12010", "16423")
102	GOBP_IMMUNE_RESPONSE_REGULATING_CELL_SURFACE_RECEPTOR_SIGNALING_PATHWAY	0.0115171	0.478062	0.38073	0.999842	1.33153	174	c("15018", "16423")
103	GOBP_REGULATION_OF_MUSCLE_CONTRACTION	0.0137545	0.482743	0.38073	-0.999875	-2.1426	113	15370
104	GOBP_ENDOPLASMIC_RETICULUM_CALCIUM_ION_HOMEOSTASIS	0.0138896	0.482798	0.38073	-0.999307	-1.95394	24	66168
105	GOBP_SKELETAL_MUSCLE_CELL_DIFFERENTIATION	0.0143941	0.484418	0.38073	-0.999857	-2.0796	49	15370
106	GOBP_PROTEIN_REFOLDING	0.0164798	0.484418	0.352488	0.999724	1.85762	19	c("12010", "15519")
107	GOBP_AMINOGLYCAN_CATABOLIC_PROCESS	0.0156635	0.484418	0.352488	0.999406	1.85666	21	c("14173", "12654")
108	GOBP_PITUITARY_GLAND_DEVELOPMENT	0.0156635	0.484418	0.352488	0.999403	1.85665	21	c("14173", "12912")
109	GOBP_NEGATIVE_REGULATION_OF_CELL_KILLING	0.0156635	0.484418	0.352488	0.999342	1.85654	21	c("15018", "14964", "15516")
110	GOBP_DENDRITIC_SPINE_MAINTENANCE	0.0163235	0.484418	0.352488	0.998938	1.85395	18	c("11816", "16001")
111	GOBP_NEGATIVE_REGULATION_OF_STEROID_METABOLIC_PROCESS	0.0163235	0.484418	0.352488	0.998922	1.85392	18	c("11816", "19130")
112	GOBP_FOREBRAIN_NEURON_DIFFERENTIATION	0.0164773	0.484418	0.352488	0.999688	1.8273	30	c("12010", "19130")
113	GOBP_INOSITOL_PHOSPHATE_METABOLIC_PROCESS	0.0164823	0.484418	0.352488	0.999397	1.79773	43	c("14173", "104015")
114	GOBP_REGULATION_OF_MORPHOGENESIS_OF_AN_EPITHELIUM	0.0164823	0.484418	0.352488	0.999395	1.79773	43	c("14173", "240725")
115	GOBP_CELL_FATE_SPECIFICATION	0.0164823	0.484418	0.352488	0.999385	1.79771	43	c("14173", "11789")
116	GOBP_REGULATION_OF_HEART_GROWTH	0.0164823	0.484418	0.352488	0.999382	1.79771	43	c("14173", "19130")
117	GOBP_DIENCEPHALON_DEVELOPMENT	0.0164823	0.484418	0.352488	0.999341	1.79763	43	c("14173", "22272")
118	GOBP_MALE_MEIOSIS_I	0.0163976	0.484418	0.352488	-0.938317	-1.79014	17	22187
119	GOBP_MAMMARY_GLAND_EPITHELIUM_DEVELOPMENT	0.0155492	0.484418	0.38073	0.999396	1.78714	48	c("14173", "77889")
120	GOBP_POSITIVE_REGULATION_OF_BLOOD_VESSEL_ENDOTHELIAL_CELL_MIGRATION	0.0155492	0.484418	0.38073	0.999393	1.78714	48	c("14173", "15251")
121	GOBP_CELLULAR_IRON_ION_HOMEOSTASIS	0.0141951	0.484418	0.38073	0.999791	1.74864	52	c("16819", "74051")
122	GOBP_PROTEIN_TETRAMERIZATION	0.014764	0.484418	0.38073	0.999719	1.6334	69	c("12010", "226025")
123	GOBP_TRANSITION_METAL_ION_TRANSPORT	0.0147711	0.484418	0.38073	0.999792	1.57383	85	c("16819", "12010", "74051")
124	GOBP_POSITIVE_REGULATION_OF_PLASMA_MEMBRANE_BOUNDED_CELL_PROJECTION_ASSEMBLY	0.019081	0.489492	0.352488	-0.99953	-2.15382	90	14086
125	GOBP_POSITIVE_REGULATION_OF_LAMELLIPODIUM_ORGANIZATION	0.0186228	0.489492	0.352488	-0.999691	-2.00208	32	14086
126	GOBP_INOSITOL_PHOSPHATE_BIOSYNTHETIC_PROCESS	0.019919	0.489492	0.352488	0.999407	1.85703	19	c("14173", "69718")
127	GOBP_HYALURONAN_METABOLIC_PROCESS	0.019919	0.489492	0.352488	0.999405	1.85703	19	c("14173", "27416")
128	GOBP_POSITIVE_REGULATION_OF_ANIMAL_ORGAN_MORPHOGENESIS	0.019919	0.489492	0.352488	0.999382	1.85699	19	c("14173", "20682")
129	GOBP_RESPONSE_TO_PROTOZOAN	0.019919	0.489492	0.352488	0.999341	1.85691	19	c("15900", "229900")
130	GOBP_REGULATION_OF_MEMBRANE_PROTEIN_ECTODOMAIN_PROTEOLYSIS	0.0178312	0.489492	0.352488	0.998945	1.85431	20	c("11816", "269473")
131	GOBP_PROTEIN_LIPID_COMPLEX_ASSEMBLY	0.0195708	0.489492	0.352488	0.99894	1.8543	20	c("11816", "11303")
132	GOBP_POSITIVE_REGULATION_OF_STEROID_METABOLIC_PROCESS	0.0204803	0.489492	0.352488	0.99894	1.85402	22	c("11816", "16001")
133	GOBP_CELLULAR_RESPONSE_TO_INTERFERON_BETA	0.0205817	0.489492	0.352488	0.998551	1.85323	18	c("16362", "53323")
134	GOBP_REGULATION_OF_CARDIAC_MUSCLE_CELL_PROLIFERATION	0.0181994	0.489492	0.352488	0.999401	1.85248	27	c("14173", "17684")
135	GOBP_REGULATION_OF_NATURAL_KILLER_CELL_MEDIATED_IMMUNITY	0.0181994	0.489492	0.352488	0.999341	1.85237	27	c("15018", "14964", "54725")
136	GOBP_REGULATION_OF_DENDRITE_EXTENSION	0.0185912	0.489492	0.352488	0.998983	1.84816	23	c("20980", "20979")
137	GOBP_POSITIVE_REGULATION_OF_CHOLESTEROL_EFFLUX	0.0194695	0.489492	0.352488	0.99894	1.84808	23	c("11816", "11303")
138	GOBP_MODULATION_BY_HOST_OF_VIRAL_PROCESS	0.0197623	0.489492	0.352488	0.998937	1.84808	23	c("11816", "19182")
139	GOBP_POSITIVE_REGULATION_OF_MORPHOGENESIS_OF_AN_EPITHELIUM	0.0195329	0.489492	0.352488	0.9994	1.84654	24	c("14173", "20682")
140	GOBP_MATURE_B_CELL_DIFFERENTIATION	0.0198223	0.489492	0.352488	0.999339	1.84643	24	c("15900", "22433")
141	GOBP_FEMALE_MEIOTIC_NUCLEAR_DIVISION	0.0193485	0.489492	0.352488	-0.943606	-1.84633	21	c("22187", "68166", "223593")
142	GOBP_T_CELL_MEDIATED_CYTOTOXICITY	0.0205601	0.489492	0.352488	0.999407	1.82679	30	c("15018", "12010", "14964", "54725")
143	GOBP_REGULATION_OF_SPROUTING_ANGIOGENESIS	0.0205601	0.489492	0.352488	0.999396	1.82677	30	c("14173", "16451")
144	GOBP_RESPONSE_TO_NICOTINE	0.0180861	0.489492	0.352488	0.999732	1.81325	37	c("12010", "16001")
145	GOBP_POSITIVE_REGULATION_OF_RECEPTOR_MEDIATED_ENDOCYTOSIS	0.0178786	0.489492	0.352488	0.999725	1.8009	41	c("12010", "22370")
146	GOBP_NEGATIVE_REGULATION_OF_LYMPHOCYTE_MEDIATED_IMMUNITY	0.0195708	0.489492	0.352488	0.99934	1.79828	38	c("15018", "14964", "11622")
147	GOBP_POSITIVE_REGULATION_OF_PROTEIN_EXPORT_FROM_NUCLEUS	0.0173346	0.489492	0.352488	-0.93497	-1.78375	17	c("329506", "67628", "56637", "14456", "18747", "108989")
148	GOBP_POSITIVE_REGULATION_OF_ALPHA_BETA_T_CELL_ACTIVATION	0.0183508	0.489492	0.352488	0.999866	1.78088	49	c("15018", "240354")
149	GOBP_NEGATIVE_REGULATION_OF_LEUKOCYTE_PROLIFERATION	0.0178573	0.489492	0.352488	0.999861	1.69237	61	c("15018", "67245")
150	GOBP_POSITIVE_REGULATION_OF_PRODUCTION_OF_MOLECULAR_MEDIATOR_OF_IMMUNE_RESPONSE	0.017937	0.489492	0.352488	0.999795	1.56838	87	c("15018", "12010", "14751")
151	GOBP_POSITIVE_REGULATION_OF_RESPONSE_TO_BIOTIC_STIMULUS	0.0184264	0.489492	0.352488	0.999916	1.43638	128	c("434341", "15018", "17319")
152	GOBP_POSITIVE_REGULATION_OF_DEFENSE_RESPONSE	0.0202501	0.489492	0.352488	0.999916	1.27831	204	c("434341", "15018", "16423")
153	GOBP_NITRIC_OXIDE_MEDIATED_SIGNAL_TRANSDUCTION	0.0207708	0.49076	0.352488	0.998937	1.85401	22	c("11816", "22339")
154	GOBP_DNA_REPLICATION_INDEPENDENT_CHROMATIN_ORGANIZATION	0.021662	0.491333	0.352488	-0.961729	-1.88265	19	c("320538", "15081")
155	GOBP_EXPLORATION_BEHAVIOR	0.0210613	0.491333	0.352488	0.998936	1.85401	22	c("11816", "21960")
156	GOBP_ACUTE_PHASE_RESPONSE	0.0214741	0.491333	0.352488	0.999472	1.84234	25	c("232345", "14268")
157	GOBP_LENS_FIBER_CELL_DIFFERENTIATION	0.0220183	0.491333	0.352488	0.999388	1.82683	31	c("14173", "19130")
158	GOBP_POSITIVE_REGULATION_OF_ORGAN_GROWTH	0.0220183	0.491333	0.352488	0.999387	1.82682	31	c("14173", "19130")
159	GOBP_REGULATION_OF_FIBROBLAST_MIGRATION	0.0220183	0.491333	0.352488	0.999373	1.8268	31	c("14173", "20541")
160	GOBP_POSITIVE_REGULATION_OF_OSTEOBLAST_DIFFERENTIATION	0.0217888	0.491333	0.352488	0.999469	1.79159	47	c("12609", "14173", "16478")
161	GOBP_T_CELL_RECEPTOR_SIGNALING_PATHWAY	0.0216957	0.491333	0.352488	0.999858	1.53852	93	c("15018", "18706")
162	GOBP_POSITIVE_REGULATION_OF_HEMOPOIESIS	0.021647	0.491333	0.352488	0.999858	1.46155	111	c("15018", "14281")
163	GOBP_REGULATION_OF_LEUKOCYTE_MEDIATED_CYTOTOXICITY	0.022344	0.492521	0.352488	0.999406	1.79148	47	c("15018", "12010", "14964", "54725")
164	GOBP_NEPHRON_MORPHOGENESIS	0.022344	0.492521	0.352488	0.999392	1.79146	47	c("14173", "18514")
165	GOBP_DETECTION_OF_BIOTIC_STIMULUS	0.0237495	0.499153	0.352488	0.999342	1.8421	25	c("15018", "14964", "13134")
166	GOBP_TOLERANCE_INDUCTION	0.0237495	0.499153	0.352488	0.999342	1.8421	25	c("15018", "14964", "16396")
167	GOBP_CALCIUM_ION_REGULATED_EXOCYTOSIS_OF_NEUROTRANSMITTER	0.0231848	0.499153	0.352488	0.998975	1.81675	16	c("20980", "20979")
168	GOBP_NEGATIVE_REGULATION_OF_PLATELET_ACTIVATION	0.0231848	0.499153	0.352488	0.998947	1.8167	16	c("11816", "12527")
169	GOBP_POSITIVE_REGULATION_OF_PHOSPHOLIPASE_ACTIVITY	0.0232441	0.499153	0.352488	0.999402	1.81479	42	c("14173", "11843")
170	GOBP_REGULATION_OF_PHOSPHATIDYLINOSITOL_3_KINASE_ACTIVITY	0.0232441	0.499153	0.352488	0.999399	1.81478	42	c("14173", "192157")
171	GOBP_FIBROBLAST_MIGRATION	0.0235258	0.499153	0.352488	0.99937	1.81473	42	c("14173", "20541")
172	GOBP_MUSCLE_STRUCTURE_DEVELOPMENT	0.0235643	0.499153	0.352488	-0.99942	-1.61465	455	15370
173	GOBP_FOREBRAIN_GENERATION_OF_NEURONS	0.0244996	0.506475	0.352488	0.999687	1.81725	35	c("12010", "19130")
174	GOBP_LUNG_CELL_DIFFERENTIATION	0.0245181	0.506475	0.352488	-0.9134	-1.7426	17	21833
175	GOBP_NEGATIVE_REGULATION_OF_DNA_BINDING_TRANSCRIPTION_FACTOR_ACTIVITY	0.0243351	0.506475	0.352488	0.999911	1.4246	135	c("434341", "19130")
176	GOBP_REGULATION_OF_CHOLESTEROL_BIOSYNTHETIC_PROCESS	0.0253159	0.514141	0.352488	0.998943	1.84672	17	c("11816", "20655")
177	GOBP_POSITIVE_REGULATION_OF_NITRIC_OXIDE_SYNTHASE_ACTIVITY	0.0253159	0.514141	0.352488	0.998943	1.84672	17	c("11816", "15251")
178	GOBP_POSITIVE_REGULATION_OF_CELL_KILLING	0.0250795	0.514141	0.352488	0.999407	1.81674	35	c("15018", "12010", "14964", "54725")
179	GOBP_ESTABLISHMENT_OR_MAINTENANCE_OF_BIPOLAR_CELL_POLARITY	0.0257441	0.518791	0.352488	-0.999703	-2.06813	46	14086
180	GOBP_IMMUNOGLOBULIN_PRODUCTION_INVOLVED_IN_IMMUNOGLOBULIN_MEDIATED_IMMUNE_RESPONSE	0.0259754	0.518791	0.352488	0.999724	1.74852	52	c("12010", "51869")
181	GOBP_EPITHELIAL_CELL_APOPTOTIC_PROCESS	0.025966	0.518791	0.352488	0.999856	1.58938	83	c("15018", "20191")
182	GOBP_POSITIVE_REGULATION_OF_CELL_CELL_ADHESION	0.0268235	0.532786	0.352488	0.999787	1.29357	195	c("15018", "12010", "16423")
183	GOBP_FOREBRAIN_NEURON_DEVELOPMENT	0.0273291	0.539862	0.352488	-0.907691	-1.73171	17	c("22187", "94229", "18293")
184	GOBP_PROTEOGLYCAN_METABOLIC_PROCESS	0.0278524	0.540507	0.352488	-0.999709	-2.13457	64	16840
185	GOBP_ACYLGLYCEROL_HOMEOSTASIS	0.0279598	0.540507	0.352488	0.998941	1.85579	21	c("11816", "19883")
186	GOBP_POSITIVE_REGULATION_OF_MONOOXYGENASE_ACTIVITY	0.0279598	0.540507	0.352488	0.998941	1.85579	21	c("11816", "15251")
187	GOBP_PRODUCTION_OF_MOLECULAR_MEDIATOR_OF_IMMUNE_RESPONSE	0.0276955	0.540507	0.352488	0.999787	1.3633	158	c("15018", "12010", "14751")
188	GOBP_PLASMA_LIPOPROTEIN_PARTICLE_CLEARANCE	0.0287597	0.553012	0.352488	0.998943	1.85274	26	c("11816", "16976")
189	GOBP_PROTEIN_CONTAINING_COMPLEX_REMODELING	0.0290903	0.556409	0.352488	0.998944	1.85617	19	c("11816", "11307")
190	GOBP_NEGATIVE_REGULATION_OF_AMYLOID_PRECURSOR_PROTEIN_CATABOLIC_PROCESS	0.0297165	0.56454	0.352488	0.998929	1.85577	21	c("11816", "12759")
191	GOBP_REPRODUCTIVE_BEHAVIOR	0.0298277	0.56454	0.352488	-0.893367	-1.70438	17	c("21833", "11820")
192	GOBP_POSITIVE_CHEMOTAXIS	0.0301845	0.568317	0.352488	0.99939	1.8003	41	c("14173", "17319")
193	GOBP_REGULATION_OF_CELL_MIGRATION_INVOLVED_IN_SPROUTING_ANGIOGENESIS	0.0312745	0.58579	0.321776	0.999401	1.83786	32	c("14173", "15184")
194	GOBP_RESPONSE_TO_DIETARY_EXCESS	0.0319704	0.595737	0.321776	0.998942	1.85617	19	c("11816", "11554")
195	GOBP_RECEPTOR_CATABOLIC_PROCESS	0.0327461	0.607062	0.321776	0.998936	1.85273	26	c("11816", "16396")
196	GOBP_STRIATED_MUSCLE_CONTRACTION	0.0348058	0.620489	0.321776	-0.999871	-2.11375	128	15370
197	GOBP_MUSCLE_ORGAN_DEVELOPMENT	0.0348435	0.620489	0.321776	-0.999702	-1.97469	236	15370
198	GOBP_CD8_POSITIVE_ALPHA_BETA_T_CELL_ACTIVATION	0.0344239	0.620489	0.321776	0.99862	1.8552	21	c("15018", "16362", "19099")
199	GOBP_INTERFERON_GAMMA_MEDIATED_SIGNALING_PATHWAY	0.0344239	0.620489	0.321776	0.99862	1.8552	21	c("434341", "16362", "15516")
200	GOBP_REGULATION_OF_PHOSPHOLIPASE_C_ACTIVITY	0.0343567	0.620489	0.321776	0.999405	1.83437	29	c("14173", "12121")
201	GOBP_MESONEPHRIC_TUBULE_MORPHOGENESIS	0.034606	0.620489	0.321776	0.999396	1.81264	37	c("14173", "18514")
202	GOBP_GLANDULAR_EPITHELIAL_CELL_DIFFERENTIATION	0.034606	0.620489	0.321776	0.999385	1.81262	37	c("14173", "19130")
203	GOBP_CELLULAR_TRANSITION_METAL_ION_HOMEOSTASIS	0.0343418	0.620489	0.321776	0.999784	1.57092	86	c("16819", "74051")
204	GOBP_INFLAMMATORY_RESPONSE_TO_ANTIGENIC_STIMULUS	0.0355569	0.627015	0.321776	0.999466	1.80623	44	c("232345", "97165")
205	GOBP_NEGATIVE_REGULATION_OF_CELL_CYCLE_PROCESS	0.0355114	0.627015	0.287857	0.999832	1.22237	246	c("15018", "19130")
206	GOBP_POSITIVE_REGULATION_OF_CELL_ADHESION	0.0360963	0.633437	0.276501	0.999775	1.17613	317	c("15018", "12010", "12317")
207	GOBP_DENDRITIC_CELL_DIFFERENTIATION	0.0373727	0.647558	0.321776	0.999407	1.82494	33	c("15018", "15900", "14964", "19664")
208	GOBP_ANTIGEN_PROCESSING_AND_PRESENTATION_OF_PEPTIDE_ANTIGEN	0.0377966	0.647558	0.321776	0.999404	1.80611	44	c("15018", "12010", "14964", "14827")
209	GOBP_POLYOL_BIOSYNTHETIC_PROCESS	0.0377966	0.647558	0.321776	0.999399	1.8061	44	c("14173", "11886")
210	GOBP_STRIATED_MUSCLE_CELL_PROLIFERATION	0.0377966	0.647558	0.321776	0.999391	1.80609	44	c("14173", "17684")
211	GOBP_REGULATION_OF_PRODUCTION_OF_MOLECULAR_MEDIATOR_OF_IMMUNE_RESPONSE	0.037212	0.647558	0.321776	0.999792	1.43034	124	c("15018", "12010", "14751")
212	GOBP_REGULATION_OF_CD8_POSITIVE_ALPHA_BETA_T_CELL_ACTIVATION	0.0383926	0.651593	0.321776	0.998621	1.81611	16	c("15018", "16362", "19099")
213	GOBP_MYD88_DEPENDENT_TOLL_LIKE_RECEPTOR_SIGNALING_PATHWAY	0.0383926	0.651593	0.321776	0.998533	1.81595	16	c("16362", "57783")
214	GOBP_NEGATIVE_REGULATION_OF_BLOOD_VESSEL_ENDOTHELIAL_CELL_MIGRATION	0.0394588	0.665899	0.321776	0.999007	1.85175	27	c("14173", "11816", "17257")
215	GOBP_POSITIVE_REGULATION_OF_CELL_ACTIVATION	0.039604	0.665899	0.271289	0.999782	1.21952	252	c("15018", "12010", "17319")
216	GOBP_REGULATION_OF_NEUROTRANSMITTER_TRANSPORT	0.0792952	0.67478	0.237794	-0.998487	-2.18041	77	235415
217	GOBP_MAINTENANCE_OF_PROTEIN_LOCATION	0.08	0.67478	0.237794	-0.999164	-2.17265	82	19240
218	GOBP_EXOCYTIC_PROCESS	0.0764331	0.67478	0.237794	-0.99853	-2.16195	68	235415
219	GOBP_REGULATION_OF_RESPONSE_TO_ENDOPLASMIC_RETICULUM_STRESS	0.0774336	0.67478	0.24134	-0.999168	-2.16131	74	66168
220	GOBP_NEGATIVE_REGULATION_OF_INTRINSIC_APOPTOTIC_SIGNALING_PATHWAY	0.095672	0.67478	0.21925	-0.999032	-2.14513	87	66168
221	GOBP_MEMBRANE_FUSION	0.116337	0.67478	0.206588	-0.998408	-2.13193	123	235415
222	GOBP_ORGANELLE_MEMBRANE_FUSION	0.106335	0.67478	0.206588	-0.998698	-2.11807	94	235415
223	GOBP_INTRINSIC_APOPTOTIC_SIGNALING_PATHWAY_IN_RESPONSE_TO_ENDOPLASMIC_RETICULUM_STRESS	0.065678	0.67478	0.257206	-0.999304	-2.11341	54	66168
224	GOBP_MAINTENANCE_OF_PROTEIN_LOCATION_IN_CELL	0.0652174	0.67478	0.261664	-0.999239	-2.10364	58	19240
225	GOBP_NEGATIVE_REGULATION_OF_RESPONSE_TO_ENDOPLASMIC_RETICULUM_STRESS	0.0596708	0.67478	0.266351	-0.999305	-2.05566	39	66168
226	GOBP_POSITIVE_REGULATION_OF_PROTEIN_CONTAINING_COMPLEX_ASSEMBLY	0.0593805	0.67478	0.321776	-0.999431	-2.04629	160	14086
227	GOBP_REGULATION_OF_ENDOPLASMIC_RETICULUM_STRESS_INDUCED_INTRINSIC_APOPTOTIC_SIGNALING_PATHWAY	0.0520833	0.67478	0.287857	-0.999356	-1.97132	27	66168
228	GOBP_SYNAPTIC_VESICLE_MEMBRANE_ORGANIZATION	0.0548523	0.67478	0.282013	-0.998721	-1.94642	26	235415
229	GOBP_RETINA_LAYER_FORMATION	0.0555556	0.67478	0.266351	0.998194	1.85478	19	c("20147", "15258")
230	GOBP_RESPONSE_TO_MUSCLE_STRETCH	0.0613027	0.67478	0.252961	0.9981	1.8546	19	c("16476", "20541")
231	GOBP_REGULATION_OF_KERATINOCYTE_DIFFERENTIATION	0.0747126	0.67478	0.227987	0.997484	1.85346	19	c("19878", "18103")
232	GOBP_PULMONARY_VALVE_DEVELOPMENT	0.0823755	0.67478	0.216543	0.99742	1.85334	19	c("20563", "12168")
233	GOBP_REGULATION_OF_LONG_TERM_NEURONAL_SYNAPTIC_PLASTICITY	0.0485437	0.67478	0.287857	0.998567	1.85332	22	c("246317", "18015")
234	GOBP_RESPONSE_TO_ACETYLCHOLINE	0.0841487	0.67478	0.216543	0.997557	1.85322	21	c("14688", "19878", "23934")
235	GOBP_STARTLE_RESPONSE	0.0862069	0.67478	0.2114	0.997322	1.85316	19	c("239250", "17257")
236	GOBP_AORTIC_VALVE_MORPHOGENESIS	0.0841487	0.67478	0.216543	0.997497	1.85311	21	c("19878", "20563", "20682")
237	GOBP_REGULATION_OF_ESTABLISHMENT_OR_MAINTENANCE_OF_CELL_POLARITY	0.0861057	0.67478	0.213928	0.997486	1.85309	21	c("19878", "211673")
238	GOBP_NEGATIVE_REGULATION_OF_BIOMINERALIZATION	0.0880626	0.67478	0.2114	0.99748	1.85308	21	c("19878", "15251")
239	GOBP_POSITIVE_REGULATION_OF_AMYLOID_PRECURSOR_PROTEIN_CATABOLIC_PROCESS	0.0880626	0.67478	0.2114	0.997477	1.85307	21	c("19878", "216028")
240	GOBP_REGULATION_OF_NEUTROPHIL_CHEMOTAXIS	0.0939335	0.67478	0.204295	0.997421	1.85297	21	c("20563", "227541")
241	GOBP_SUBSTRATE_DEPENDENT_CELL_MIGRATION	0.0939335	0.67478	0.204295	0.99742	1.85297	21	c("20563", "14268")
242	GOBP_RESPONSE_TO_AUDITORY_STIMULUS	0.0978474	0.67478	0.199915	0.997333	1.85281	21	c("239250", "15194")
243	GOBP_INNERVATION	0.0978474	0.67478	0.199915	0.997316	1.85277	21	c("239250", "320790")
244	GOBP_LIGAND_GATED_ION_CHANNEL_SIGNALING_PATHWAY	0.0978474	0.67478	0.199915	0.997268	1.85269	21	c("14805", "14809")
245	GOBP_EATING_BEHAVIOR	0.0697674	0.67478	0.237794	0.998008	1.85257	20	c("20848", "241950")
246	GOBP_POSITIVE_REGULATION_OF_TRANSCRIPTION_FROM_RNA_POLYMERASE_II_PROMOTER_INVOLVED_IN_CELLULAR_RESPONSE_TO_CHEMICAL_STIMULUS	0.0718447	0.67478	0.234393	0.998132	1.85252	22	c("16476", "15251")
247	GOBP_NEGATIVE_REGULATION_OF_STEM_CELL_DIFFERENTIATION	0.0736434	0.67478	0.231127	0.997919	1.8524	20	c("20848", "51810")
248	GOBP_POSITIVE_T_CELL_SELECTION	0.0757282	0.67478	0.227987	0.99802	1.85231	22	c("20848", "252838")
249	GOBP_T_HELPER_17_TYPE_IMMUNE_RESPONSE	0.0757282	0.67478	0.227987	0.998017	1.8523	22	c("20848", "19883")
250	GOBP_PURINERGIC_NUCLEOTIDE_RECEPTOR_SIGNALING_PATHWAY	0.0755814	0.67478	0.227987	0.997826	1.85223	20	c("14685", "224129")
251	GOBP_PHOTOTRANSDUCTION_VISIBLE_LIGHT	0.0645161	0.67478	0.245042	0.997962	1.85214	18	c("20215", "24013", "20147", "14685", "18587", "212541", "114230")
252	GOBP_RESPONSE_TO_MINERALOCORTICOID	0.0815534	0.67478	0.21925	0.997728	1.85177	22	c("14282", "67972")
253	GOBP_DETECTION_OF_LIGHT_STIMULUS_INVOLVED_IN_SENSORY_PERCEPTION	0.0664137	0.67478	0.24134	0.997756	1.85176	18	c("14685", "19881")
254	GOBP_CELLULAR_RESPONSE_TO_LIPOPROTEIN_PARTICLE_STIMULUS	0.0452191	0.67478	0.321776	0.998938	1.85162	27	c("11816", "11303")
255	GOBP_NEGATIVE_REGULATION_OF_SMOOTH_MUSCLE_CELL_MIGRATION	0.0910853	0.67478	0.206588	0.997408	1.85146	20	c("20563", "16011")
256	GOBP_RESPONSE_TO_ANGIOTENSIN	0.0912621	0.67478	0.206588	0.997473	1.85129	22	c("19878", "16001")
257	GOBP_REGULATION_OF_NUCLEOTIDE_BIOSYNTHETIC_PROCESS	0.0833333	0.67478	0.213928	0.998087	1.85116	26	c("14913", "19674", "107477", "11639")
258	GOBP_REGULATION_OF_MONOCYTE_CHEMOTAXIS	0.0815939	0.67478	0.216543	0.997418	1.85113	18	c("20563", "19141")
259	GOBP_RETINAL_GANGLION_CELL_AXON_GUIDANCE	0.0834915	0.67478	0.213928	0.9974	1.8511	18	c("20563", "22339")
260	GOBP_RESPONSE_TO_GROWTH_HORMONE	0.0871212	0.67478	0.208955	0.998014	1.85102	26	c("20848", "109241")
261	GOBP_AUDITORY_RECEPTOR_CELL_DEVELOPMENT	0.085389	0.67478	0.2114	0.997353	1.85101	18	c("239250", "20655")
262	GOBP_POSITIVE_REGULATION_OF_G_PROTEIN_COUPLED_RECEPTOR_SIGNALING_PATHWAY	0.085389	0.67478	0.2114	0.997239	1.8508	18	c("78600", "18588", "18750", "12266")
263	GOBP_REGULATION_OF_HUMORAL_IMMUNE_RESPONSE	0.0613027	0.67478	0.252961	0.998487	1.85079	27	c("232345", "12258", "12266")
264	GOBP_REGULATION_OF_TRANSLATIONAL_FIDELITY	0.104651	0.67478	0.191892	0.996962	1.85063	20	c("102436", "76846")
265	GOBP_GLYCOPROTEIN_CATABOLIC_PROCESS	0.11068	0.67478	0.186433	0.997079	1.85056	22	c("13010", "17155")
266	GOBP_POSITIVE_REGULATION_OF_VASCULAR_ASSOCIATED_SMOOTH_MUSCLE_CELL_PROLIFERATION	0.0747126	0.67478	0.227987	0.998223	1.8503	27	c("14173", "16476", "16011")
267	GOBP_NEGATIVE_REGULATION_OF_CELL_JUNCTION_ASSEMBLY	0.106061	0.67478	0.188204	0.997475	1.85002	26	c("19878", "19211")
268	GOBP_VIRAL_RNA_GENOME_REPLICATION	0.107955	0.67478	0.186433	0.997461	1.84999	26	c("19878", "21974")
269	GOBP_POSITIVE_REGULATION_OF_ERYTHROCYTE_DIFFERENTIATION	0.0900383	0.67478	0.206588	0.998003	1.84989	27	c("20848", "223770")
270	GOBP_OLFACTORY_LOBE_DEVELOPMENT	0.117424	0.67478	0.17822	0.997396	1.84987	26	c("20563", "320790")
271	GOBP_POSTSYNAPTIC_SIGNAL_TRANSDUCTION	0.105364	0.67478	0.190023	0.997536	1.84902	27	c("14688", "23934")
272	GOBP_CGMP_MEDIATED_SIGNALING	0.0489237	0.67478	0.287857	0.998548	1.84736	23	c("11816", "14913", "14919")
273	GOBP_CELLULAR_RESPONSE_TO_CADMIUM_ION	0.072407	0.67478	0.234393	0.998141	1.8466	23	c("16476", "14281")
274	GOBP_NEGATIVE_REGULATION_OF_ATP_METABOLIC_PROCESS	0.0763209	0.67478	0.227987	0.998014	1.84637	23	c("20848", "20185")
275	GOBP_RESPONSE_TO_ISOQUINOLINE_ALKALOID	0.0841487	0.67478	0.216543	0.997714	1.84581	23	c("14282", "14751")
276	GOBP_PROTEIN_LOCALIZATION_TO_ENDOSOME	0.0919765	0.67478	0.206588	0.997479	1.84538	23	c("19878", "28006")
277	GOBP_POSITIVE_REGULATION_OF_MUSCLE_HYPERTROPHY	0.0939335	0.67478	0.204295	0.997467	1.84536	23	c("19878", "17258")
278	GOBP_VASCULAR_ENDOTHELIAL_CELL_PROLIFERATION	0.0554493	0.67478	0.266351	0.998094	1.84515	17	c("14173", "20848", "23797")
279	GOBP_REGULATORY_T_CELL_DIFFERENTIATION	0.0483559	0.67478	0.287857	0.99862	1.8451	24	c("15018", "16362", "252838")
280	GOBP_POSITIVE_REGULATION_OF_CYTOKINE_PRODUCTION_INVOLVED_IN_INFLAMMATORY_RESPONSE	0.0573614	0.67478	0.261664	0.998022	1.84501	17	c("20848", "15251")
281	GOBP_CELLULAR_RESPONSE_TO_GROWTH_HORMONE_STIMULUS	0.0573614	0.67478	0.261664	0.998021	1.84501	17	c("20848", "109241")
282	GOBP_NEGATIVE_REGULATION_OF_NUCLEOTIDE_METABOLIC_PROCESS	0.0573614	0.67478	0.261664	0.998017	1.84501	17	c("20848", "20185")
283	GOBP_RESPONSE_TO_LEPTIN	0.0573614	0.67478	0.261664	0.998014	1.845	17	c("20848", "72674")
284	GOBP_POSITIVE_REGULATION_OF_EXCITATORY_POSTSYNAPTIC_POTENTIAL	0.0502901	0.67478	0.282013	0.998558	1.84499	24	c("246317", "116838")
285	GOBP_RESPONSE_TO_PROSTAGLANDIN	0.0630975	0.67478	0.248911	0.997634	1.8443	17	c("232345", "14688", "56399")
286	GOBP_SENSORY_PERCEPTION_OF_TEMPERATURE_STIMULUS	0.0650096	0.67478	0.245042	0.997617	1.84427	17	c("212541", "226025")
287	GOBP_DETECTION_OF_TEMPERATURE_STIMULUS	0.0669216	0.67478	0.24134	0.997533	1.84411	17	c("212541", "226025")
288	GOBP_POSITIVE_REGULATION_OF_INTERLEUKIN_10_PRODUCTION	0.0831721	0.67478	0.216543	0.997985	1.84393	24	c("20848", "18762")
289	GOBP_NEGATIVE_REGULATION_OF_PHOSPHOPROTEIN_PHOSPHATASE_ACTIVITY	0.10058	0.67478	0.195789	0.997455	1.84295	24	c("19878", "19877")
290	GOBP_MOTOR_NEURON_AXON_GUIDANCE	0.110251	0.67478	0.186433	0.997386	1.84282	24	c("20563", "16872")
291	GOBP_RESPONSE_TO_INTERFERON_BETA	0.0532319	0.67478	0.271289	0.998547	1.84064	25	c("16362", "53323")
292	GOBP_MONOCYTE_DIFFERENTIATION	0.0779468	0.67478	0.222056	0.998147	1.8399	25	c("16476", "22339")
293	GOBP_RESPONSE_TO_TESTOSTERONE	0.112167	0.67478	0.183024	0.997436	1.83859	25	c("19878", "14751")
294	GOBP_CENTRAL_NERVOUS_SYSTEM_PROJECTION_NEURON_AXONOGENESIS	0.117871	0.67478	0.17822	0.997393	1.83851	25	c("20563", "14790")
295	GOBP_REGULATION_OF_TRIGLYCERIDE_METABOLIC_PROCESS	0.0553435	0.67478	0.266351	0.99894	1.83701	32	c("11816", "50754")
296	GOBP_PROTEIN_LIPID_COMPLEX_SUBUNIT_ORGANIZATION	0.0553435	0.67478	0.266351	0.998934	1.837	32	c("11816", "11303")
297	GOBP_FEAR_RESPONSE	0.0553435	0.67478	0.266351	0.998931	1.837	32	c("11816", "17257")
298	GOBP_HUMORAL_IMMUNE_RESPONSE_MEDIATED_BY_CIRCULATING_IMMUNOGLOBULIN	0.0725191	0.67478	0.231127	0.998416	1.83605	32	c("12258", "12759")
299	GOBP_REGULATION_OF_LYASE_ACTIVITY	0.0973282	0.67478	0.197822	0.998086	1.83544	32	c("14913", "19674", "107477", "110789")
300	GOBP_REGULATION_OF_PLATELET_ACTIVATION	0.0487329	0.67478	0.287857	0.998944	1.83516	28	c("11816", "16195")
301	GOBP_REGULATION_OF_CHOLESTEROL_METABOLIC_PROCESS	0.0506823	0.67478	0.282013	0.998939	1.83515	28	c("11816", "20655")
302	GOBP_EYE_PHOTORECEPTOR_CELL_DEVELOPMENT	0.10687	0.67478	0.188204	0.997881	1.83506	32	c("23958", "14685", "22157")
303	GOBP_ENERGY_HOMEOSTASIS	0.116412	0.67478	0.179782	0.997725	1.83478	32	c("20848", "353187")
304	GOBP_DOPAMINE_SECRETION	0.0488281	0.67478	0.287857	0.999014	1.83366	29	c("20980", "20979")
305	GOBP_AMYLOID_FIBRIL_FORMATION	0.0488281	0.67478	0.287857	0.999009	1.83365	29	c("12010", "11816", "67199")
306	GOBP_REGULATION_OF_NITRIC_OXIDE_SYNTHASE_ACTIVITY	0.0546875	0.67478	0.271289	0.99894	1.83352	29	c("11816", "15251")
307	GOBP_POSTSYNAPTIC_MEMBRANE_ORGANIZATION	0.0546875	0.67478	0.271289	0.998936	1.83351	29	c("11816", "18189")
308	GOBP_RESPONSE_TO_INTERLEUKIN_6	0.0974659	0.67478	0.199915	0.998009	1.83344	28	c("20848", "16451")
309	GOBP_POSITIVE_REGULATION_OF_POSTTRANSCRIPTIONAL_GENE_SILENCING	0.0994152	0.67478	0.197822	0.997957	1.83335	28	c("20848", "13207")
310	GOBP_RESPONSE_TO_PROGESTERONE	0.107212	0.67478	0.190023	0.997707	1.83289	28	c("14282", "14751")
311	GOBP_NEGATIVE_REGULATION_OF_T_CELL_DIFFERENTIATION	0.0644531	0.67478	0.248911	0.998546	1.8328	29	c("16362", "17131")
312	GOBP_NEGATIVE_REGULATION_OF_COAGULATION	0.0683594	0.67478	0.24134	0.998485	1.83269	29	c("11816", "12258", "22370")
313	GOBP_SEMI_LUNAR_VALVE_DEVELOPMENT	0.11501	0.67478	0.183024	0.99749	1.83249	28	c("19878", "20563", "20682")
314	GOBP_REGULATION_OF_CHOLESTEROL_EFFLUX	0.0565302	0.67478	0.266351	0.998935	1.826	31	c("11816", "11303")
315	GOBP_POSITIVE_REGULATION_OF_STEROL_TRANSPORT	0.0545809	0.67478	0.271289	0.998937	1.82593	30	c("11816", "11303")
316	GOBP_AMYLOID_BETA_CLEARANCE	0.0545809	0.67478	0.271289	0.998934	1.82593	30	c("11816", "16001")
317	GOBP_VASODILATION	0.0545809	0.67478	0.271289	0.998931	1.82592	30	c("11816", "20655")
318	GOBP_LONG_TERM_MEMORY	0.0565302	0.67478	0.266351	0.998919	1.8259	30	c("11816", "17257")
319	GOBP_POSITIVE_REGULATION_OF_INTERLEUKIN_12_PRODUCTION	0.0604288	0.67478	0.257206	0.998681	1.82546	30	c("15018", "15900", "16362", "192656")
320	GOBP_ALPHA_BETA_T_CELL_PROLIFERATION	0.0643275	0.67478	0.248911	0.998619	1.82542	31	c("15018", "16362", "16396")
321	GOBP_POSITIVE_REGULATION_OF_INTERFERON_BETA_PRODUCTION	0.0662768	0.67478	0.245042	0.998538	1.82527	31	c("16362", "15519")
322	GOBP_POSITIVE_REGULATION_OF_NUCLEOTIDE_METABOLIC_PROCESS	0.0955166	0.67478	0.202072	0.998085	1.82437	30	c("14913", "19674", "107477", "56490")
323	GOBP_T_CELL_SELECTION	0.105263	0.67478	0.191892	0.998015	1.82432	31	c("20848", "252838")
324	GOBP_DENDRITE_EXTENSION	0.0512334	0.67478	0.276501	0.99896	1.82413	33	c("20980", "20979")
325	GOBP_REGULATION_OF_ALCOHOL_BIOSYNTHETIC_PROCESS	0.0550285	0.67478	0.266351	0.998939	1.82409	33	c("11816", "20655")
326	GOBP_NEGATIVE_REGULATION_OF_SMOOTH_MUSCLE_CELL_PROLIFERATION	0.0550285	0.67478	0.266351	0.99893	1.82407	33	c("11816", "22668")
327	GOBP_PHOTOPERIODISM	0.11501	0.67478	0.183024	0.997649	1.82358	30	c("18587", "18628")
328	GOBP_REGULATION_OF_CALCIUM_ION_DEPENDENT_EXOCYTOSIS	0.05	0.67478	0.282013	0.999	1.8227	34	c("20980", "20979")
329	GOBP_POSITIVE_REGULATION_OF_MIRNA_TRANSCRIPTION	0.0948767	0.67478	0.199915	0.99814	1.82263	33	c("14173", "16476", "20848", "14281")
330	GOBP_MICROGLIAL_CELL_ACTIVATION	0.0948767	0.67478	0.199915	0.998136	1.82262	33	c("16476", "329731")
331	GOBP_REGULATION_OF_MONOOXYGENASE_ACTIVITY	0.0538462	0.67478	0.271289	0.998936	1.82258	34	c("11816", "15251")
332	GOBP_ALCOHOL_CATABOLIC_PROCESS	0.0538462	0.67478	0.271289	0.998933	1.82257	34	c("11816", "21991")
333	GOBP_VIRION_ASSEMBLY	0.0538462	0.67478	0.271289	0.998933	1.82257	34	c("11816", "66914")
334	GOBP_POSITIVE_REGULATION_OF_DENDRITIC_SPINE_DEVELOPMENT	0.0576923	0.67478	0.261664	0.998898	1.82251	34	c("11816", "67102")
335	GOBP_COMPLEMENT_ACTIVATION	0.0692308	0.67478	0.237794	0.998486	1.82176	34	c("232345", "12258", "12759")
336	GOBP_POSITIVE_REGULATION_OF_NOTCH_SIGNALING_PATHWAY	0.103846	0.67478	0.191892	0.998002	1.82088	34	c("20848", "328365")
337	GOBP_STEM_CELL_PROLIFERATION	0.0479705	0.67478	0.282013	0.99937	1.81648	45	c("14173", "51810")
338	GOBP_NATURAL_KILLER_CELL_MEDIATED_IMMUNITY	0.0479705	0.67478	0.282013	0.999338	1.81642	45	c("15018", "14964", "54725")
339	GOBP_ORGANIC_HYDROXY_COMPOUND_CATABOLIC_PROCESS	0.0719557	0.67478	0.227987	0.998931	1.81568	45	c("11816", "21991")
340	GOBP_LONG_CHAIN_FATTY_ACID_TRANSPORT	0.0719557	0.67478	0.227987	0.998928	1.81568	45	c("11816", "17319")
341	GOBP_ADAPTATION_OF_SIGNALING_PATHWAY	0.0407372	0.67478	0.321776	0.998286	1.8155	16	c("20215", "20147", "320129")
342	GOBP_POSITIVE_REGULATION_BY_HOST_OF_VIRAL_TRANSCRIPTION	0.0545809	0.67478	0.271289	0.998139	1.81523	16	c("16476", "72462")
343	GOBP_MODULATION_OF_EXCITATORY_POSTSYNAPTIC_POTENTIAL	0.0658915	0.67478	0.245042	0.998549	1.81518	35	c("246317", "116838")
344	GOBP_POSITIVE_REGULATION_OF_LYASE_ACTIVITY	0.0565302	0.67478	0.266351	0.998094	1.81515	16	c("14913", "19674", "107477", "18015")
345	GOBP_POSITIVE_REGULATION_OF_CYCLASE_ACTIVITY	0.0565302	0.67478	0.266351	0.998093	1.81515	16	c("14913", "19674", "107477", "18015")
346	GOBP_REGULATION_OF_COAGULATION	0.0940959	0.67478	0.197822	0.998482	1.81487	45	c("11816", "12258", "22370")
347	GOBP_REGULATION_OF_PROTEIN_AUTOPHOSPHORYLATION	0.0949612	0.67478	0.202072	0.998138	1.81444	35	c("16476", "13205")
348	GOBP_CATECHOLAMINE_SECRETION	0.0564972	0.67478	0.261664	0.999006	1.81407	42	c("20980", "20979")
349	GOBP_REGULATION_OF_BICELLULAR_TIGHT_JUNCTION_ASSEMBLY	0.0721248	0.67478	0.234393	0.997486	1.81405	16	c("19878", "19877")
350	GOBP_POSITIVE_REGULATION_OF_AMYLOID_BETA_FORMATION	0.0740741	0.67478	0.231127	0.99748	1.81404	16	c("19878", "216028")
351	GOBP_NEGATIVE_REGULATION_OF_MONONUCLEAR_CELL_MIGRATION	0.079922	0.67478	0.222056	0.997421	1.81393	16	c("20563", "73178")
352	GOBP_NEGATIVE_REGULATION_OF_TISSUE_REMODELING	0.0916179	0.67478	0.206588	0.997089	1.81332	16	c("13010", "110279")
353	GOBP_REGULATION_OF_POTASSIUM_ION_TRANSMEMBRANE_TRANSPORTER_ACTIVITY	0.079096	0.67478	0.21925	0.998573	1.81328	42	c("246317", "109676")
354	GOBP_NEGATIVE_REGULATION_OF_WOUND_HEALING	0.079096	0.67478	0.21925	0.99855	1.81324	42	c("14173", "11816", "12258", "22370")
355	GOBP_NEGATIVE_REGULATION_OF_DNA_BINDING	0.116761	0.67478	0.17822	0.998112	1.81245	42	c("16476", "170930")
356	GOBP_VISUAL_BEHAVIOR	0.065764	0.67478	0.245042	0.998581	1.81116	37	c("246317", "17257")
357	GOBP_NEGATIVE_REGULATION_OF_LYMPHOCYTE_DIFFERENTIATION	0.0676983	0.67478	0.24134	0.998543	1.8111	37	c("16362", "17131")
358	GOBP_NEGATIVE_REGULATION_OF_CARBOHYDRATE_METABOLIC_PROCESS	0.108317	0.67478	0.188204	0.997989	1.81009	37	c("20848", "27999")
359	GOBP_MRNA_TRANSCRIPTION	0.110251	0.67478	0.186433	0.997958	1.81003	37	c("20848", "13207")
360	GOBP_POSITIVE_REGULATION_OF_NUCLEOTIDE_BIOSYNTHETIC_PROCESS	0.0565302	0.67478	0.266351	0.998091	1.80705	15	c("14913", "19674", "107477", "19241")
361	GOBP_T_CELL_LINEAGE_COMMITMENT	0.0565302	0.67478	0.266351	0.998023	1.80693	15	c("20848", "252838")
362	GOBP_REGULATION_OF_FEEDING_BEHAVIOR	0.0565302	0.67478	0.266351	0.998018	1.80692	15	c("20848", "21338")
363	GOBP_RNA_MEDIATED_GENE_SILENCING_BY_INHIBITION_OF_TRANSLATION	0.0565302	0.67478	0.266351	0.998003	1.80689	15	c("20848", "217351")
364	GOBP_RESPONSE_TO_LIGHT_INTENSITY	0.0604288	0.67478	0.257206	0.997885	1.80668	15	c("20147", "14685", "19133")
365	GOBP_POSITIVE_REGULATION_OF_T_CELL_MEDIATED_IMMUNITY	0.0425786	0.67478	0.321776	0.999405	1.80661	36	c("15018", "12010", "14964", "53331")
366	GOBP_CORONARY_VASCULATURE_DEVELOPMENT	0.0425786	0.67478	0.321776	0.9994	1.80661	36	c("14173", "77044")
367	GOBP_POSITIVE_REGULATION_OF_NEURAL_PRECURSOR_CELL_PROLIFERATION	0.0425786	0.67478	0.321776	0.999385	1.80658	36	c("14173", "19130")
368	GOBP_RESPONSE_TO_PROSTAGLANDIN_E	0.0643275	0.67478	0.248911	0.997635	1.80623	15	c("232345", "14688", "56399")
369	GOBP_NEGATIVE_REGULATION_OF_G_PROTEIN_COUPLED_RECEPTOR_SIGNALING_PATHWAY	0.070233	0.67478	0.287805	0.999116	1.80609	36	c("20215", "70461")
370	GOBP_REGULATION_OF_ENDOTHELIAL_CELL_DEVELOPMENT	0.0721248	0.67478	0.234393	0.997478	1.80594	15	c("19878", "17931")
371	GOBP_DOPAMINE_TRANSPORT	0.0507812	0.67478	0.282013	0.999011	1.8059	36	c("20980", "20979")
372	GOBP_PULMONARY_VALVE_MORPHOGENESIS	0.0779727	0.67478	0.224966	0.997425	1.80585	15	c("20563", "15214")
373	GOBP_AUDITORY_RECEPTOR_CELL_MORPHOGENESIS	0.079922	0.67478	0.222056	0.997356	1.80572	15	c("239250", "20655")
374	GOBP_INTERLEUKIN_12_PRODUCTION	0.0763501	0.67478	0.222056	0.998745	1.80492	44	c("15018", "15900", "14964", "16362", "16423")
375	GOBP_REGULATION_OF_CYCLASE_ACTIVITY	0.101562	0.67478	0.195789	0.99808	1.80422	36	c("14913", "19674", "107477", "110789")
376	GOBP_POSITIVE_REGULATION_OF_INTERLEUKIN_8_PRODUCTION	0.107422	0.67478	0.190023	0.998011	1.80409	36	c("20848", "12654")
377	GOBP_NEGATIVE_REGULATION_OF_PROTEIN_SECRETION	0.0703704	0.67478	0.231127	0.998928	1.80404	46	c("11816", "16500")
378	GOBP_REGULATION_OF_STEROL_TRANSPORT	0.0703704	0.67478	0.231127	0.998926	1.80404	46	c("11816", "11303")
379	GOBP_INTERLEUKIN_10_PRODUCTION	0.109375	0.67478	0.188204	0.997974	1.80403	36	c("20848", "16423")
380	GOBP_VASCULAR_ASSOCIATED_SMOOTH_MUSCLE_CELL_PROLIFERATION	0.111732	0.67478	0.181383	0.998218	1.80397	44	c("14173", "16476", "19211")
381	GOBP_INTERFERON_BETA_PRODUCTION	0.0888889	0.67478	0.204295	0.99853	1.80332	46	c("16362", "15519")
382	GOBP_POSITIVE_REGULATION_OF_OXIDOREDUCTASE_ACTIVITY	0.0630975	0.67478	0.248911	0.998928	1.79947	41	c("11816", "15251")
383	GOBP_POSITIVE_REGULATION_OF_INTERFERON_GAMMA_PRODUCTION	0.0421668	0.67478	0.321776	0.999402	1.79887	40	c("15018", "15900", "15461")
384	GOBP_ANIMAL_ORGAN_FORMATION	0.0421668	0.67478	0.321776	0.999394	1.79886	40	c("14173", "17684")
385	GOBP_SUBSTANTIA_NIGRA_DEVELOPMENT	0.0421668	0.67478	0.321776	0.99937	1.79881	40	c("14173", "17196")
386	GOBP_CHOLESTEROL_EFFLUX	0.0638298	0.67478	0.248911	0.998932	1.79802	40	c("11816", "11303")
387	GOBP_RESPONSE_TO_CADMIUM_ION	0.112811	0.67478	0.183024	0.99811	1.79799	41	c("16476", "14751")
388	GOBP_REGULATION_OF_LONG_TERM_SYNAPTIC_POTENTIATION	0.065764	0.67478	0.245042	0.99891	1.79799	40	c("11816", "18015")
389	GOBP_NEGATIVE_REGULATION_OF_LIPID_BIOSYNTHETIC_PROCESS	0.0620155	0.67478	0.252961	0.998913	1.79751	38	c("11816", "19130")
390	GOBP_PHOTOTRANSDUCTION	0.102515	0.67478	0.193813	0.998209	1.79672	40	c("20215", "24013", "23958", "14913", "20028", "19674", "20147", "14685", "18587", "212541", "14710")
391	GOBP_POSITIVE_REGULATION_OF_DNA_TEMPLATED_TRANSCRIPTION_INITIATION	0.108317	0.67478	0.188204	0.998136	1.79659	40	c("16476", "83602")
392	GOBP_REGULATION_OF_ERYTHROCYTE_DIFFERENTIATION	0.112186	0.67478	0.184706	0.998087	1.7965	40	c("12010", "20848", "223770")
393	GOBP_POSITIVE_REGULATION_OF_FIBROBLAST_PROLIFERATION	0.106589	0.67478	0.190023	0.998074	1.79601	38	c("16476", "17319")
394	GOBP_REGULATION_OF_NEURON_MIGRATION	0.114341	0.67478	0.183024	0.997992	1.79586	38	c("20848", "218194")
395	GOBP_REGULATION_OF_GLYCOLYTIC_PROCESS	0.114341	0.67478	0.183024	0.997991	1.79586	38	c("20848", "56490")
396	GOBP_MEMBRANE_PROTEIN_ECTODOMAIN_PROTEOLYSIS	0.0620155	0.67478	0.252961	0.998935	1.79252	39	c("11816", "269473")
397	GOBP_MALE_MEIOTIC_NUCLEAR_DIVISION	0.0690377	0.67478	0.248911	-0.895048	-1.79251	32	22187
398	GOBP_INTERMEMBRANE_LIPID_TRANSFER	0.0620155	0.67478	0.252961	0.998929	1.79251	39	c("11816", "71795")
399	GOBP_NEGATIVE_REGULATION_OF_LEUKOCYTE_MEDIATED_IMMUNITY	0.0482375	0.67478	0.282013	0.999339	1.79136	47	c("15018", "14964", "110279")
400	GOBP_REGULATION_OF_NEURONAL_SYNAPTIC_PLASTICITY	0.0853432	0.67478	0.208955	0.99865	1.79013	47	c("11816", "246317", "18015")
401	GOBP_RETINA_MORPHOGENESIS_IN_CAMERA_TYPE_EYE	0.116883	0.67478	0.176694	0.998246	1.7894	47	c("224224", "20147", "19130")
402	GOBP_MEMBRANE_PROTEIN_PROTEOLYSIS	0.0730337	0.67478	0.227987	0.998931	1.78631	48	c("11816", "56453")
403	GOBP_REGULATION_OF_PLASMA_LIPOPROTEIN_PARTICLE_LEVELS	0.0730337	0.67478	0.227987	0.99893	1.78631	48	c("11816", "11303")
404	GOBP_NEGATIVE_REGULATION_OF_MAP_KINASE_ACTIVITY	0.0730337	0.67478	0.227987	0.998927	1.7863	48	c("11816", "19099")
405	GOBP_POSITIVE_REGULATION_OF_TYPE_I_INTERFERON_PRODUCTION	0.093633	0.67478	0.199915	0.998501	1.78554	48	c("16362", "15519")
406	GOBP_POSITIVE_REGULATION_OF_LIPASE_ACTIVITY	0.0463822	0.67478	0.287857	0.999401	1.78134	50	c("14173", "11843")
407	GOBP_REGULATION_OF_PHOSPHOLIPASE_ACTIVITY	0.0463822	0.67478	0.287857	0.999399	1.78134	50	c("14173", "12121")
408	GOBP_RECEPTOR_CLUSTERING	0.0760668	0.67478	0.222056	0.998924	1.78049	50	c("11816", "18189")
409	GOBP_REGULATION_OF_STEROID_BIOSYNTHETIC_PROCESS	0.0779221	0.67478	0.21925	0.998903	1.78046	50	c("11816", "19130")
410	GOBP_ARTERY_MORPHOGENESIS	0.076779	0.67478	0.222056	0.998902	1.77916	49	c("11816", "19130")
411	GOBP_REGULATION_OF_LIPID_CATABOLIC_PROCESS	0.0757576	0.67478	0.24134	-0.856997	-1.77291	46	c("21833", "14705", "66117", "66887", "11651")
412	GOBP_RNA_POLYMERASE_II_PREINITIATION_COMPLEX_ASSEMBLY	0.0609244	0.67478	0.266351	-0.901706	-1.76727	25	c("21833", "15289")
413	GOBP_PRESYNAPTIC_ENDOCYTOSIS	0.0769231	0.67478	0.222056	0.998933	1.76561	51	c("20980", "20979")
414	GOBP_REGULATION_OF_DENDRITIC_SPINE_DEVELOPMENT	0.0806754	0.67478	0.216543	0.998885	1.76553	51	c("11816", "67102")
415	GOBP_REGULATION_OF_TOLL_LIKE_RECEPTOR_SIGNALING_PATHWAY	0.0956848	0.67478	0.197822	0.998515	1.76488	51	c("16362", "67245")
416	GOBP_TRANSCRIPTION_PREINITIATION_COMPLEX_ASSEMBLY	0.0701031	0.67478	0.245042	-0.860401	-1.75769	37	c("21833", "20586", "15289")
417	GOBP_REGULATION_OF_SKELETAL_MUSCLE_CELL_DIFFERENTIATION	0.0877193	0.67478	0.2114	0.966297	1.74949	15	c("353187", "13207", "67040")
418	GOBP_STEROL_BIOSYNTHETIC_PROCESS	0.0815939	0.67478	0.216543	0.998918	1.74711	52	c("11816", "20655")
419	GOBP_RECEPTOR_LOCALIZATION_TO_SYNAPSE	0.0986717	0.67478	0.195789	0.998584	1.74652	52	c("246317", "53331")
420	GOBP_REGULATION_OF_T_CELL_MEDIATED_IMMUNITY	0.0486891	0.67478	0.282013	0.999403	1.74249	53	c("15018", "12010", "14964", "11622")
421	GOBP_NEURAL_NUCLEUS_DEVELOPMENT	0.0561798	0.67478	0.261664	0.999365	1.74243	53	c("14173", "17196")
422	GOBP_REGULATION_OF_SODIUM_ION_TRANSMEMBRANE_TRANSPORT	0.101124	0.67478	0.191892	0.998572	1.74104	53	c("246317", "75785")
423	GOBP_EPIDERMIS_MORPHOGENESIS	0.0534979	0.67478	0.282013	-0.893797	-1.73768	20	c("18053", "12387", "21808")
424	GOBP_REGULATION_OF_CELL_KILLING	0.0462107	0.67478	0.287857	0.999405	1.73736	56	c("15018", "12010", "14964", "54725")
425	GOBP_MONOAMINE_TRANSPORT	0.0739372	0.67478	0.224966	0.998998	1.73665	56	c("20980", "20979")
426	GOBP_CALCIUM_ION_REGULATED_EXOCYTOSIS	0.0794824	0.67478	0.216543	0.998935	1.73655	56	c("20980", "20979")
427	GOBP_CELLULAR_COMPONENT_MAINTENANCE	0.0868762	0.67478	0.206588	0.998904	1.73649	56	c("11816", "26875")
428	GOBP_REGULATION_OF_LIPID_KINASE_ACTIVITY	0.0471698	0.67478	0.287857	0.999392	1.7364	54	c("14173", "192157")
429	GOBP_NEGATIVE_REGULATION_OF_RESPONSE_TO_WOUNDING	0.103512	0.67478	0.188204	0.998545	1.73587	56	c("14173", "11816", "12258", "22370")
430	GOBP_REGULATION_OF_NEUROTRANSMITTER_RECEPTOR_ACTIVITY	0.1	0.67478	0.193813	0.998574	1.73498	54	c("246317", "69635")
431	GOBP_POSITIVE_REGULATION_OF_PHOSPHATIDYLINOSITOL_3_KINASE_SIGNALING	0.0498155	0.67478	0.276501	0.999392	1.72944	58	c("14173", "16001")
432	GOBP_HEART_GROWTH	0.0571956	0.67478	0.257206	0.999372	1.72941	58	c("14173", "19130")
433	GOBP_NEGATIVE_REGULATION_OF_INNATE_IMMUNE_RESPONSE	0.097786	0.67478	0.193813	0.998682	1.72821	58	c("434341", "15018", "232345", "14964", "12258", "18983")
434	GOBP_CYCLIC_NUCLEOTIDE_MEDIATED_SIGNALING	0.107011	0.67478	0.184706	0.998535	1.72796	58	c("11816", "14913", "14919")
435	GOBP_POSITIVE_REGULATION_OF_CELL_DIVISION	0.0496324	0.67478	0.276501	0.999391	1.72787	57	c("14173", "16001")
436	GOBP_CELLULAR_RESPONSE_TO_MECHANICAL_STIMULUS	0.106618	0.67478	0.184706	0.998531	1.72638	57	c("16362", "16001")
437	GOBP_ADIPOSE_TISSUE_DEVELOPMENT	0.0781893	0.67478	0.231127	-0.839816	-1.72295	38	22187
438	GOBP_MATING	0.0659794	0.67478	0.252961	-0.876242	-1.71331	24	c("21833", "11820")
439	GOBP_KIDNEY_MORPHOGENESIS	0.0500928	0.67478	0.276501	0.99939	1.71218	59	c("14173", "18514")
440	GOBP_STEROL_HOMEOSTASIS	0.0871985	0.67478	0.206588	0.998916	1.71137	59	c("11816", "19883")
441	GOBP_LUNG_EPITHELIUM_DEVELOPMENT	0.0736196	0.67478	0.237794	-0.858506	-1.70819	28	21833
442	GOBP_MEIOSIS_I_CELL_CYCLE_PROCESS	0.10158	0.67478	0.2114	-0.792049	-1.70673	90	22187
443	GOBP_REGULATION_OF_AUTOPHAGOSOME_MATURATION	0.0974659	0.67478	0.199915	0.938261	1.70634	16	c("70381", "74374", "94232", "17281")
444	GOBP_MEMBRANE_DEPOLARIZATION_DURING_CARDIAC_MUSCLE_CELL_ACTION_POTENTIAL	0.103448	0.67478	0.191892	0.918282	1.70629	19	c("20541", "12293", "109676", "11735", "12291", "330953", "12296")
445	GOBP_INTERFERON_GAMMA_PRODUCTION	0.0502793	0.67478	0.276501	0.999398	1.7034	60	c("15018", "15900", "16423")
446	GOBP_COLUMNAR_CUBOIDAL_EPITHELIAL_CELL_DIFFERENTIATION	0.0577281	0.67478	0.257206	0.999378	1.70337	60	c("14173", "19130")
447	GOBP_FIBROBLAST_GROWTH_FACTOR_RECEPTOR_SIGNALING_PATHWAY	0.0577281	0.67478	0.257206	0.999367	1.70335	60	c("14173", "71436")
448	GOBP_POSITIVE_REGULATION_OF_LIPID_TRANSPORT	0.0875233	0.67478	0.206588	0.998919	1.70259	60	c("11816", "17319")
449	GOBP_MULTICELLULAR_ORGANISMAL_RESPONSE_TO_STRESS	0.0875233	0.67478	0.206588	0.998918	1.70258	60	c("11816", "17257")
450	GOBP_ESTABLISHMENT_OF_MITOCHONDRION_LOCALIZATION	0.0736196	0.67478	0.237794	-0.854761	-1.70074	28	c("22187", "67749", "319613", "56444", "17755", "22223")
451	GOBP_NEGATIVE_REGULATION_OF_UBIQUITIN_PROTEIN_TRANSFERASE_ACTIVITY	0.117417	0.67478	0.181383	0.913074	1.69627	21	c("67025", "20115", "67427", "65019")
452	GOBP_POSITIVE_REGULATION_OF_DNA_BIOSYNTHETIC_PROCESS	0.0601504	0.67478	0.252961	0.99936	1.69166	64	c("14173", "15519")
453	GOBP_REGULATION_OF_ORGAN_GROWTH	0.0601504	0.67478	0.252961	0.999376	1.69155	61	c("14173", "19130")
454	GOBP_REGULATION_OF_NEURAL_PRECURSOR_CELL_PROLIFERATION	0.0601504	0.67478	0.252961	0.99937	1.69154	61	c("14173", "19130")
455	GOBP_POSITIVE_REGULATION_OF_LIPID_BIOSYNTHETIC_PROCESS	0.0864662	0.67478	0.208955	0.998925	1.69079	61	c("11816", "56490")
456	GOBP_SYNAPTIC_VESICLE_RECYCLING	0.0864662	0.67478	0.208955	0.998925	1.69079	61	c("20980", "20979")
457	GOBP_NUCLEOTIDE_SUGAR_METABOLIC_PROCESS	0.0736196	0.67478	0.237794	-0.837938	-1.68376	30	58193
458	GOBP_REGULATION_OF_BROWN_FAT_CELL_DIFFERENTIATION	0.111954	0.67478	0.183024	0.905498	1.68053	18	c("51810", "242864")
459	GOBP_RENAL_TUBULE_DEVELOPMENT	0.0528302	0.67478	0.271289	0.999387	1.67976	65	c("14173", "14160")
460	GOBP_FATTY_ACID_TRANSPORT	0.0924528	0.67478	0.202072	0.99892	1.67898	65	c("11816", "17319")
461	GOBP_REGULATION_OF_LIPASE_ACTIVITY	0.0540037	0.67478	0.266351	0.999396	1.67295	66	c("14173", "12121")
462	GOBP_POTASSIUM_ION_HOMEOSTASIS	0.0617284	0.67478	0.261664	-0.858873	-1.66978	20	c("232975", "11932", "16493", "16531")
463	GOBP_RESPONSE_TO_COLD	0.0785563	0.67478	0.234393	-0.802719	-1.66575	42	c("21833", "15510", "12696", "216190", "18747")
464	GOBP_REGULATION_OF_PROTEIN_EXPORT_FROM_NUCLEUS	0.0777096	0.67478	0.231127	-0.825748	-1.65927	30	c("329506", "67628", "56637", "14456", "18747", "108989", "12568", "57320")
465	GOBP_ACUTE_INFLAMMATORY_RESPONSE	0.0488722	0.67478	0.282013	0.999462	1.65899	67	c("232345", "192195")
466	GOBP_T_CELL_MEDIATED_IMMUNITY	0.0545113	0.67478	0.266351	0.999402	1.65889	67	c("15018", "12010", "14964", "54725")
467	GOBP_MUCOPOLYSACCHARIDE_METABOLIC_PROCESS	0.0545113	0.67478	0.266351	0.999389	1.65887	67	c("14173", "233781")
468	GOBP_B_CELL_ACTIVATION_INVOLVED_IN_IMMUNE_RESPONSE	0.0639098	0.67478	0.245042	0.999314	1.65875	67	c("15900", "22433")
469	GOBP_VASCULAR_TRANSPORT	0.101504	0.67478	0.191892	0.998898	1.65805	67	c("11816", "105727")
470	GOBP_MITOCHONDRION_LOCALIZATION	0.0865801	0.67478	0.224966	-0.801451	-1.658	46	c("22187", "67749", "319613", "74006", "56444", "17755", "22223")
471	GOBP_MIDBRAIN_DEVELOPMENT	0.0621469	0.67478	0.248911	0.999361	1.65069	68	c("14173", "17196")
472	GOBP_TRIGLYCERIDE_METABOLIC_PROCESS	0.0979284	0.67478	0.195789	0.998923	1.64997	68	c("11816", "14081")
473	GOBP_REGULATION_OF_MYELOID_CELL_APOPTOTIC_PROCESS	0.0658436	0.67478	0.252961	-0.8427	-1.63834	20	21833
474	GOBP_DOSAGE_COMPENSATION	0.112811	0.67478	0.183024	0.885396	1.6368	17	c("51810", "19704", "20918", "76073")
475	GOBP_AMINE_TRANSPORT	0.0958647	0.67478	0.197822	0.99897	1.63218	69	c("20980", "20979")
476	GOBP_REGULATION_OF_RHO_PROTEIN_SIGNAL_TRANSDUCTION	0.0996241	0.67478	0.193813	0.998918	1.63209	69	c("11816", "19762")
477	GOBP_REGULATION_OF_OXIDOREDUCTASE_ACTIVITY	0.101504	0.67478	0.191892	0.998917	1.63209	69	c("11816", "15251")
478	GOBP_LIPID_STORAGE	0.101504	0.67478	0.191892	0.998915	1.63209	69	c("11816", "11303")
479	GOBP_CELLULAR_OXIDANT_DETOXIFICATION	0.107143	0.67478	0.186433	0.9989	1.63206	69	c("11816", "11757")
480	GOBP_ARTERY_DEVELOPMENT	0.109023	0.67478	0.184706	0.998857	1.63199	69	c("11816", "19130")
481	GOBP_POSITIVE_REGULATION_OF_STEM_CELL_PROLIFERATION	0.117647	0.67478	0.17822	0.877442	1.62847	18	c("51810", "381695", "18567", "218952", "99982")
482	GOBP_POSITIVE_REGULATION_OF_DENDRITIC_SPINE_MORPHOGENESIS	0.0610526	0.67478	0.266351	-0.840479	-1.62781	18	c("18481", "19699", "53872", "12323", "66713")
483	GOBP_POSITIVE_REGULATION_OF_PROTEIN_BINDING	0.0947177	0.67478	0.195789	0.998965	1.62778	73	c("12010", "11816", "67025")
484	GOBP_NEGATIVE_REGULATION_OF_LIPID_METABOLIC_PROCESS	0.106618	0.67478	0.184706	0.998893	1.62641	72	c("11816", "19130")
485	GOBP_LONG_TERM_SYNAPTIC_POTENTIATION	0.108456	0.67478	0.183024	0.998876	1.62638	72	c("11816", "17257")
486	GOBP_REGULATION_OF_STEROID_METABOLIC_PROCESS	0.106343	0.67478	0.186433	0.998894	1.62575	70	c("11816", "19130")
487	GOBP_PORE_COMPLEX_ASSEMBLY	0.0672098	0.67478	0.248911	-0.830475	-1.62497	21	c("12469", "108989", "68585", "232670", "72621")
488	GOBP_AMINO_SUGAR_METABOLIC_PROCESS	0.0817996	0.67478	0.224966	-0.810048	-1.62493	31	58193
489	GOBP_GLUTATHIONE_METABOLIC_PROCESS	0.0885529	0.67478	0.222056	-0.781165	-1.62351	47	c("109801", "14870", "57320", "75475", "14381")
490	GOBP_PHOSPHOLIPID_TRANSPORT	0.110909	0.67478	0.179782	0.998882	1.62332	74	c("11816", "11304")
491	GOBP_REGULATION_OF_POSTSYNAPSE_ORGANIZATION	0.110909	0.67478	0.179782	0.998858	1.62329	74	c("11816", "19266")
492	GOBP_NEGATIVE_REGULATION_OF_INTERFERON_GAMMA_PRODUCTION	0.0672098	0.67478	0.248911	-0.828427	-1.62097	21	c("19122", "15289", "14456")
493	GOBP_PROTEIN_NEDDYLATION	0.114723	0.67478	0.181383	0.875365	1.61826	17	c("67025", "56438", "15251")
494	GOBP_MYELOID_CELL_APOPTOTIC_PROCESS	0.0783505	0.67478	0.231127	-0.826682	-1.61641	24	21833
495	GOBP_LEUKOCYTE_MEDIATED_CYTOTOXICITY	0.0568807	0.67478	0.257206	0.999403	1.60905	75	c("15018", "12010", "14964", "54725")
496	GOBP_POSITIVE_REGULATION_OF_LYMPHOCYTE_MEDIATED_IMMUNITY	0.0568807	0.67478	0.257206	0.999402	1.60905	75	c("15018", "12010", "14964", "54725")
497	GOBP_ANTIGEN_PROCESSING_AND_PRESENTATION	0.0568807	0.67478	0.257206	0.9994	1.60904	75	c("15018", "12010", "14964", "67295")
498	GOBP_POSITIVE_REGULATION_OF_ADAPTIVE_IMMUNE_RESPONSE	0.0581818	0.67478	0.252961	0.999402	1.60876	78	c("15018", "12010", "14964", "51869")
499	GOBP_ANION_HOMEOSTASIS	0.0733198	0.67478	0.237794	-0.822106	-1.6086	21	c("12709", "14660")
500	GOBP_TRANSCRIPTION_INITIATION_FROM_RNA_POLYMERASE_II_PROMOTER	0.1	0.67478	0.208955	-0.743655	-1.60857	71	c("21833", "15289")
501	GOBP_NEPHRON_EPITHELIUM_DEVELOPMENT	0.0585009	0.67478	0.252961	0.999386	1.60605	76	c("14173", "19126")
502	GOBP_ENDOCRINE_SYSTEM_DEVELOPMENT	0.0658135	0.67478	0.237794	0.999336	1.60597	76	c("14173", "17684")
503	GOBP_POSITIVE_REGULATION_OF_ENDOCYTOSIS	0.0989011	0.67478	0.191892	0.998994	1.60441	79	c("12010", "11816", "22370")
504	GOBP_POSITIVE_REGULATION_OF_LIPID_LOCALIZATION	0.111314	0.67478	0.179782	0.998913	1.60275	77	c("11816", "17319")
505	GOBP_BINDING_OF_SPERM_TO_ZONA_PELLUCIDA	0.0740741	0.67478	0.237794	-0.822855	-1.59976	20	c("12469", "12468", "12465")
506	GOBP_ODONTOGENESIS_OF_DENTIN_CONTAINING_TOOTH	0.0860215	0.67478	0.224966	-0.764119	-1.59803	44	c("18053", "66049", "20866", "12387", "238384")
507	GOBP_REGULATION_OF_PHOSPHATIDYLINOSITOL_3_KINASE_SIGNALING	0.060219	0.67478	0.248911	0.999386	1.59319	80	c("14173", "16001")
508	GOBP_POSITIVE_REGULATION_OF_PROTEIN_LOCALIZATION_TO_NUCLEUS	0.10177	0.67478	0.208955	-0.736413	-1.59295	74	c("18053", "12469", "19384", "108989", "12468", "51812", "66612", "70572", "12465", "57320", "22042", "11651", "21849")
509	GOBP_REGULATION_OF_ANIMAL_ORGAN_MORPHOGENESIS	0.0647482	0.67478	0.237794	0.999355	1.58858	83	c("14173", "17684")
510	GOBP_TELOMERASE_RNA_LOCALIZATION	0.0645833	0.67478	0.257206	-0.811185	-1.58795	19	c("12469", "12468", "12465")
511	GOBP_NEURON_PROJECTION_ORGANIZATION	0.115108	0.67478	0.175204	0.998849	1.58778	83	c("11816", "16001")
512	GOBP_FEMALE_GAMETE_GENERATION	0.115294	0.67478	0.202072	-0.745658	-1.58761	107	c("22187", "15081", "68166", "223593", "230594", "12387")
513	GOBP_POSITIVE_REGULATION_OF_PROTEIN_KINASE_B_SIGNALING	0.0594595	0.67478	0.248911	0.999381	1.58525	84	c("14173", "15519")
514	GOBP_DENDRITIC_SPINE_DEVELOPMENT	0.117117	0.67478	0.173748	0.998868	1.58443	84	c("11816", "67102")
515	GOBP_NEGATIVE_REGULATION_OF_PROTEIN_ACETYLATION	0.0673684	0.67478	0.252961	-0.816512	-1.58139	18	c("13016", "56637", "57320", "15182", "98403")
516	GOBP_POSITIVE_REGULATION_OF_NUCLEOCYTOPLASMIC_TRANSPORT	0.103158	0.67478	0.202072	-0.753038	-1.57959	52	c("329506", "19384", "67628", "56637", "14456", "432508", "18747", "108989", "70572", "17999")
517	GOBP_OSTEOCLAST_DIFFERENTIATION	0.100437	0.67478	0.208955	-0.730405	-1.57898	72	109801
518	GOBP_POSITIVE_REGULATION_OF_TELOMERASE_RNA_LOCALIZATION_TO_CAJAL_BODY	0.0572597	0.67478	0.271289	-0.83494	-1.57574	15	c("12469", "12468", "12465")
519	GOBP_ODONTOGENESIS	0.104255	0.67478	0.202072	-0.725272	-1.57446	69	c("18053", "66049", "20866", "12387", "238384", "21808", "18484")
520	GOBP_POSITIVE_REGULATION_OF_CANONICAL_WNT_SIGNALING_PATHWAY	0.0615942	0.67478	0.245042	0.999377	1.57317	85	c("14173", "17847")
521	GOBP_INNATE_IMMUNE_RESPONSE_ACTIVATING_SIGNAL_TRANSDUCTION	0.06875	0.67478	0.248911	-0.803618	-1.57313	19	18481
522	GOBP_CELLULAR_RESPONSE_TO_TOXIC_SUBSTANCE	0.117754	0.67478	0.173748	0.998889	1.5724	85	c("11816", "11757")
523	GOBP_REGULATION_OF_RECEPTOR_MEDIATED_ENDOCYTOSIS	0.0489436	0.67478	0.321776	0.999712	1.57081	86	c("12010", "22370")
524	GOBP_POSITIVE_REGULATION_OF_HISTONE_DEACETYLATION	0.06875	0.67478	0.248911	-0.802279	-1.57051	19	c("13016", "68943")
525	GOBP_POSITIVE_REGULATION_OF_INTRINSIC_APOPTOTIC_SIGNALING_PATHWAY	0.0907127	0.67478	0.21925	-0.75458	-1.56826	47	c("22187", "276770", "74006", "71514", "27050", "57320", "216805")
526	GOBP_POSITIVE_REGULATION_OF_MAP_KINASE_ACTIVITY	0.062167	0.67478	0.24134	0.999381	1.56773	87	c("14173", "17319")
527	GOBP_SPERM_EGG_RECOGNITION	0.0821355	0.67478	0.224966	-0.801858	-1.56674	22	c("12469", "12468", "12465")
528	GOBP_DORSAL_VENTRAL_NEURAL_TUBE_PATTERNING	0.0647182	0.67478	0.257206	-0.820005	-1.56442	17	c("14232", "18747", "66743")
529	GOBP_CELLULAR_RESPONSE_TO_AMYLOID_BETA	0.0864198	0.67478	0.21925	-0.760197	-1.5638	39	c("18053", "232975", "108071", "19122", "56637", "11820", "12568")
530	GOBP_RESPONSE_TO_LECTIN	0.0694737	0.67478	0.248911	-0.805604	-1.56026	18	18481
531	GOBP_RESPONSE_TO_AMYLOID_BETA	0.0913043	0.67478	0.21925	-0.748967	-1.55007	45	c("18053", "232975", "108071", "19122", "56637", "11820", "12568")
532	GOBP_POLYOL_METABOLIC_PROCESS	0.0626118	0.67478	0.24134	0.99938	1.54938	88	c("14173", "17257")
533	GOBP_STEROL_TRANSPORT	0.116279	0.67478	0.173748	0.998908	1.54865	88	c("11816", "11303")
534	GOBP_REGULATION_OF_OSTEOBLAST_DIFFERENTIATION	0.0571429	0.67478	0.252961	0.999455	1.54466	89	c("12609", "14173", "13207")
535	GOBP_PLATELET_ACTIVATION	0.117857	0.67478	0.172324	0.998904	1.54381	89	c("11816", "18706")
536	GOBP_NEUTRAL_LIPID_METABOLIC_PROCESS	0.11449	0.67478	0.175204	0.99891	1.5406	90	c("11816", "52123")
537	GOBP_IMMUNOGLOBULIN_PRODUCTION	0.0414656	0.67478	0.321776	0.999713	1.53829	93	c("12010", "14751")
538	GOBP_POSITIVE_REGULATION_OF_LEUKOCYTE_MEDIATED_IMMUNITY	0.0640569	0.67478	0.237794	0.999401	1.53781	93	c("15018", "12010", "14964", "54725")
539	GOBP_RECEPTOR_INTERNALIZATION	0.0978648	0.67478	0.190023	0.999091	1.53734	93	c("20215", "27418")
540	GOBP_GMP_METABOLIC_PROCESS	0.0907216	0.67478	0.213928	-0.783783	-1.53253	24	c("67054", "23917", "14923", "23859", "21873", "12361", "105446", "108147")
541	GOBP_NEGATIVE_REGULATION_OF_PEPTIDYL_LYSINE_ACETYLATION	0.0756646	0.67478	0.234393	-0.802157	-1.53182	16	13016
542	GOBP_REGULATION_OF_MYOTUBE_DIFFERENTIATION	0.0979592	0.67478	0.204295	-0.768493	-1.53096	29	c("50770", "79221", "12064", "79362", "17691")
543	GOBP_REGULATION_OF_MITOCHONDRIAL_MEMBRANE_POTENTIAL	0.110629	0.67478	0.197822	-0.730892	-1.52732	56	c("22187", "68943", "11983", "57320")
544	GOBP_POSITIVE_REGULATION_OF_NEURON_APOPTOTIC_PROCESS	0.0952381	0.67478	0.213928	-0.737998	-1.52673	46	c("18481", "19122", "22192", "12540", "12387", "21808", "12568")
545	GOBP_AMINOGLYCAN_METABOLIC_PROCESS	0.0674956	0.67478	0.231127	0.999379	1.52487	95	c("14173", "235534")
546	GOBP_MAMMARY_GLAND_DEVELOPMENT	0.0674956	0.67478	0.231127	0.999376	1.52486	95	c("14173", "18102")
547	GOBP_SEQUESTERING_OF_CALCIUM_ION	0.0763766	0.67478	0.216543	0.999353	1.52482	95	c("14173", "20541")
548	GOBP_CELL_KILLING	0.0660714	0.67478	0.234393	0.999399	1.52298	94	c("15018", "12010", "14964", "54725")
549	GOBP_B_CELL_DIFFERENTIATION	0.079929	0.67478	0.2114	0.999318	1.51633	96	c("15900", "15184")
550	GOBP_REGULATION_OF_HAIR_CYCLE	0.0756646	0.67478	0.234393	-0.791996	-1.51241	16	c("18053", "21808")
551	GOBP_REGULATION_OF_INTRINSIC_APOPTOTIC_SIGNALING_PATHWAY_BY_P53_CLASS_MEDIATOR	0.0991561	0.67478	0.206588	-0.775941	-1.51224	26	c("22187", "29813", "276770")
552	GOBP_ACETYL_COA_BIOSYNTHETIC_PROCESS	0.0756646	0.67478	0.234393	-0.791832	-1.5121	16	c("70456", "104112", "64451", "13382")
553	GOBP_ESTABLISHMENT_OF_PROTEIN_LOCALIZATION_TO_TELOMERE	0.0772443	0.67478	0.234393	-0.791486	-1.51001	17	c("12469", "12468", "12465", "497652")
554	GOBP_POSITIVE_REGULATION_OF_INSULIN_SECRETION_INVOLVED_IN_CELLULAR_RESPONSE_TO_GLUCOSE_STIMULUS	0.0946502	0.67478	0.208955	-0.770356	-1.49769	20	c("70456", "67389", "67041")
555	GOBP_RESPONSE_TO_NUTRIENT	0.0721831	0.67478	0.222056	0.999437	1.49388	101	c("232345", "20541")
556	GOBP_NEPHRON_DEVELOPMENT	0.0739437	0.67478	0.21925	0.999378	1.4938	101	c("14173", "240725")
557	GOBP_ESTABLISHMENT_OF_PROTEIN_LOCALIZATION_TO_CHROMOSOME	0.101833	0.67478	0.199915	-0.756157	-1.48664	23	c("12469", "12468", "12465", "497652", "21749", "69917", "68845", "71175", "245474", "12466")
558	GOBP_HEMATOPOIETIC_PROGENITOR_CELL_DIFFERENTIATION	0.0451389	0.67478	0.282013	0.999648	1.48644	104	c("12609", "17684")
559	GOBP_NUCLEOLUS_ORGANIZATION	0.0838446	0.67478	0.222056	-0.787351	-1.48592	15	c("320595", "14791")
560	GOBP_PHOSPHATIDYLINOSITOL_3_KINASE_SIGNALING	0.0761246	0.67478	0.213928	0.999379	1.48541	105	c("14173", "16001")
561	GOBP_CELL_CELL_RECOGNITION	0.112245	0.67478	0.190023	-0.726911	-1.483	36	c("12469", "12468", "12465")
562	GOBP_HEPARAN_SULFATE_PROTEOGLYCAN_BIOSYNTHETIC_PROCESS	0.101031	0.67478	0.202072	-0.757801	-1.48172	24	c("58193", "12387", "54616")
563	GOBP_POSITIVE_REGULATION_OF_PROTEIN_DEACETYLATION	0.101031	0.67478	0.202072	-0.757561	-1.48126	24	c("13016", "68943")
564	GOBP_NEGATIVE_REGULATION_OF_INTERLEUKIN_1_PRODUCTION	0.0997963	0.67478	0.202072	-0.75487	-1.47704	21	c("14456", "14870", "20312")
565	GOBP_EPITHELIAL_TUBE_FORMATION	0.084922	0.67478	0.202072	0.999359	1.4767	107	c("14173", "19130")
566	GOBP_REGULATION_OF_DNA_BIOSYNTHETIC_PROCESS	0.0883882	0.67478	0.197822	0.999312	1.47663	107	c("14173", "51810")
567	GOBP_NEURAL_PRECURSOR_CELL_PROLIFERATION	0.0863558	0.67478	0.199915	0.999355	1.47559	108	c("14173", "19130")
568	GOBP_DEFENSE_RESPONSE_TO_FUNGUS	0.104167	0.67478	0.199915	-0.746465	-1.47247	27	c("14433", "12652", "66294", "18784")
569	GOBP_RESPONSE_TO_INCREASED_OXYGEN_LEVELS	0.0967078	0.67478	0.206588	-0.755956	-1.46969	20	c("16493", "11964", "15182", "18970", "54411", "11972", "69668")
570	GOBP_POSITIVE_REGULATION_OF_WNT_SIGNALING_PATHWAY	0.0909091	0.67478	0.193813	0.999347	1.46226	110	c("14173", "11426")
571	GOBP_O_GLYCAN_PROCESSING	0.106339	0.67478	0.195789	-0.727675	-1.4622	30	c("268880", "271786", "20448", "108148", "20442")
572	GOBP_REGULATION_OF_LYMPHOCYTE_MEDIATED_IMMUNITY	0.0804795	0.67478	0.206588	0.999398	1.46087	111	c("15018", "12010", "14964", "54725")
573	GOBP_HEART_FORMATION	0.107943	0.67478	0.193813	-0.742884	-1.46054	23	c("16392", "268902", "12387")
574	GOBP_ORGANELLE_TRANSPORT_ALONG_MICROTUBULE	0.11674	0.67478	0.193813	-0.669626	-1.46022	80	c("22187", "67749", "319613", "12540", "56444", "17755", "22223", "19346", "54161", "11775", "16783", "64933", "16579", "83767", "19324", "11776")
575	GOBP_PURINE_NUCLEOSIDE_MONOPHOSPHATE_METABOLIC_PROCESS	0.117526	0.67478	0.186433	-0.707197	-1.45935	40	c("67054", "23917", "14923", "23859", "109674", "21873", "12361", "11636", "105446", "27369", "108147")
576	GOBP_HINDBRAIN_DEVELOPMENT	0.0909091	0.67478	0.191892	0.999324	1.45926	115	c("14173", "19130")
577	GOBP_THIOESTER_BIOSYNTHETIC_PROCESS	0.117284	0.67478	0.186433	-0.710716	-1.45809	38	c("70456", "106529", "104112", "170439", "19063", "56348", "216739", "54397", "64451", "13382")
578	GOBP_NEGATIVE_REGULATION_OF_NERVOUS_SYSTEM_DEVELOPMENT	0.0459184	0.67478	0.276501	0.99971	1.4572	113	c("12010", "19280")
579	GOBP_ORGAN_GROWTH	0.0867347	0.67478	0.197822	0.999354	1.45668	113	c("14173", "19130")
580	GOBP_INTERLEUKIN_17_PRODUCTION	0.0875	0.67478	0.21925	-0.743824	-1.45608	19	c("19122", "18673")
581	GOBP_NEGATIVE_REGULATION_OF_ENDOTHELIAL_CELL_APOPTOTIC_PROCESS	0.0967078	0.67478	0.206588	-0.748713	-1.45561	20	c("20254", "14456", "68169")
582	GOBP_CALCIUM_ION_TRANSPORT_INTO_CYTOSOL	0.0871022	0.67478	0.195789	0.999348	1.4548	116	c("14173", "20541")
583	GOBP_ACETYL_COA_METABOLIC_PROCESS	0.110429	0.67478	0.191892	-0.73051	-1.45351	28	c("70456", "104112", "208715", "64451", "13382")
584	GOBP_PROTEIN_LOCALIZATION_TO_CELL_CELL_JUNCTION	0.0916667	0.67478	0.213928	-0.742001	-1.45252	19	c("11465", "11461", "21873", "21872", "22330", "102098", "75739")
585	GOBP_SOMATIC_DIVERSIFICATION_OF_IMMUNOGLOBULINS_INVOLVED_IN_IMMUNE_RESPONSE	0.116773	0.67478	0.190023	-0.693185	-1.45227	43	c("15510", "65113", "22042")
586	GOBP_TUBE_FORMATION	0.085	0.67478	0.197822	0.999356	1.45162	117	c("14173", "19130")
587	GOBP_PHOSPHATIDYLINOSITOL_BIOSYNTHETIC_PROCESS	0.0863787	0.67478	0.195789	0.999357	1.4474	119	c("14173", "68563")
588	GOBP_REGULATION_OF_NUCLEASE_ACTIVITY	0.09375	0.67478	0.2114	-0.735988	-1.44074	19	c("15289", "110213", "27050", "18148", "11651", "21749", "24015")
589	GOBP_NEGATIVE_REGULATION_OF_CALCIUM_MEDIATED_SIGNALING	0.0947368	0.67478	0.2114	-0.742986	-1.43899	18	c("19122", "56637", "238384", "26558")
590	GOBP_ADAPTIVE_THERMOGENESIS	0.0447042	0.67478	0.321776	0.999742	1.43026	124	c("16819", "51810")
591	GOBP_DEFENSE_RESPONSE_TO_BACTERIUM	0.0719064	0.67478	0.216543	0.999467	1.42781	123	c("15018", "16819", "15900", "20085")
592	GOBP_INOSITOL_LIPID_MEDIATED_SIGNALING	0.0777958	0.67478	0.204295	0.99937	1.42586	132	c("14173", "16001")
593	GOBP_CYTOSOLIC_CALCIUM_ION_TRANSPORT	0.0897436	0.67478	0.188204	0.999335	1.42377	135	c("14173", "20541")
[truncated: 3,040 more rows]

## Sheet: Cones_fgsea-C5BP-results-table
Column1	pathway	pval	padj	log2err	ES	NES	size	leadingEdge
[truncated: 3,532 more rows]

## Sheet: Müller Glia_fgsea-C5BP-results-
Column1	pathway	pval	padj	log2err	ES	NES	size	leadingEdge
[truncated: 3,629 more rows]

## Sheet: Rod Bipolar Cells_fgsea-C5BP-re
Column1	pathway	pval	padj	log2err	ES	NES	size	leadingEdge
[truncated: 3,450 more rows]

[truncated: 2 more sheets: RPE_fgsea-C5BP-results-table, Rods_fgsea-C5BP-results-table]
