# Supplementary material for: Single-cell transcriptomic analysis of retinal immune regulation and blood-retinal barrier function during experimental autoimmune uveitis
Source: Sci Rep. 2024 Aug 28;14:20033. doi: 10.1038/s41598-024-68401-y (PMC11358488; doi:10.1038/s41598-024-68401-y)
Supplement: Supplementary file 5 — Supplementary Information 4. [file 41598_2024_68401_MOESM5_ESM.csv]

Gene_Symbol	baseMean	log2FoldChange	lfcSE	pvalue	padj
Il1b	765.2551497378043	5.666896904432006	0.4664339069436095	7.749606508661173e-35	1.2205630251141348e-30
Clec7a	512.3007471055603	9.778297828167103	0.8695066221471418	1.670102942289186e-28	1.315206067052734e-24
Cxcl9	792.2484722455869	15.009592818698794	3.3690501378579625	1.0458313452781772e-24	5.49061456271043e-21
Cxcl10	523.6454865602512	5.546608904208707	0.5708774509995669	4.1470277260244483e-23	1.6328921671221264e-19
H2-Q7	387.1363815805472	5.750489493659622	0.605605566087824	2.250575827070614e-22	7.089313855272435e-19
Cd74	4283.176678705625	4.115687810640366	0.45767040433993356	2.2679353903144168e-20	5.953330399575344e-17
B2m	4089.7622818656423	3.0465716056965015	0.34057606384664957	3.5334021267674765e-20	7.950154785226822e-17
H2-Aa	2154.5033862387368	4.7196272401085615	0.5478910551323226	6.489994216810661e-19	1.277717611434599e-15
Gbp6	540.5357059254779	3.5849459791417706	0.4237503499279674	2.4878684956201307e-18	4.3537698673352284e-15
Igtp	477.41206421175116	4.017720006076017	0.4813565814793656	5.612198943857449e-18	8.839213336575482e-15
Itgb2	212.25073984123046	4.45463617385562	0.5414448512175983	1.5756014553539667e-17	2.2559748110749977e-14
H2-Eb1	1692.9567863577017	4.747721287264071	0.5858708616706501	5.0252204689548555e-17	6.595601865503248e-14
Lyz2	2201.789612207107	4.335673558310565	0.5361624101358573	5.64566069509348e-17	6.839935072901717e-14
Osm	181.4484874350764	12.618381718655458	3.1873021831907593	9.1897704204352e-17	1.03384917229896e-13
Lcp1	326.1303243215312	4.928243293825681	0.624060082955961	3.55618210981362e-16	3.733991215304301e-13
C3	1351.9837720370942	3.7577945875768695	0.47991968029148074	4.411289179323161e-16	4.3423627858962367e-13
Acod1	142.71037520177123	12.232968821380702	3.1523476964050654	5.607488496376445e-16	5.195173165760531e-13
Saa3	131.51478005562524	12.092544413359652	3.145217914825382	2.193854186919799e-15	1.919622413554824e-12
H2-Ab1	2208.6511621323853	4.437542518931316	0.584903099357078	2.9835003791804567e-15	2.4731647880048523e-12
F10	123.51783593160366	11.975583643267868	3.1487890744259444	1.0768463894475172e-14	8.480165316899198e-12
Rps12	529.2430259536432	-12.687249207444571	3.301638081206206	2.8290437011476177e-14	2.121782775860713e-11
Nos2	126.01450756830754	11.98606367048837	3.1733832643391366	4.7819368639789196e-14	3.423432073075817e-11
Gbp7	979.6982978080418	3.8675819847620683	0.5445710365252772	1.0945856988836939e-13	7.495532503225295e-11
Col17a1	1820.8487151744118	-2.3640013492627654	0.34261148626593624	2.57932708854547e-13	1.6926834018579645e-10
Anln	296.1608359253543	-4.216181177150299	0.6154447565778625	2.945299504555044e-13	1.8555386878696777e-10
Nlrc5	191.45514006243368	6.015353041046867	0.8663276139942072	4.727807187859062e-13	2.8639601234146234e-10
Cfb	531.6225318036471	4.117832908117337	0.5971326472164946	5.170201411946288e-13	3.015950823635335e-10
Clec4e	163.02649016093108	8.335085942249727	1.1753467938199207	7.703230699065264e-13	4.333067268224211e-10
Ctss	1275.2384069034367	3.374689321196159	0.4957215753127305	8.582833146011367e-13	4.66136627757514e-10
Itgal	88.51295141385368	11.387070878170263	3.1360245728939304	1.7720574793812273e-12	9.303301766751443e-10
H2-K1	4615.142201171128	2.415376938971761	0.3625923667897514	2.5258567133020898e-12	1.283298168855094e-9
H2-DMa	258.59158253694204	4.056671455883288	0.6159917290656447	3.361194651996994e-12	1.6543379927797705e-9
Mpeg1	493.9643558069239	3.8759610486362313	0.6012394057698228	1.0349915005868545e-11	4.9397321618918055e-9
Ubd	74.01068551315517	11.07683606557106	3.12099128531325	1.1962795572202418e-11	5.541589125358473e-9
Crybg2	1811.5417831704249	-2.404625093408215	0.3810670111069258	1.3239624081487538e-11	5.957830836669392e-9
Fcgr2b	221.86255932232086	4.229561038024394	0.673641490401563	2.568118031480396e-11	1.1235516387726733e-8
Rgs1	406.9717760567851	4.2505997851978545	0.676041659760103	2.6668645312120306e-11	1.1352193612591752e-8
Srgn	282.64292099926195	3.9765667442406785	0.6466318287727612	6.38122451546164e-11	2.6448496346979164e-8
Ccl5	198.2430251558899	5.980511718437259	0.9608242921335486	6.926278030281614e-11	2.7971507429983443e-8
Ly86	164.7343013576116	4.773732940860428	0.77934503131124655	7.449751981798e-11	2.9333398428329622e-8
Vcam1	313.49390601248524	3.600381764294224	0.589929433653796	9.35856557473778e-11	3.595058726880976e-8
Vim	2319.4703916221756	1.684263736771881	0.2752364331957466	1.0429976634174574e-10	3.9112412378154655e-8
Cd52	341.1750171727375	5.911074660529044	0.9731852812007585	1.1092042979627268e-10	4.039527199653067e-8
Sh3gl3	235.32334569313028	-6.590899710201838	1.1278595696049978	1.128502836728476e-10	4.039527199653067e-8
Cxcr4	146.7908493125096	4.015218867874052	0.6618872721258117	1.1865658765961195e-10	4.1529805680864184e-8
Laptm5	446.2272689726991	3.69323169461336	0.6124280666463104	1.3207740428982366e-10	4.399327940341481e-8
A2m	2400.9715555886464	4.194251170050854	0.693864782919398	1.340747562770737e-10	4.399327940341481e-8
C1s1	491.4310828760549	2.6294032182381613	0.43493289360989973	1.2998039478721844e-10	4.399327940341481e-8
Gbp10	140.3721291059173	6.89230622140389	1.115677160773991	1.48700014043418e-10	4.779643308538436e-8
Cyba	484.32190848390445	2.9854164158288996	0.49708864477284587	1.5592123048326517e-10	4.815214470806718e-8
Cd4	78.58805031890712	11.108545805479157	3.190832216022099	1.5299632702585143e-10	4.815214470806718e-8
Fcgr3	162.48910084037973	3.7189204958306976	0.620417028724955	1.7313903497311596e-10	5.244115001589569e-8
Cd53	169.3220517097815	4.187316474383567	0.70656654269973	2.112532503403363e-10	6.277808854453391e-8
Csf2rb2	85.83137778079656	7.360206130241392	1.1918481951633502	2.413521909365903e-10	7.039438902317217e-8
Gm20431	25.085226081574223	-0.0661799090024519	0.5084889860975919	2.5867214591665073e-10	7.407429633067726e-8
Ncf2	135.52217338474446	3.534214246026457	0.5981651954476508	2.7972126397648263e-10	7.867160549338573e-8
Bcl2a1d	80.55459175474746	11.129261997061256	3.2127877909574774	2.852051686794384e-10	7.88066913456343e-8
Fxyd5	314.955334030583	3.761661825974506	0.6405360789698187	3.7842412743007005e-10	1.0276172425902765e-7
Stab1	250.8720961891927	3.260090184933553	0.5588890912786282	4.5878037299221997e-10	1.2247103177334684e-7
Gm10240	25.61766228867731	-0.06538062871416882	0.5083348704026848	5.346325576032603e-10	1.4034104637085583e-7
Lcn2	586.7731032783279	4.250443186936294	0.7332673518836655	5.494487421834163e-10	1.4186586376047226e-7
Ifi30	523.7064761432654	2.967739019580857	0.5160041253057424	7.348607736953527e-10	1.866783417048678e-7
S100b	2344.233881260486	-3.906246694874274	0.7103920473588728	9.73354466646282e-10	2.433386166615705e-7
Serpina3n	1576.6425476314764	3.9117262925698895	0.6872763902012557	1.0835349818088001e-9	2.6665118692950943e-7
Pirb	86.98806343174101	6.841224289941849	1.168042250566458	1.1648643608596715e-9	2.8225559513138195e-7
Ly6i	117.93127403036274	6.900915580979675	1.1972632199654958	1.6947262160353772e-9	4.0442330155389684e-7
H2-Q6	293.20062565032913	5.453173313112178	0.9673983905021504	1.7423700583335077e-9	4.0958699132466783e-7
Hp	88.35445372753061	7.374567783074601	1.2716874372620115	1.9419628008321162e-9	4.4979285460449754e-7
Ccl2	205.31973026535076	5.599470054920081	0.9984783150065306	2.1030162435518423e-9	4.800363164629205e-7
Gbp9	157.44478824654723	5.1067122804184555	0.9201292410514765	2.8580227730777854e-9	6.430551239425017e-7
Tnfrsf4	49.70700557457397	10.324012937331611	3.1336983672098317	3.067849887644119e-9	6.805441652168292e-7
Krt12	24354.926476336364	-3.1541003348346974	0.5949342023259293	3.603247340887663e-9	7.882103558191763e-7
Chi3l1	2506.680619419241	2.9003260821010137	0.5332782723038852	4.47177771920577e-9	9.648013572259026e-7
Plek	171.81090369115864	4.092342087313093	0.7536784425847217	4.638150106172131e-9	9.871738401650143e-7
Iigp1c	77.15732874598832	10.96966359950941	3.2831754178395327	5.183913414367369e-9	1.0886218170171474e-6
Ctla4	49.44580730530112	10.295751585908764	3.1482672621336794	5.307513344598641e-9	1.0999123049661658e-6
Pilra	65.17655155840464	6.296406751912683	1.1468542188983075	5.697345715294458e-9	1.1504255771267656e-6
Cxcr6	56.623416987617844	10.498335090122502	3.1919001097771584	5.652205042472651e-9	1.1504255771267656e-6
Scd1	2060.4945064050385	-3.369324794432638	0.6539532111855789	7.520780144717987e-9	1.4993960415102316e-6
Gjc3	166.44472894824165	-10.600960436662085	3.247582395073279	8.27546123463092e-9	1.6292314305679624e-6
Hck	86.06423961382696	5.427992947066028	1.0270185491814676	9.95615144936575e-9	1.9359183373766737e-6
Fgr	53.519446220219734	10.367199922236845	3.213329988063297	1.8031978886495887e-8	3.463459359296466e-6
Fyb	156.5763075873746	5.822673853249198	1.1288538629216882	2.137003843035716e-8	4.055157894917172e-6
Irgm2	214.80504217319205	3.393419926096832	0.6590454911982571	2.2085413425861056e-8	4.141015017348948e-6
Pcolce	3970.836330007023	2.8070956387015107	0.5505149813724336	2.7676695924286037e-8	5.12832895067653e-6
Ctsz	844.9932622445497	2.3551908254705536	0.4629288268622865	3.11546000837875e-8	5.705638968833176e-6
Ptprc	258.70731706638384	3.939395099047651	0.780865827925711	3.263995976900794e-8	5.908958234044542e-6
Trak2	3677.838003162562	-3.290640101607012	0.6791114245001726	3.547986848367317e-8	6.329727869153838e-6
Ccl17	67.04242052836463	5.667743960056196	1.1336320673832976	3.5767986054266134e-8	6.329727869153838e-6
Ccr7	63.92491398271749	6.574332694552326	1.2666957539915622	4.144226769108735e-8	7.252396845940286e-6
Rcn3	103.07122925768923	0.05624669995610668	0.5066181324680122	4.4210552991143104e-8	7.651826479236306e-6
Gm43302	93.22153693898741	0.05615920811523777	0.5066023940970791	4.786338095964699e-8	8.194002718635218e-6
Gm49378	40.30734584920207	9.894324664313181	3.1619312288937103	5.2081009685054494e-8	8.820170995049551e-6
Map4	8716.788915554089	-3.083885868577303	0.6449263402808159	5.5219488088508607e-8	9.154809867305373e-6
Arhgap30	78.22976930260054	0.05600021760293793	0.5065736857798363	5.466400921591903e-8	9.154809867305373e-6
Parvg	40.40078293443764	9.885872339070401	3.1711704130841403	6.4858446973028e-8	1.0538698574834176e-5
Gbp3	591.0350503253783	3.7685461077662565	0.7636595668757097	6.557412446563487e-8	1.0538698574834176e-5
Inhba	46.58768107235352	8.030318561985565	1.6973312217838796	6.529439155998814e-8	1.0538698574834176e-5
Cxcl3	47.36152387913353	6.615847509714748	1.3173189943615768	6.932631252798538e-8	1.1029186083997673e-5
Tppp	873.8374549094038	-2.929041287092899	0.6217375874642707	8.141904062974271e-8	1.2823498899184476e-5
Cybb	214.84970717411363	5.296722617152996	1.083257229234848	8.252097014569244e-8	1.2868369106877783e-5
Aif1l	468.7624773424103	-2.622004614766	0.5557263101961335	9.061572421255334e-8	1.3992133885761912e-5
Tulp1	827.1333828796775	-2.0587581871216747	0.4336489334789917	1.0137578611455435e-7	1.5352582993309913e-5
Tmem229a	87.49619260091238	-9.515095724856897	3.116794333097737	1.0062463316544048e-7	1.5352582993309913e-5
Gpr132	106.98537980893165	5.335385972537844	1.103698150833068	1.0493539339768446e-7	1.574030900965267e-5
Mog	74.73666086650869	-9.27792954248897	3.0574332648773357	1.0758094423454494e-7	1.5984904449944177e-5
Gm4841	100.70144511828204	6.181439605810336	1.253114635935682	1.0901107400230143e-7	1.6046022575105114e-5
Napsa	39.723606197509014	9.828111897238315	3.1917874641304924	1.221395038434242e-7	1.7773321453407357e-5
Lilrb4b	64.61598612588297	6.331515806203041	1.2795868829257506	1.2300266910612076e-7	1.7773321453407357e-5
Btg1	1353.9214110141547	1.6625579453892803	0.3423526671729827	1.3085754616685844e-7	1.856762479394613e-5
Osbpl6	283.5235647836547	-2.622057170859694	0.562649383089368	1.2984363548200114e-7	1.856762479394613e-5
Ftl1	6899.028826332552	1.5326715044225152	0.31549521136071723	1.4550100895493492e-7	2.0461079384287724e-5
Pik3r6	43.266786162655926	7.895829928187607	1.7256531106035926	1.5334704410760323e-7	2.1373592430927e-5
Ly6c2	46.38246500307822	10.04613549243256	3.255083187149038	1.5852775639196046e-7	2.1901861080468223e-5
Zfp593os	348.19550021412635	-2.1252665405293576	0.456236298302985	1.6155880963600643e-7	2.2126532624061753e-5
Cd14	432.31345897109554	4.060556640723155	0.8575313616469039	1.6616006313948247e-7	2.2560525814196973e-5
Klrb1b	38.52483375280387	9.762952696823376	3.1971208282743118	1.7405370720242184e-7	2.3430306738787556e-5
Chil3	39.61594495712843	9.80045001891943	3.212950088712976	1.9951855861916688e-7	2.6544835066661137e-5
Gm37111	90.12131561886147	-9.51824018644829	3.16938122791526	2.005609760592175e-7	2.6544835066661137e-5
Olig1	66.09496940002819	-9.051285590562056	3.042954991729209	2.186252399865082e-7	2.86945627482292e-5
Gm16023	66.64364623414733	6.617734201173393	1.4060976882447416	2.352448311262258e-7	3.062071148957072e-5
Sdr9c7	206.97285492332182	-3.097075344471988	0.6908320381479427	2.5899515857069754e-7	3.343585038924989e-5
Clec4n	39.287713912650204	9.7674992856021845	3.226863817937717	2.8445355276641214e-7	3.6423930537162536e-5
Pcsk1n	187.0247246078981	-3.2290640122767207	0.7306775145357838	3.344346879892731e-7	4.247859948250848e-5
Pdzph1	107.29393597857182	-4.836608533535017	1.1198061868284366	3.4454704637506474e-7	4.3412927843258155e-5
Ifitm3	1062.1800915875997	1.4176528062297755	0.30213991996451917	3.4884895147019435e-7	4.3606118933774296e-5
Stat1	945.9865380315334	2.242562006933309	0.48714588689783356	3.609120663293273e-7	4.475877987942445e-5
Dusp26	65.02019846688438	-8.982749812644643	3.0602390465828906	3.852524015240352e-7	4.740410409377777e-5
Hcls1	164.8160868451436	2.5642740318836945	0.5640611913884004	4.3792059281039e-7	5.3467049122198776e-5
Icos	64.22243755755105	6.088369828355149	1.30938020932458	4.5543013698904296e-7	5.5177112750595593e-5
Itgax	186.6632535235843	5.1270742497547355	1.1333032557080194	4.623994486384964e-7	5.559382684012457e-5
C1qa	602.4709841124027	2.878650161543881	0.6360060487764143	4.7404311162992494e-7	5.656196218311604e-5
Itk	43.22284078459073	9.871538456476225	3.2875258931342586	4.932347238461845e-7	5.840937519231132e-5
Ctsw	36.32065352669187	9.611245848099287	3.228030368816062	5.008907280830319e-7	5.887335050229665e-5
Il2rb	43.52401002122244	7.098997846538234	1.5173636977994833	5.16419748378363e-7	6.024897064414235e-5
Ccl8	32.68655255843022	9.443596010158581	3.2004804951067864	5.980694435281418e-7	6.926171864388408e-5
Pde6b	1054.0051743442186	-2.184894099612083	0.5040798899100727	6.578864056121616e-7	7.563292619263902e-5
Aldh3a1	25994.071299844254	-2.2846417450389405	0.5304461990162254	6.911083790070222e-7	7.887649977797536e-5
Cd6	32.99122412390727	9.445080942007797	3.2129463324339214	7.11702195907666e-7	7.949864954287759e-5
Hk3	84.3719180903422	4.821535090724073	1.0846909918173786	7.08925342580681e-7	7.949864954287759e-5
Thoc2	1535.2535225743572	1.7970617161068156	0.3999815439592923	7.027858867714738e-7	7.949864954287759e-5
Acap1	45.191898302551905	7.884794597796396	1.843984464426539	7.335602313903111e-7	8.136319467885493e-5
P2ry10	32.03009046947378	9.399037028303342	3.20509271068331	7.45988323408293e-7	8.216304960615814e-5
Dennd3	154.93799884073022	3.2817421427981195	0.7450030478271117	7.676848048498422e-7	8.39655255304515e-5
Pdc	803.2730496093545	-1.547409826892332	0.35089313911152553	7.907803481270532e-7	8.556813138783696e-5
Tyrobp	275.8618029441042	2.92074653369758	0.6635842305861427	7.932029957221711e-7	8.556813138783696e-5
Slc15a3	115.10721640993818	3.9519396444293595	0.9058575419423213	8.175622207047732e-7	8.759595221836856e-5
Ms4a6b	60.04885550071039	6.4558297984352375	1.5173293640697354	8.566599836658171e-7	9.1164829342815e-5
Card11	34.222090540700606	9.48584630179399	3.236489908678951	8.630469231593605e-7	9.122811436080488e-5
Fcer1g	203.5344765457083	3.5218643395573124	0.80515290842025	8.70248994879891e-7	9.137614446238854e-5
Ms4a6d	49.288767947563535	7.247095544422262	1.596238740769495	8.953270394854708e-7	9.33867607410342e-5
AI504432	36.92430699558795	9.592672964254747	3.2684776809298652	9.407370673310486e-7	9.74776895425264e-5
Serpina3f	33.51281983168379	9.448135065559866	3.2343120333277215	9.475548956997955e-7	9.754241573380248e-5
Cd40	34.632379346298386	9.493839976663308	3.2484079577430496	9.88051665339199e-7	1.010507385005999e-4
Arhgap45	222.23711063491245	3.0196877812614593	0.6952901791594586	1.0068949604479673e-6	1.0231352017455151e-4
Adam8	185.7201156865211	2.657632239251147	0.6112210614863943	1.0220071384744005e-6	1.0318341301905005e-4
Dll1	249.49107295886023	-2.507480314536873	0.5964798675596122	1.0640078950960826e-6	1.0673964552715478e-4
Rho	12815.494259385125	-2.0125837601113603	0.4783443103890985	1.1255875506003067e-6	1.1220255646806853e-4
Vash1	249.2859810054252	-5.027564070455338	1.2688806002176052	1.139109616773926e-6	1.1283632996345493e-4
Qdpr	2353.338357919533	-2.8686302854843526	0.6976376715339594	1.203277213405452e-6	1.1771190131140291e-4
Inpp5d	207.00176658608308	3.727590396330358	0.8676983194879562	1.1996932685655e-6	1.1771190131140291e-4
Aqp5	8212.480736046642	-2.415885691301888	0.5834167177697953	1.2484906029771643e-6	1.213810308450021e-4
Nfkbie	118.59565309088968	2.7385693364144346	0.6373647764435528	1.2826001442736254e-6	1.23829284693299e-4
Trbc1	36.35274749878006	9.546173900203684	3.281602520027841	1.2893969961714943e-6	1.23829284693299e-4
AB124611	53.660515541019954	5.5644236339297075	1.2978094481835385	1.3840370797327794e-6	1.3211263033812893e-4
Mgarp	2636.4395791510406	-2.2538896191539064	0.5442008495523968	1.4569459842992384e-6	1.3823433284766872e-4
Kat2b	802.3600365330041	1.4823621074389792	0.33924520752870957	1.500916470475297e-6	1.4155349946099358e-4
Pmaip1	154.79184324705497	3.2384741076644588	0.7623386217177858	1.6366456412716924e-6	1.5163040500017148e-4
Igsf6	34.11647330057987	9.434243796955217	3.272862173540011	1.6234246900849354e-6	1.5163040500017148e-4
Mmp12	51.192980023531995	6.151289619934443	1.4056465412292738	1.6346514101046002e-6	1.5163040500017148e-4
Timm17a	592.8147559685974	-2.5227569062096196	0.6195148689819847	1.7178235423826755e-6	1.5822058942998327e-4
Slamf8	73.85178725178194	5.910069112544729	1.3715132553726634	1.8077717620723725e-6	1.6553723984092945e-4
Oxsr1	1866.7971415789782	-2.489188153148045	0.6141705860673838	1.8462373441675837e-6	1.6808230156438984e-4
Rpl14-ps1	118.31752814198083	-3.6350753246101775	0.9016742460772091	1.8645067881127777e-6	1.6877001099296695e-4
Plxnd1	189.0948032751315	2.6785733751365037	0.6352220562123234	1.948011707606037e-6	1.753210536845433e-4
Cerox1	48.81318446043873	-8.439514283417518	3.049210153223985	2.0202217909099207e-6	1.807868932206321e-4
Slc1a2	215.9417638511008	-3.4501677087910987	0.8748131324276839	2.082217785546584e-6	1.8528209108677234e-4
Thbs1	1456.0122511673546	1.9815633063713052	0.46783259477587946	2.098205361525127e-6	1.8565581148326265e-4
Abcg1	108.51002606889593	-3.904638357903425	0.9851594591036807	2.1789454436942775e-6	1.91722853285949e-4
Gimap4	68.0932464324858	4.6456316448679775	1.1119717937054308	2.299382698825652e-6	2.0119598614724453e-4
Naip2	45.18442156300025	6.2385919197799184	1.4502996416865745	2.3942238556182978e-6	2.0833715870711706e-4
Slc7a2	139.29456404874537	3.268705704825355	0.791691650333148	2.6042526524507613e-6	2.2291836563097548e-4
Cplx3	42.83042252725659	-8.225498156139128	3.00761530823073	2.5999757691800993e-6	2.2291836563097548e-4
Ccr5	69.23753734927588	4.869453281980382	1.1741048031296055	2.5894920088071286e-6	2.2291836563097548e-4
Plekhb1	13410.80543394578	-2.9111546940205653	0.7414553666106352	2.7368851660928786e-6	2.3300508846466398e-4
Gpm6b	1864.2919260311269	-2.614112218189923	0.6633669439490706	2.7645208970436195e-6	2.3409249531417743e-4
Mag	217.60388594701718	-4.703857715556211	1.2552987399982498	2.8844917953730287e-6	2.4199970981920988e-4
Icam1	576.5214925251429	1.7144601620580333	0.40932996887097534	2.8886314568896166e-6	2.4199970981920988e-4
Pkp4	7996.526735502588	-2.591591243130853	0.6588173909532106	2.905872143403539e-6	2.421560119502949e-4
C1qc	410.8229297393709	2.6929280319490414	0.6542165118230581	2.9369771316009594e-6	2.4345994643534268e-4
Eps8l1	757.5702942123427	-1.8593947699615645	0.4605622422966284	2.984603088078513e-6	2.4611255831013916e-4
Ggt7	52.884580943934864	-8.518550428646687	3.116652266691982	3.0011459717583735e-6	2.461877554958041e-4
Tmod2	454.28120531206775	-3.2567126281155914	0.8449545120801741	3.0778114726024442e-6	2.511685528160026e-4
Shtn1	679.078171080876	-2.8792209155753543	0.7447876369880481	3.256326086125502e-6	2.643666796725601e-4
Fgl2	238.85710725788405	2.8904685792088576	0.7092012158476779	3.4590430356081923e-6	2.7938424518373863e-4
Cd247	30.845542179913647	9.220555242121256	3.286857678036352	3.514444316445834e-6	2.8228496520640655e-4
Nup210	124.77229826658504	2.909942782915116	0.7150843768822777	3.5487252768805392e-6	2.8228496520640655e-4
Selplg	141.99191095792642	3.6448893458514733	0.8961036186259677	3.545165187417921e-6	2.8228496520640655e-4
Card9	29.371347310790643	9.145810575204413	3.2704793048539704	3.620268104126787e-6	2.86528756984909e-4
Tmsb10	1672.755329512765	1.4893288543873167	0.35846283029355497	3.843198990627985e-6	3.026519205119538e-4
Pik3r5	87.465001319874645	3.3189996247521316	0.8277748365092736	3.987126542863161e-6	3.12424094776591e-4
Tmem191	27.076574830472076	9.00163377308544	3.2593991544409127	4.773736823792118e-6	3.722096780927023e-4
Lcp2	30.79273355985328	9.185539869970878	3.3117468269858428	4.9895552888117016e-6	3.871206689595286e-4
Ppp1r18	263.4239429306471	1.8005446365775808	0.448630148118335	5.667837385094694e-6	4.3759038634922265e-4
Hilpda	85.25590027770893	3.056891886656744	0.7755250262154962	5.888650445046895e-6	4.524207049243346e-4
Mcemp1	29.97500077968672	9.126885307340237	3.3164554523971095	6.0692918519385335e-6	4.6403566343704804e-4
Cysltr1	45.19055078332372	4.9820296526232	1.261698061196328	6.304166836606287e-6	4.796648680026522e-4
Dock2	98.38947355740737	4.51442650478234	1.1541981531473813	6.464504515187131e-6	4.891600885349462e-4
Gbp4	280.31049823443726	4.3385599588336365	1.1080078918940883	6.491076730400239e-6	4.891600885349462e-4
Gimap5	26.176784289185967	8.921854669313301	3.2699576159071544	6.541998985459797e-6	4.906499239094847e-4
Cxcl2	264.36831720646626	2.8235853327457	0.7239114405897099	7.093930118612646e-6	5.295232197542615e-4
Lgals3bp	538.0509258323087	1.9762043898372603	0.5010979965643567	7.2309322439549355e-6	5.372036926523124e-4
Gm973	668.2814399524025	2.1088171138925365	0.5392708523073143	7.534321715095669e-6	5.571153380880601e-4
Psmb9	374.0487374601987	2.43933373731401	0.6264324055696594	7.714138116263897e-6	5.677461464072727e-4
Glipr2	106.37457466367361	3.0526635291654625	0.7890731912861191	7.882230881362004e-6	5.774192389834957e-4
Sh3tc2	222.16650219021415	-2.554308021126832	0.68967576003888	7.921095253932723e-6	5.775798622659278e-4
Pde6g	1244.6722342532064	-1.7743017434609885	0.4663534546536059	8.14466123269704e-6	5.911447668893013e-4
Tnfaip3	989.1992973261018	1.345403608571622	0.3363217276154357	8.354228125541337e-6	6.035738209966792e-4
Ccl9	117.03695260805215	3.2608072636892946	0.8577651799187946	8.910263413190494e-6	6.40806615332193e-4
Nrsn1	114.25420166559111	-4.397627707069042	1.2321453409778351	9.41374298215861e-6	6.739384180409005e-4
Ifi213	31.42279133877954	9.1487777463946	3.371984719734733	9.536698588451816e-6	6.796515962358194e-4
Stmn1	1109.5142240465848	-2.2374491838531907	0.6098798439119187	9.660585930258057e-6	6.853794072142541e-4
Apoc2	30.086307681865467	9.079586119724812	3.3593430065800107	1.0039698672220462e-5	7.090818568944945e-4
Ngfr	50.35040822494457	-5.095894242316075	1.342480841885299	1.0724774540747146e-5	7.474123850299449e-4
Frmd5	52.37899189633017	-0.46032267683706185	0.9265402268823011	1.0674967261621948e-5	7.474123850299449e-4
Tcf4	453.6503128879804	1.544725684881296	0.39624206260153527	1.0685666448990732e-5	7.474123850299449e-4
Cldnd1	488.01600429717234	-1.4336038173842804	0.3756877907546972	1.1169853528933515e-5	7.716017240381705e-4
C1qb	845.2005208535227	2.5478166926858954	0.6719729592859143	1.116754144211192e-5	7.716017240381705e-4
Bgn	1358.3843250125622	2.2264831671707523	0.5877672047146157	1.215447548579138e-5	8.359519165991887e-4
Gpr37	33.433593004571755	-7.6956226868749225	3.0257924411000285	1.2966759155745299e-5	8.879411160999498e-4
Arhgef2	356.31719725306743	2.004313976008405	0.5310641583098451	1.349087129042289e-5	9.164829310097653e-4
Reep6	639.7149696513682	-1.6748110455046847	0.452488554768358	1.3499939047254954e-5	9.164829310097653e-4
Efna1	319.3226433865666	-1.6843249741305302	0.45522586945595855	1.362734675427671e-5	9.211618514157003e-4
Tmem88b	278.65690886772654	-3.367033615198247	0.9895951904196522	1.4970422721117151e-5	0.001007624606229039
Nkg7	36.78229262376453	6.6786039025026485	1.7484445702568514	1.5166425546798303e-5	0.0010164732015407374
Spn	42.042097550361085	4.66906364168539	1.260365555174504	1.529103657340444e-5	0.0010204823136911862
Bcas3	218.30697655145013	-2.144829056161957	0.6016005372606024	1.6021032815515992e-5	0.0010646888896387208
Msn	498.7585671910111	1.7248422601773246	0.4582466581691096	1.6224910266494402e-5	0.0010737072970474237
Rgs2	330.2135534273662	2.168597182253834	0.5843471000044314	1.6371725221621657e-5	0.0010743944676689212
Panx2	37.99852133497393	-7.845605094350568	3.116376721174657	1.6308676070246373e-5	0.0010743944676689212
H2-DMb1	191.93128658985074	2.434096214604517	0.6611700389259686	1.656474137934004e-5	0.001082550525828239
Sdc3	318.50698370068113	1.8200009722338901	0.48651558709910764	1.670333408781599e-5	0.0010870971565417433
Ugt8a	99.99222962815388	-4.937263282973202	1.4963737013648126	1.6851408909675246e-5	0.0010922209478493215
Gnat1	6253.736381382487	-1.6188562298193478	0.44804964599446573	1.7098168157278417e-5	0.0011036727396603896
Rgs9bp	179.60445468559575	-2.42140941865072	0.6930739016440428	1.7358414379496556e-5	0.0011158980672533502
Klhl2	672.805234962552	-2.395916924380206	0.6890264216072347	1.778328564946824e-5	0.0011383426593128212
Camk2b	32.253508735285244	-7.602352598192752	3.040753679750763	1.785210392700107e-5	0.0011383426593128212
Smim1	397.64160914189216	2.299787843801314	0.6267007108209862	1.894545758245626e-5	0.001203189342434218
Klf9	694.8717847611421	1.3195977347035426	0.3471810696787232	1.916780275863762e-5	0.001212421258829488
Lrrc8d	165.25548877607153	2.430026727375708	0.6658187042999761	1.934868212099876e-5	0.0012189669736229218
Grk1	456.6309059864365	-1.9845236186172772	0.5632041006265008	2.0084630303753407e-5	0.00126029054694867
Atp2a3	54.69710344190257	6.0899449707291	1.6475839784289634	2.0590068101592227e-5	0.0012868792563495142
Eif4e	515.5916444974108	-1.4908698329048915	0.4112955519657531	2.1698251487016177e-5	0.0013507804779466592
Pear1	109.14011369391058	2.782342976360543	0.7714874833022021	2.235801256236623e-5	0.0013863728262097168
Ptgr1	1445.7392178419677	-1.5162885652539797	0.4215570615532628	2.30623710155343e-5	0.0014244405627241775
Prdm8	35.209186170907365	-7.685333502555287	3.1179266217903434	2.3330301399691722e-5	0.0014353603400200962
Septin6	102.55498577874539	3.02486550735962	0.8464318130666094	2.3996051070878834e-5	0.0014705751142659207
Clec4d	46.8501940179279	5.451044395866103	1.5053018269831662	2.5870116551168257e-5	0.0015792803708562016
Crx	340.532897659672	-1.9106788153161653	0.5512189817244143	2.623511609315963e-5	0.0015953786813407884
Ptpru	243.61407661094566	1.8976361718930073	0.5262301611194989	2.6663113700309793e-5	0.0016089809991566254
Fignl1	33.61706176535086	-7.602247507244194	3.1093849644001286	2.6564999831162804e-5	0.0016089809991566254
Cflar	839.3540793819044	1.8373280950100142	0.5079904505674364	2.7103554813580502e-5	0.0016285960830093279
Gjb3	309.4002263878556	-1.578353268934676	0.44554853340311895	2.7194969513108143e-5	0.0016285960830093279
Galnt4	741.3876644199245	-1.701349279597205	0.4861556062178663	2.76300968411766e-5	0.0016483864592747401
Jag2	220.1508460774394	-1.9863672636051866	0.5802430404477732	2.895687018800455e-5	0.0017210215300417799
Gm49325	29.55316276181123	-7.409654288398653	3.051573339992509	2.924355657315297e-5	0.001731526376041952
Plaur	138.83860367659426	2.5274166186670675	0.7175998074787145	2.9504250828227625e-5	0.0017404192904291577
Sla	76.55349627920401	4.312831248725124	1.2335682838300912	2.972624868031447e-5	0.001746971704160272
Mef2c	112.80991001284349	-3.889567199936013	1.225158540377768	3.066072716098101e-5	0.0017923147047819222
Pde6a	1084.3907599935187	-1.5901400760361195	0.4560048859896593	3.083919269815244e-5	0.0017923147047819222
Neurl3	171.23352766235595	4.100326377565167	1.1775718347671629	3.078457570157238e-5	0.0017923147047819222
Gbp2	706.8059532685005	2.4630657127688806	0.6990527654225056	3.1456717208323775e-5	0.0018214827059966892
Atad3aos	28.834069119283615	6.293588191609168	1.7388825641515055	3.1759826900390654e-5	0.0018322977057917687
Efemp2	216.38780374082668	2.0668101380859443	0.5837494461226433	3.259518522605998e-5	0.0018736283478483383
Osmr	1320.0314914365777	2.0240793505108456	0.5713973035361668	3.3067070265133745e-5	0.0018869795531733932
Wfdc17	22.061716078323002	8.483384247786656	3.3475897385587587	3.297398730147792e-5	0.0018869795531733932
Zfp771	307.04547516406154	3.134726447133189	0.901999644843788	3.401386389458389e-5	0.001934001286424896
Ms4a7	21.982503148232446	8.469299662832716	3.35243930868031	3.4963659145512244e-5	0.0019808547897187693
Tns1	472.8433466235514	1.3446403128962972	0.37010912120414463	3.5776084655840536e-5	0.0020196176821845463
Cspg5	2367.6336068016208	2.080520136678017	0.5931845166774334	3.7429108694749914e-5	0.002105387364079683
Trem1	21.709925554843597	8.43616469615114	3.3588633730762325	3.887473743545068e-5	0.002178922116043944
Rimklb	544.1776530499403	2.14184565716163	0.6149425089557224	3.933551897973568e-5	0.0021945038393238795
Runx3	75.5685812492763	5.105260182860286	1.4761548609529838	3.943140231927987e-5	0.0021945038393238795
Lck	65.42048067829788	5.088161637089368	1.4768107334727867	4.231390724137057e-5	0.0023466339403224877
Gjc2	31.16535211774185	-0.5380206303270435	1.1706057654527844	4.2501316194201964e-5	0.002348756947574319
Klrk1	21.437347961454744	8.402288032430734	3.3656010819538333	4.3268729184214115e-5	0.0023828058903894137
Il2rg	115.15025671974156	4.084208558309663	1.2237864217310213	4.39535308643503e-5	0.002412084010848492
Cacng3	39.33570082108946	-0.36120271992851294	0.7293382466962568	4.5996001547952384e-5	0.002515406334653646
Abca1	258.7856400963467	2.140154799858593	0.6245411763275764	4.692407722788014e-5	0.002539705210787327
Ehbp1l1	316.6822996814249	1.6566441243155963	0.47440937505067493	4.6772819347371484e-5	0.002539705210787327
Rp1l1	92.993060284487	-4.118408293048279	1.3322561410906748	4.6747014386787854e-5	0.002539705210787327
Gngt1	1099.8933036183525	-1.5014893426488867	0.4414541208411248	4.8463822804752046e-5	0.0026140589355302902
Apc	834.2209903929631	-1.3225789893987339	0.3829430494718385	5.045527571112161e-5	0.002706145460219158
Mefv	22.342828164798863	8.435597125844467	3.4013084007237597	5.0514715257424284e-5	0.002706145460219158
Il21r	59.56487553272533	3.0392664978944643	0.9097290527693936	5.099980588277621e-5	0.0027203514706840193
Taf4	56.703664805299354	-0.254550121228599	0.6058203376714074	5.1125335576029823e-5	0.0027203514706840193
Sema3c	1512.6403833513407	2.08234696080785	0.6108792997364935	5.1729895429650375e-5	0.0027340464866342064
Spp1	172.6641141549091	2.5316013272484064	0.7495079745429016	5.164283238991168e-5	0.0027340464866342064
Myo1g	78.36810202835929	3.913507863845177	1.1693721981014842	5.214650508077815e-5	0.0027468476756597185
Stk35	881.1981622861434	-1.644832961814989	0.4941561612610789	5.2672618810070764e-5	0.002765312487528715
Faim2	27.0717958087317	-7.189770356523488	3.0828841740158497	5.3238434502898885e-5	0.0027765077596710514
Cfl1	1155.400596286553	1.3447711513173093	0.3802390944795777	5.317807286789339e-5	0.0027765077596710514
Kcnj14	241.31715986403282	-2.2811140609552867	0.7188426566064076	5.342227816062546e-5	0.002776900597458254
Tyrp1	496.3412761028063	1.9472887302641073	0.5706050764570886	5.4165590004784145e-5	0.002806276455839968
H2-Q4	1702.1987616237718	1.406698145953519	0.4014156500198384	5.464242381554299e-5	0.002821698934737056
Kat6a	625.0006596756743	-1.4296654887182596	0.4222774486720611	5.555648377075119e-5	0.0028595248999651345
Fam83g	495.09056497969317	-1.5486053112016978	0.46312315371707796	5.6031031446722226e-5	0.0028745561735696256
Dennd4b	140.76057161270302	1.9968525619628732	0.591974543220594	5.889693397385979e-5	0.003002028187987999
Bhlhe41	343.0793198476796	1.4674090218449813	0.42419063799550416	6.0535692497988256e-5	0.003075603731752629
Pstpip1	84.56528307261571	2.3821744179096385	0.7154343439768968	6.090271584234368e-5	0.003084301525777855
Kif5c	248.59665448780652	-2.980979962364173	0.9913760594808843	6.162510554664988e-5	0.003106098304886486
Gem	224.38110632720986	2.3326615337883867	0.698223447104414	6.172754091615684e-5	0.003106098304886486
Grb14	91.1324811269695	-4.440482677913261	1.5448938072899718	6.343014860636156e-5	0.003181607772452849
Rom1	1819.9929102907447	-1.4571547199100547	0.43826861195350764	6.495974908023478e-5	0.003247987454011739
Trp53inp2	10218.098071189464	-1.9139889119813822	0.6013911080386559	6.535446188568832e-5	0.003257382198416427
Ets1	100.8313804012112	2.8055741193093415	0.8584697673154469	6.60549731496944e-5	0.0032819111265226714
Il18bp	72.90653785355526	3.0835875697172064	0.9415321826930085	6.806252536889718e-5	0.0033710213036482095
Furin	673.8809359982483	1.4708346905004535	0.42913864495370835	6.831999218834935e-5	0.003373165758515681
Trim15	83.59641433174865	-3.8436308487698834	1.2896209474938014	7.015969866023012e-5	0.0034531726684332016
Adcy7	135.9433821157043	2.378776350923974	0.7236776999748982	7.059838460162093e-5	0.0034639394313879424
Gng13	27.620498346802886	-0.4831336908564942	0.9786212637529934	7.08435266554188e-5	0.003465172499449833
Il10	22.01744195134964	8.355632086351351	3.4421506792358625	7.271963780609804e-5	0.0034842322504819935
Adap2	34.12322071617323	5.964068148099422	1.7719316228592885	7.244557472732746e-5	0.0034842322504819935
Il4ra	255.75569408590863	2.0037594385401496	0.6039256038154729	7.27070467927429e-5	0.0034842322504819935
Zrsr2	1030.3254048880567	1.3635006949714135	0.39689016982905573	7.281920862862795e-5	0.0034842322504819935
Map3k9	239.01834249767234	-2.4554138893947086	0.8010090751412137	7.172941553545917e-5	0.0034842322504819935
Erich5	126.98061255140946	-3.730413175625177	1.2752905972032713	7.211426921558847e-5	0.0034842322504819935
Nrxn3	51.920630298772515	-0.24893530511236858	0.6008474102458886	7.147462287953425e-5	0.0034842322504819935
Zfp664	948.7027985171973	-2.0025084038231276	0.639676798731273	7.300296143867034e-5	0.0034842322504819935
Bst1	46.30785278309954	4.727182171539845	1.4917930523427747	7.426695622799565e-5	0.0035338506362263796
Per1	961.2112007911281	1.4915882418769382	0.44010139498105805	7.659300716238203e-5	0.0036335538036370994
Ncf1	137.0061620540244	2.701487630510329	0.8325982717510044	7.71466052914638e-5	0.0036455967485793436
Gm12802	74.2086817240923	5.006288887810228	1.5630116983272972	7.730979771590481e-5	0.0036455967485793436
Ocln	333.14051597939476	-1.8237820179798134	0.576451367924727	7.915828414566707e-5	0.003721620821773899
Sorbs1	279.2685549364823	-1.6761334644066526	0.5246649775944772	8.24150746738234e-5	0.003863206625335472
Lamc3	20.34134792584133	8.224196050302831	3.4239482723859083	8.266200030993372e-5	0.003863283397274351
Scin	785.9632114761969	-2.1545284678763914	0.7052368263515812	8.398716973668145e-5	0.003908977769630541
Foxp3	19.80188240112163	8.180925957598886	3.4141206524778376	8.413609294633355e-5	0.003908977769630541
Il7r	31.206596201107242	5.48538220500993	1.6639926133421379	8.486301569580195e-5	0.003931154403555531
Slc34a2	649.7514781821505	-1.6670981599534473	0.5257079408010316	8.71275111906983e-5	0.004024217892238998
Mal	14429.238282001217	-1.5381540873069044	0.4829427853210155	8.826895644930695e-5	0.004065017731218083
Pea15a	4324.568660826454	-1.5416570977824005	0.48206413163011713	8.93987038569349e-5	0.004093109260891641
Paqr8	571.8858728206027	-1.3204848282937278	0.401105699955235	8.933315253613831e-5	0.004093109260891641
Plbd1	198.28101598087943	1.989660836244581	0.6112377586356846	9.18125208035146e-5	0.004179327175304494
Acad12	159.8769022017534	2.8968497039052834	0.9073876311147963	9.179116524619005e-5	0.004179327175304494
Fam25a	25.96565853574838	-0.44952659458311467	0.8912030793833289	9.369289497403429e-5	0.004252631400118271
Papln	29.85616214506513	-0.37044428783925976	0.7418941130106176	9.581467008399567e-5	0.004311660153779805
Il10ra	120.50601587274376	3.705055634268263	1.1743718505788292	9.578717072234956e-5	0.004311660153779805
Nrros	68.61356948812663	4.3084191933547915	1.3655905605962653	9.547686925868309e-5	0.004311660153779805
H2-M2	19.778322922120452	8.152856000945185	3.4333533764148334	9.680391782835394e-5	0.004343765543579984
G630016G05Rik	21.882575570169717	8.290212708931286	3.483871932305789	9.944496052999356e-5	0.0044495969555323825
Gpr183	19.39159359552385	8.117140569306988	3.4315237550204865	1.018087670780474e-4	0.004542459154332143
Pgap1	264.7496230417992	-1.5906504573016795	0.5044691058126526	1.0247082280564974e-4	0.004559083218047977
Smim3	107.63384284798643	2.596120152963662	0.8194316740466372	1.0414304919793046e-4	0.004610009927746582
Ifng	19.55286428673396	8.125419867294989	3.4388889547333763	1.0420085931922432e-4	0.004610009927746582
Cdh5	70.72275647488635	2.515794090086559	0.7972467554426902	1.0569322237276341e-4	0.0046629362811513265
St3gal6	286.8732701990924	2.1930057504896467	0.6874257161364724	1.0615937042645337e-4	0.004670419229655421
Gvin-ps7	102.73949195065912	2.456531335230509	0.7772661587179973	1.0708139724283349e-4	0.004697860742547709
Pcdh17	26.36227662899717	-0.4053852267959699	0.7999606318328727	1.112225728535873e-4	0.004865987562344445
Nrl	1093.4006298914592	-1.8202946286450217	0.5989419446338022	1.1341188119091791e-4	0.0049480252874153936
Bend6	31.514712800748264	-0.3249933985853777	0.678909118869214	1.1518438832773588e-4	0.005011475459010608
9330175E14Rik	24.96583168959565	8.441616575061225	3.572763677080334	1.1875499058880431e-4	0.005152592566869609
Rhov	711.6608964149709	-1.3226268991418955	0.41346968484477176	1.2147265845912667e-4	0.005256028491019904
Lsp1	443.3062008254744	1.4913666221270243	0.4585951784328126	1.230183453413143e-4	0.005306980070515999
Ifit2	109.41592062669339	2.2851154215753646	0.7293947289941624	1.2332410830532414e-4	0.005306980070515999
Grwd1	24.240676339835773	-0.43000238154264053	0.8471664399884216	1.242708950850971e-4	0.005333151492071606
Wdr17	93.93208276771587	-3.028074419238484	1.0812847198874422	1.2513625593142447e-4	0.005355695736195476
Anks1b	91.98462283186451	-3.906659870069381	1.4574214442232136	0.00012690617065710879	0.00540771539004429
Svip	595.0313675204494	-1.987639794127775	0.6729996853819945	1.2703839328992935e-4	0.00540771539004429
Krt13	25783.521148733715	-1.0943780735470157	0.3327404536477056	1.2847078496624662e-4	0.005453948418378394
Cd69	48.11740862136508	4.125923344270083	1.3453853815893653	1.2917884008494933e-4	0.005469265406822452
Sprr2a1	18.846438408746145	8.029976006797765	3.4552502899356052	1.2990489531746697e-4	0.005485260325067304
5031434O11Rik	106.48730826424924	4.1982505826453185	1.3821327218803994	1.3181531621924965e-4	0.005551046070730432
Rimbp2	27.510163658447873	-0.35161919380324363	0.7135528040818545	1.354091308146289e-4	0.0056871834942144135
Csf1	255.94458701157237	1.6513906613042229	0.519393339252089	1.3725316215731207e-4	0.005693514120200443
Rgl1	278.15526579507707	1.689963369089496	0.5323921830081069	1.3736732480483608e-4	0.005693514120200443
Fam83h	1201.2773639167317	-1.40286956644861	0.4515225663405699	1.3645799926659786e-4	0.005693514120200443
Arr3	57.250670865330605	-4.148228467838816	1.4859028273131512	1.363622919904775e-4	0.005693514120200443
BC023105	18.796474619714783	8.014322115325587	3.4622750773146667	1.3679612500836527e-4	0.005693514120200443
Six6	52.880156157292674	-3.8605186944423857	1.3744522076609693	1.3917355268567788e-4	0.005753237414171723
Tagap	82.16033545349815	4.786407178785459	1.5789174892692968	1.4358959297807431e-4	0.0059003535005884645
Map3k13	25.987818361262395	-0.3653672806756505	0.7332319153165618	1.4385623772863304e-4	0.0059003535005884645
Klhl18	287.51314699093416	-1.6859980712632572	0.5591506189669988	1.4338239328150012e-4	0.0059003535005884645
Cbs	26.647254114473874	-0.3543448455355951	0.7172211820491843	1.4519708903617629e-4	0.005924492622590094
Ccdc88b	117.05573171114277	3.191530661188712	1.0630526054119895	1.4507621031497733e-4	0.005924492622590094
Rsu1	273.1209952553681	1.6528806454941183	0.5240831005659773	1.4765404672215633e-4	0.005996742936537419
Cd3d	29.07911282296496	5.668237691720798	1.8106730749913857	1.4772928630962023e-4	0.005996742936537419
Col20a1	138.040615204922	2.5329770982932907	0.8297710817882411	1.4983694143953278e-4	0.006066662796073628
Hsph1	732.8376287813838	1.9319934971007777	0.6208837706718909	1.5084520075561933e-4	0.006091825415130781
Fpr2	20.601745364345014	8.118181628920196	3.524896898968148	1.5325835522508497e-4	0.006173450370319919
Nkx6-2	25.069750110201387	-0.36923497800413563	0.7388335255773737	1.5511076704168228e-4	0.006232129032924735
Ccdc142	20.683803125464568	8.115700687313291	3.5330797298720213	1.589786545955439e-4	0.006371281958981721
Nckap1l	118.17198941545351	2.7204512654268056	0.9105328371812568	1.6834890779166784e-4	0.006729683496748144
Dhx30	511.37687115402764	1.4693863600095882	0.464808264506587	1.692684790979281e-4	0.0067486524864331845
Amdhd2	321.91213347543965	1.9170322239924147	0.6250873313847222	1.696804053731772e-4	0.0067486524864331845
Sap25	362.41360285205286	2.061354157139538	0.6750098573868282	1.7079121292640668e-4	0.006775721923402783
Cplx1	25.61928954030796	-0.34381280398660463	0.7023314259447224	1.745687405502312e-4	0.006908185084588294
Ms4a6c	54.28072439919664	5.008572928382592	1.6825315548971382	1.7687177005062566e-4	0.006981780396735224
Fam83a	1566.064759864681	-2.2877471506838063	0.8289295732586691	1.7738767894031997e-4	0.0069846398582750985
Ina	23.826997669793215	-0.3688654507303564	0.7378526197427583	1.7917217986990127e-4	0.007037311304117069
Nr2e3	396.03747508041727	-2.0551651143627594	0.7277002712769497	1.8106160278380683e-4	0.0070762288929155275
Lax1	18.24562977087907	7.9154434079566824	3.4947948928121892	1.8077304051028942e-4	0.0070762288929155275
Ifrd1	1274.352400634057	1.311391078349745	0.41249516513414003	1.8209318003829724e-4	0.007098929667334608
Parp3	236.93092188805963	1.5388731869294592	0.4934488938275586	1.83465228622932e-4	0.007134758890891799
Zfp993	53.86507468044902	5.1181208566949135	1.7291436878056885	1.852733892254412e-4	0.007187329754435219
Chrd	244.8304269387518	2.087734242990108	0.6925196320065448	1.8744998631285492e-4	0.007253899961738242
Gstp2	21.851670113646627	-0.4010572680639853	0.7901058198013081	1.8879768623424251e-4	0.007288145975954214
Chtf18	30.342535820345454	-0.2816566117370593	0.6302885819933758	1.9115587445305853e-4	0.007361136974659345
Eif4g3	1963.8492349908565	1.5252267874873617	0.4901091965009057	1.9198698180517386e-4	0.007375109666906069
Trabd2b	219.17778484059366	2.4767540120466576	0.8328053536228588	1.9581737326679729e-4	0.007503950435406465
Pde8a	271.53791291026687	-2.9406084451227374	1.1333423966403653	1.9771777994470821e-4	0.007540084828399889
Lrch4	344.0077125096924	2.543248136358031	0.860018825329509	1.9769904772842862e-4	0.007540084828399889
Ccnf	22.382807797244155	-0.3796933118708296	0.7542413751888265	1.9882814730005227e-4	0.0075641142994585095
Cyp4f18	29.462997318532555	5.640786230296275	1.869599904865638	2.0012117641297325e-4	0.007594960309648985
Gm13302	23.13984629699324	8.214751622832132	3.634471194948918	2.044015350529145e-4	0.007738760041065872
C2	156.87802481399765	2.151439524465669	0.7233705389660905	2.05113711243356e-4	0.007747100604515245
Mast1	24.319621422131227	-0.33839983598517204	0.6948575051976962	2.0573676022585943e-4	0.007752042998940875
Olr1	71.69873209581715	3.1160889561872986	1.0635991801151443	2.0695101989097608e-4	0.0077791851152335875
Paqr5	493.6236019298514	-1.9293152109170568	0.6882483849680826	2.1094594305671367e-4	0.007891683142858054
Spon1	1455.3119165686178	1.6672071166173683	0.5479506657228899	2.1082183270175074e-4	0.007891683142858054
Mapk11	496.6294603518948	-1.2033020615817343	0.3897698953933184	2.114494860454388e-4	0.00789177584174327
Dsc3	1688.9106954232882	-1.3924102699630043	0.4685950752758469	2.1213083565859526e-4	0.007898488561756206
Niban2	6507.859036183602	-1.2010202314436145	0.3905171602457491	2.1447620472199032e-4	0.007966981661253179
Slc6a1	21.773122856200228	-0.3774583966156486	0.7504217755015046	2.1680481802507218e-4	0.008014266190432008
Atp6v0a2	457.8762871343089	1.3308755789346063	0.4258788300284004	2.1710525040902198e-4	0.008014266190432008
Elovl6	1137.315463622273	-1.0508649109778867	0.3326440266154499	2.1727566116282334e-4	0.008014266190432008
Spc24	22.336416537296294	-0.3629100480262082	0.7284093712626525	2.2067483759237417e-4	0.008120627785233394
Gm5067	21.840403272543234	-0.3704633797559129	0.7395655320505945	2.23954160248766e-4	0.008222093295846304
Stat5a	144.59420608702177	1.961982925247322	0.6617938590623159	2.2895480473719595e-4	0.008386135289792642
Ly6g6c	218.75856045495573	-2.207637027119849	0.8201970311456462	2.2996456720685436e-4	0.008403577571944215
Ifi205	144.90415820858334	3.1679926266533154	1.1101223122389612	2.305767216345868e-4	0.008406442976260978
Apol6	19.238857397400754	7.9276868767491315	3.5672894004082036	2.315775313153431e-4	0.008407310297524182
Serpinb2	235.5447881580128	1.7110905019908096	0.569818716447976	2.3166810597622192e-4	0.008407310297524182
Cnp	423.43931463631407	-2.121590858277677	0.7874295963657976	2.3812606497396289e-4	0.008621805800781415
Dennd4a	197.25623599254322	1.6801466684783877	0.561765784649903	2.432164372767184e-4	0.008785914878688796
Guca1b	922.8846538690947	-1.6500580908583877	0.584182259732354	2.5126464298993816e-4	0.00905587672103324
Ccl22	85.74473319310566	3.44339485768154	1.2145064703751605	2.5588937000824266e-4	0.009201501318789548
Ly6g6d	25.506354967850697	5.416808901715503	1.849663577736945	2.606373460057943e-4	0.009350884281529066
Lat	35.34982327589853	4.898520743479419	1.7593288337833863	2.6320139620987883e-4	0.00942141361433089
Tlr2	239.8632078204567	1.3868278722745047	0.4563226421292092	2.664842848644107e-4	0.009517295888014667
Fez1	256.54773342973584	-2.2005141535135717	0.8344371609221073	2.68598870918327e-4	0.00957111361303993
Dgat1	265.5345318560082	2.03399760251872	0.699976653342606	2.7033441613193366e-4	0.009589565437112512
Lama3	359.1868142822812	-1.2920809782630203	0.43571921729211177	2.697615260739224e-4	0.009589565437112512
Nlrp3	32.31331806302034	4.893443873265158	1.7170555289002813	2.7797514708418703e-4	0.009817563415681779
Abitram	68.7604781064505	-2.5445250003792905	0.9771868225004828	2.7861953782981315e-4	0.009817563415681779
Sirpb1c	17.07610646723311	7.7191719608714955	3.544241901221282	2.786317997974448e-4	0.009817563415681779
Pink1	2726.498642119511	-1.595914252188915	0.5711313170150213	2.796503613709514e-4	0.009831458016947509
Ccr1	68.07835118006989	4.588247665043177	1.6447664686278547	2.8331944211030114e-4	0.009938265508323482
Lyz1	18.257009094995084	0.28849608079008654	0.6373231710134984	2.8790031834809393e-4	0.010076511142183288
Tespa1	20.085839318626498	0.2720484857076966	0.6211038309832074	2.8889866129603166e-4	0.010084149496907339
Pax6os1	23.429613185105445	-0.3091689285064001	0.6588088404168818	2.893990839747376e-4	0.010084149496907339
Hepacam	25.37815139633568	-0.2845815609627884	0.6327176686087731	2.9318185547326357e-4	0.010193408882348567
Tmem229b	913.1066144715303	1.9203649379588086	0.6625911325933874	2.9448309932525826e-4	0.010216098710072286
Sh3bgr	76.38569579262028	4.154417820085949	1.5114337652053422	2.978142144660014e-4	0.01030895357766928
Klf13	422.956763173904	1.820679305886653	0.6268214777492248	3.026245837211877e-4	0.010452493845633128
Rab6b	328.17304723652467	-2.358659080341237	0.9289998316747294	3.0725158216596255e-4	0.01058908625626676
Cd226	21.859016091168538	0.25358310164104436	0.6043420409646177	3.156202024801128e-4	0.010853751504501696
Adora2a	39.26401078136508	4.776918089356096	1.72018229761059	3.180733627474364e-4	0.01090631676485989
Clec5a	18.620979773359657	0.2771664779873522	0.6259317214057404	3.185336959895587e-4	0.01090631676485989
Tle2	203.87485717088563	2.0699710142133183	0.7284698775781981	3.1930224970227387e-4	0.010908916340153608
S1pr1	81.91906710320463	2.175378790606011	0.7691002643828294	3.202089950258419e-4	0.010916215739517338
Atp11a	1972.2347966493346	1.9797629439264313	0.6930879499826833	3.237310894550486e-4	0.011012450667207374
Rac2	166.55869967048545	3.54707855845772	1.3103874336981418	3.324115861441937e-4	0.011283367417610024
Mst1	43.50634796761821	-3.6859120617187067	1.4813848809285326	3.349924175379016e-4	0.011322168618502038
1500004A13Rik	21.15425466705088	-0.32320063184031167	0.6748059896776456	3.345129079345285e-4	0.011322168618502038
Lrp1	2772.7907987357826	1.6277605492447385	0.5615929695475312	3.368115848223093e-4	0.011359277218311287
Rsad2	80.63187363572929	4.513603872443232	1.6689063298527227	3.453657422744588e-4	0.011622885557313516
Nog	290.21340232720445	2.1429640020929774	0.76508389682357	3.520811883285261e-4	0.011823621996107219
Ms4a4b	18.39472030720401	0.2715192099588134	0.6204233812353649	3.568150461435889e-4	0.011957099950556436
Chpt1	259.8363312857134	1.3330099151504975	0.4499260028748761	3.601607759079065e-4	0.012043592824945918
Cenpf	241.73648457346528	-3.1092004138655898	1.3617497798886686	3.621386409168817e-4	0.012058527683807371
H2-Q5	56.7928212775337	4.472729704373187	1.654185342230824	3.6166311556735687e-4	0.012058527683807371
Sox2ot	107.42066798412338	-0.40253648703806816	0.7897815684723579	3.63861670273993e-4	0.012090340309737107
Fth1	52194.395009965156	-1.6803764295833954	0.6370775341272689	3.6489220414744614e-4	0.012099057295415319
Pcdh15	62.32490961594253	-3.379294383038624	1.4206798642856067	3.694674637510741e-4	0.012225026374116422
Klhl6	36.23104719987868	4.80458016126827	1.7686782506824494	3.757840700582011e-4	0.012407964577393432
Lrrk2	124.8967946763953	4.001898928412715	1.5310401475027704	3.822635537702984e-4	0.012595504125276569
Ccl6	205.56298955247823	2.3591043383563677	0.8627977547297346	3.8445564161339476e-4	0.012641286754511415
Tnfrsf9	18.995528945071086	0.260140503900478	0.6099326435130122	3.9192513739916735e-4	0.012860043570910178
Anp32e	872.3473540128765	-1.0701222220898154	0.36180854635548815	3.967167751884767e-4	0.012990206256171534
Guca1a	740.2776198308444	-1.2931663376929203	0.457047262864753	3.9917144917806625e-4	0.013043465403640132
Saal1	23.305067202457394	-0.27447730710552687	0.6224915844204338	4.0221690156943483e-4	0.013078567401396046
Trim37	164.11710144825057	-1.5323086276068867	0.5625580164337703	4.0196228227915547e-4	0.013078567401396046
Mobp	80027.65509629945	-0.46458672455045785	0.9120431606186726	4.035672226716494e-4	0.013078567401396046
Cldn23	696.945973666212	-1.105299382885878	0.3768498392628694	4.033189764033785e-4	0.013078567401396046
Usp46	425.1196799262426	-1.9841144010278362	0.7823443579562886	4.074251335837056e-4	0.013176480192902183
Esrrb	120.47572564829608	-2.0310895880299964	0.799464010875907	4.085362938362761e-4	0.013185341450658502
Slc17a7	509.3026203128937	-1.3302897890618264	0.4771003257058199	4.116562127439523e-4	0.013258865747888033
Csf3r	76.3686335853972	3.79353933049838	1.446247942865862	4.159535225418277e-4	0.01335819579215504
Kcnj2	16.12350730588663	0.2821346968284497	0.630517907438529	4.164364529490872e-4	0.01335819579215504
Slc4a8	55.42700112500616	2.554597141011541	0.9437018365755783	4.1900427813089375e-4	0.01341324670845849
Gzmb	16.07069868582626	0.2814364641367071	0.6298074956263908	4.236005703550579e-4	0.013532878261850225
Psmd5	263.01115458521167	-1.5707712856556866	0.5870069408593854	4.25027120403775e-4	0.013550965883318737
Tcirg1	603.4348759372482	1.807352933622441	0.6492744165916551	4.285757593335645e-4	0.013635100389571365
Nudt4	2941.396178994862	-1.0203180906643239	0.3449687134810999	4.293974471890411e-4	0.013635100389571365
Cd109	420.16013810094546	-1.657423672700802	0.6302220802081694	0.00043763816877725597	0.013868815207729944
Pdxdc1	1747.941188042505	-0.9653411029271081	0.32248898333484205	4.393202066919093e-4	0.01389416316344894
Adam23	130.07410114898403	2.361213057742597	0.8753035399699503	4.4093732597409594e-4	0.013896459789108953
Dusp2	101.60514210688413	3.4089001267859227	1.3078063414249341	4.4115745362250644e-4	0.013896459789108953
Upk3bl	5695.8315934829625	-1.5024195926736073	0.5614564750994606	4.4879915501287504e-4	0.014080849982973669
Ano6	348.1740696653585	1.6677447788873554	0.5969568375894109	4.484091642973539e-4	0.014080849982973669
F7	16.15560127797482	0.27392061368062987	0.6224406326986746	4.6308584726060614e-4	0.014478424061971466
Zfp267	84.01906317652043	2.5679972817847556	0.965011414010573	4.633095699830869e-4	0.014478424061971466
Soat1	253.77169539205644	1.958607041912243	0.7187337509729244	4.728565891688537e-4	0.01473678767729611
Otulinl	76.17654336700008	3.089341090600839	1.1825537261232217	4.734485437912274e-4	0.01473678767729611
Camk2a	27.010017756060847	-0.2311594712688665	0.5855059457114802	4.7509559973927314e-4	0.014758886974149017
Sag	2964.5561237458987	-1.2928630126137441	0.47133205780985554	4.8469989706327946e-4	0.015027605076272935
Map7d2	22.750558242681468	-0.26235470054417676	0.611141745083957	4.897637647707801e-4	0.015154772682003508
Gm20498	20.7493374521084	-0.2819737896151568	0.629389394090013	4.988841753014847e-4	0.015406717178428205
Fcgr1	38.03281561566357	4.52000910320588	1.7437636507692855	5.026433965869789e-4	0.015492433456447978
Dennd1c	15.965081445705524	0.2689149804580246	0.6176539110343578	5.092312003771484e-4	0.015664826964726732
Dgki	22.77269480197542	-0.2577834233335452	0.6070855362764375	5.114458858388991e-4	0.01570228596873813
Gpx4	5547.766258006848	1.078535107759121	0.36454121772128695	5.124890224029309e-4	0.015703700589194867
Hmox1	244.52380438929004	1.6226348958027708	0.5876995306888996	5.136783646358312e-4	0.015709581054396782
AI662270	69.34751971369893	4.45593563599546	1.7893520067072488	5.169602523196107e-4	0.01577931002719742
Ppp1r10	793.3816732297399	-1.312172548959733	0.48203954000066507	5.238900152310643e-4	0.01595989891661366
Bst2	329.1428873290235	2.5893916343629546	0.9912164170478699	5.258001094365821e-4	0.015987165489625806
Gm7367	18.36991229887373	-0.30870286269954583	0.6571034235130364	5.269501971228487e-4	0.015991263207485295
Mbp	170447.35416552585	-0.508359930722023	1.0201800101755083	5.290439006123115e-4	0.016023925835853665
Mtmr11	92.38429883695301	2.020482731796197	0.7597304719861822	5.311376759766755e-4	0.016056465252653817
Calhm6	21.83261178113835	0.22264462403154217	0.5794496022256765	5.420842679057661e-4	0.016324717436932725
Zfp955b	20.6511357551513	-0.2745717714978025	0.622173662061417	5.417207666917078e-4	0.016324717436932725
Psca	1834.900621530203	-0.31407776344216426	0.6626971513757302	5.494207656440941e-4	0.016482622969322826
Liph	595.0835334224352	-1.569332041556047	0.6091073992247735	5.490463096998955e-4	0.016482622969322826
Cul9	296.41696980315714	1.9964609040996215	0.7527694476608272	5.536995866268799e-4	0.016579407774474066
Aif1	118.8952161291222	3.35342756030496	1.3235583057124665	5.550336419647687e-4	0.01658781757295087
Arhgef40	487.0837309712764	1.7750073639050932	0.6578246537122188	5.581743588476577e-4	0.01665008740880797
Fam169b	15.774561613436228	0.2640099758832168	0.6130821102492074	5.603661698213265e-4	0.01668386989543647
Cbfa2t3	69.68411789518231	2.770130988528033	1.0865105057824018	5.622281929532752e-4	0.0166978928290284
Bcat1	238.89904136610846	1.88490215757217	0.7064602971271786	5.62957529664386e-4	0.0166978928290284
Ttn	17.113890101379308	0.25119742519882093	0.6018857114293781	5.656164485462107e-4	0.016745223805644395
Clcn7	493.4702269629446	1.1611504691135381	0.4029076714469295	5.698703908068906e-4	0.016839509672061027
Slc1a5	314.52031052598596	1.2417685216612029	0.4366251442806338	5.755381974760853e-4	0.016943414224763257
Stat2	667.7854495973094	1.653549451887633	0.6090494193450341	5.749921030942529e-4	0.016943414224763257
Ush2a	21.45972947611274	-0.2597739011591271	0.6086744432962222	5.771757508138552e-4	0.01695992178231011
Ap3b2	66.61422772773939	-2.5866244333203054	1.1556061848195749	5.847557292810755e-4	0.017150656864389085
Hkdc1	103.18438808884652	2.3819469772511725	0.9254144546637542	5.944636269488975e-4	0.017402977926477946
Ptprn	20.967438338130226	-0.2606940657287571	0.6094404500219295	5.984851000782162e-4	0.017451551870815128
Tulp4	926.9105732537021	-1.3840368042528566	0.5261815194931226	5.994469563245069e-4	0.017451551870815128
Hmx1	43.535613440278745	-3.570147142912078	1.624516034488025	5.985683228243994e-4	0.017451551870815128
Slc23a2	240.40081025508653	2.1213397068109634	0.8150083307693075	6.061279454658186e-4	0.01761349657027056
Dok3	75.17201041918742	2.1968401654054084	0.8507070986739101	6.074424170822826e-4	0.017619186130839688
Gm5970	15.748157303406042	0.2582320606970817	0.6078657999607908	6.086183863850323e-4	0.017620844826404886
Pik3ap1	66.52031147233367	4.227457918352609	1.710235675159881	6.189020468894656e-4	0.017852943660273044
Fam229b	29.90339029704838	-0.19814821944468836	0.5624691589263954	6.183910683789901e-4	0.017852943660273044
Slc6a20a	1763.2608693534928	1.9133440311636383	0.7299189320604412	6.280283207666294e-4	0.018083082362110443
Desi1	1174.6260517442743	-1.048160866483671	0.37201828609738946	6.315925348235606e-4	0.01815252267056766
Phactr3	239.00809459042273	-2.2706150297565872	1.0152654649989459	6.405631790282211e-4	0.018376812513104704
Gucy2e	210.49277223200826	-1.6501075840366248	0.6644516070117864	6.433118776285547e-4	0.018422112859363158
Ankle2	389.120413615222	1.596611258916347	0.5957100320416604	6.515605346358512e-4	0.018557103834565384
Ccdc138	17.9720947390387	-0.28963544564490024	0.6365253059696909	6.510873864204591e-4	0.018557103834565384
Psme2b	47.12772230690406	3.366035403748467	1.3573555730421247	6.50388425303505e-4	0.018557103834565384
Rcan2	337.182634946488	-2.2987506269610325	1.038431010657094	6.528806821467599e-4	0.0185611385267355
Cnga1	620.5444355751335	-1.6028183743221538	0.6442443841216101	6.58489210541779e-4	0.018686855974834268
Kif1c	5585.096229006085	-1.19596209043643	0.44485175490447043	6.71850276386989e-4	0.01903172995160985
Fgd3	435.6392418020094	-1.3895277308895648	0.5368759150927961	6.773898723044964e-4	0.019154201954750122
Pcp2	21.93025262139123	-0.241302142429132	0.5930954972484379	6.805326553586552e-4	0.01918264032033853
Prph2	2416.0975429413757	-1.5833334869899063	0.6390659091359066	6.808314881948723e-4	0.01918264032033853
Srcin1	465.88860176191673	-2.218745289445834	1.0032218995771074	6.821747633586722e-4	0.019186165219462654
Cfp	127.4095522419507	2.2189041446438487	0.8733720323995461	6.872471809438503e-4	0.019260041102963775
Mpp2	201.85434969682257	1.5855691326076882	0.5954369663270721	6.860456813257049e-4	0.019260041102963775
Cacna1g	173.5899178491048	2.50256385597275	0.9960167114539192	6.924119017132225e-4	0.01937031519002354
Zbtb20	2240.619021762744	1.6951872927674203	0.6427121471181169	7.054052171533374e-4	0.019698815904547987
Pex5l	424.34299501342656	-2.1793410809027876	0.9838357715002667	7.102013427205461e-4	0.01979764804928956
Cd68	268.0803317217581	1.779659393787714	0.6840727284910969	7.19875642001612e-4	0.01992625898334866
Tapbp	1336.2317266415023	0.9686660700499746	0.33288402717545146	7.167447322056176e-4	0.01992625898334866
Psmb10	340.16296506730714	1.7254074401319124	0.6595226144628511	7.197240110765469e-4	0.01992625898334866
Ccdc88a	214.81285451444708	1.7705793418082438	0.6822991420405151	7.198021482291885e-4	0.01992625898334866
Otx2	2210.3834701422243	1.3871059493568416	0.5117730371763193	7.264583902183492e-4	0.020073192361296493
Ube3a	1089.4226493407607	1.5983830376774524	0.6047528906846309	7.314592212554075e-4	0.02017597676842849
Cxcl16	564.0024882641044	1.202326692563423	0.4334453964944875	7.426475879222414e-4	0.020448775366740037
Nfat5	908.1587846848768	1.1718199789926638	0.4211671245264142	7.486145668453135e-4	0.020577101968261235
Cnn3	2558.4650049356032	0.8701650773411513	0.2944575977513016	7.517457345564603e-4	0.02062716954575653
Tubb4b	3830.2363409292575	-1.0023908111950395	0.3597465090813049	7.54975007189432e-4	0.02067975019692792
Cmtr2	19.09035971331708	-0.25925214521643836	0.6078480863992684	7.618854929527393e-4	0.020832806447926466
Cmtm7	93.36610730520279	2.592169867720607	1.0547963479133635	7.662091555125333e-4	0.02091472131598336
Xlr3b	25.53938313702907	-0.20470173856983823	0.5665523429853476	7.804921564076528e-4	0.021267736095883272
C4b	1577.334850806313	2.0674683211838274	0.8209192461236827	7.833899615230939e-4	0.021309830559566027
Nkain2	21.26917304430433	-0.23418034132153295	0.5873846841574334	7.867277300930612e-4	0.02136372715338916
Pacs2	1017.0874899736912	-1.8120198296183114	0.7850786099666301	7.891425894553933e-4	0.0213924195936703
Adamts1	738.5734497416865	1.7183973531538976	0.6652855929962372	7.931765261384985e-4	0.0214648286712738
Rps6ka5	61.27096104079002	-2.275501394458054	1.0377962863927173	7.975935598650693e-4	0.021544907196903103
Evi2b	44.23532441116799	4.271107886143794	1.8002078166116622	7.988714795550103e-4	0.021544907196903103
Cxcl12	309.2082882662481	1.7252410995099008	0.6709836029118907	8.070126859916353e-4	0.02172726462285172
Dnai1	19.924568627416388	0.21020609333494275	0.5704958696648765	8.285070283176778e-4	0.02226789367918673
Gpr84	14.546540027671892	0.24647015493844807	0.5975899195216444	8.576039255475084e-4	0.023010667508301972
Smim45	18.445147238476782	-0.25433909502446783	0.6034763365429822	8.639821217866782e-4	0.023142378262143166
Synm	185.6214173010798	-1.8276326892204644	0.8022979234036551	8.700527813653798e-4	0.023234697584508055
Gmfg	67.98926819880165	3.3693470496164672	1.4545226351229144	8.703791476101431e-4	0.023234697584508055
Olig2	20.07864684187167	-0.2365103712778229	0.5890637633198311	8.733936896595954e-4	0.023275720155902922
Dtd2	52.83233785194879	-2.350160497561543	1.0985758097663678	8.861826278323369e-4	0.023549025586244506
Rab15	105.21300986899546	-1.942657532133896	0.8657611596728476	8.881201809513179e-4	0.023549025586244506
AA467197	359.6881225373115	2.110124521178018	0.8583432083019958	8.881346792526498e-4	0.023549025586244506
Srrm3	21.128308206208985	-0.2237888763222844	0.5795458274007628	9.048995487666455e-4	0.023942902074597476
Themis	15.833059895554603	0.23171688859268258	0.5858962792171735	9.060298181879426e-4	0.023942902074597476
Abr	717.2330837119848	1.6675453733075996	0.657265392857307	9.084746740861926e-4	0.023967296678153324
Helz	358.38298106442363	1.5090327143431297	0.5849596105886649	9.118717267101727e-4	0.02397659381583509
Arhgap39	262.83188418857844	2.521874992603286	1.0542091974917105	9.10718284227282e-4	0.02397659381583509
Slc6a8	1169.4457153412877	-1.2951728858016693	0.5143436352370845	9.198078899150789e-4	0.024129677156750372
Lynx1	484.1749883265922	-1.5929112424395244	0.6778322144915828	9.207578394417127e-4	0.024129677156750372
Smim40	124.91935693633	-1.9045699170036954	0.860253052597208	9.269190429904813e-4	0.024250788915448636
Tmem145	18.604337330445695	-0.2454589887453017	0.5960680064695197	9.288216676947543e-4	0.024260267439788357
Hcar2	584.4845916073382	-1.0672053949686164	0.39992949996574567	9.348778129428074e-4	0.024378022440147713
Adgre5	241.48938343431885	1.5553489457778942	0.6090964261738769	9.425720161769364e-4	0.0245380318260938
Tnks1bp1	2019.139848026292	-1.1450773645545544	0.4381377394270193	9.448805273846711e-4	0.02455753845925507
Dsg1a	2589.6847586894746	-1.8401756017010549	0.8355002021537786	9.562384416232254e-4	0.024811788229927183
Cdh11	282.91824753015555	1.8273133324062847	0.7373137964814949	9.601421266578538e-4	0.02487210278760065
Scn2a	32.11962465081387	4.4570746942811486	1.9349300147105415	9.633581040730864e-4	0.0249144337260281
Marchf8	796.8297725288194	-1.308041477557579	0.5256305323887215	9.703187941110645e-4	0.02505331312663814
Fam161b	26.13331271876008	-0.188190048528911	0.5561696824357881	9.863286632358704e-4	0.02538345824504078
Mgp	600.0875097493534	1.5383494209229869	0.6039684495125899	9.849239491859902e-4	0.02538345824504078
H2-D1	6287.877247270571	0.9369382494081551	0.3322099711231684	9.934327972039427e-4	0.025524578394717938
Tlr7	31.067755409220993	4.777633636574709	2.092128603087169	9.957948013065605e-4	0.025543596287586855
Gusb	105.83242948086212	2.1249464481730667	0.882552641653406	9.989378666113908e-4	0.02558255512053562
Bcl2a1b	193.81579289874986	5.856596551734652	2.8946366281909133	0.001000723822876845	0.02558668865310115
Ankdd1b	79.84961669082773	-2.7322200424488297	1.4642142606568638	0.001007843900397432	0.025726971525542226
Itpkc	1781.5462753149372	-1.0960072781984955	0.41940206484396775	0.001022982630854603	0.026071159281488666
Ces1e	16.702588204012375	-0.25811172268913396	0.6064043147542484	0.0010375007809114564	0.026398444748554826
Gramd1a	306.4975230332582	1.2848924427257549	0.49116923335481694	0.0010444280351058184	0.026489116832393945
Ptpn11	1312.7637767724607	-1.2531633228133334	0.5057680011484484	0.0010437125353657808	0.026489116832393945
Asphd2	19.860089614482522	-0.2231200409453867	0.5789204319632862	0.0010541501700868042	0.02658054582964262
Zfp12	87.28463376606618	-1.9506881944968906	0.8997321637138035	0.001054783564668358	0.02658054582964262
Cdk6	465.8521627086794	-1.7967754890655547	0.8221016017956951	0.00105360566161922	0.02658054582964262
Csrnp3	20.98669495279187	-0.2141958891310014	0.5726757221025573	0.0010543260147101224	0.02658054582964262
Anxa8	3402.5574452845094	-1.0923081320881567	0.4201917141144473	0.0010579785902377157	0.02661847092051761
Cenpb	3017.1721093962124	-1.4004920023761827	0.5867209452556134	0.001061002445521402	0.02665197530615962
Epn3	947.4992206294075	-1.2761840627306742	0.5162203437492674	0.001064979215620864	0.02666680865823308
Aoah	15.205846947657344	0.22691135361772213	0.5821769478509687	0.0010637416293551223	0.02666680865823308
Parp10	338.0781654803813	1.5460914233209482	0.6164152825023202	0.0010710178113149938	0.026775445282874843
Serpina3g	66.04842758120488	2.813292263446009	1.2397996695218954	0.001076899972312191	0.026879832906366096
Jakmip3	22.97078995607761	-0.19939693341390194	0.5629522874544416	0.0010789987874356686	0.026889605857771802
Rmnd1	355.44561261678547	1.7343428320648437	0.708612712050774	0.001100360699247436	0.02729241104432617
Erbin	2011.4063296869554	-1.007466186757602	0.38001982680716173	0.0010974673208729603	0.02729241104432617
Serpine1	287.086694163861	1.897892051963073	0.7883631491496597	0.0010996028117356614	0.02729241104432617
Gm10062	16.9526194101692	0.2120250309600182	0.5715812048327458	0.001106285809987167	0.02739622878505956
Rspo1	41.24729245447127	4.4228120157648085	2.010113893134065	0.0011106883346317326	0.027462054940942775
Tmprss11a	1297.4840356642242	-1.417519303229729	0.5995118877960197	0.001112431177925174	0.027462054940942775
Necap2	995.8995199042646	-1.0429554775325367	0.39838013910384235	0.0011144071872361675	0.027467782783990043
Gm14303	38.6846879165835	-0.14347383053110482	0.533154887014875	0.0011181027662326907	0.027515810262757623
Tbc1d8	655.4488228871533	1.6485862913006242	0.6714923356285236	0.0011277968916500022	0.02770845030629164
Matk	37.809400980536935	4.317731702273452	1.9600084846272259	0.0011320548266359435	0.02770845030629164
Cd200	141.23253701948298	2.299335540498206	0.987608138716923	0.0011329677458572582	0.02770845030629164
Thbd	352.4670907486376	1.7780470394876786	0.7343067736387291	0.001130212380372149	0.02770845030629164
Slc44a1	592.9385487308417	-1.108973483642714	0.4326775193506496	0.001137412346755802	0.027731028578024584
Fcgr4	13.863673628685259	0.23432977155912826	0.5877092420247261	0.001136475875112777	0.027731028578024584
Golga4	1871.624536873827	-0.8209406859791374	0.29430008538866176	0.0011477866942256423	0.027940711644596394
Copz2	151.9913421054132	1.492697559866071	0.5994486760718508	0.0011561198967698545	0.028100136379822855
Myo1f	82.17171445828303	3.900701334316437	1.79814491925478	0.0011612999183518745	0.028127543391811193
Plin2	312.78827062665755	1.2994235895757706	0.5065804967427193	0.0011626051268615292	0.028127543391811193
Ifi207	55.0261219299737	2.507079933601089	1.1122164959191683	0.001160866709245564	0.028127543391811193
Otud7b	965.615725263836	-1.0656058606209722	0.41155225814198776	0.0011662081754860716	0.028171439821941143
Ccl24	31.826339188403775	3.5613259707415477	1.6334921359375263	0.0011803153122570285	0.02825524162358101
Rhobtb3	243.80007611346494	1.6557846199552149	0.680504820043696	0.001177118276668272	0.02825524162358101
Tfec	13.781615867565703	0.2324267858473708	0.586220566937316	0.0011822351892025323	0.02825524162358101
Itgam	777.4081846511633	-1.2273376103970406	0.49926669970148163	0.001174108109013499	0.02825524162358101
Mapk10	43.16081192335125	-0.4353540644604544	0.8438462912718182	0.0011777730551629615	0.02825524162358101
Ipmk	506.4713152258449	-0.9786377166480551	0.3692177171151533	0.0011820589978228456	0.02825524162358101
Adamtsl3	194.27018344881841	2.559661573146133	1.1252730486376634	0.0011737780007586047	0.02825524162358101
Mreg	287.8249976365681	-1.8111530319104598	0.8515207258469888	0.0011966320556159597	0.02851472524878807
Pogk	1002.548142863827	-1.7713557377499747	0.8324307392238425	0.0011967132310761216	0.02851472524878807
Rhoh	37.13189549470014	4.164627533498029	1.9097546246022732	0.001198569511323113	0.028515815412898837
Chrnb4	93.82132317487509	2.1171153921056503	0.9108351075265114	0.001204387458606088	0.02861101428815367
AI661453	4050.3920660777685	-1.243189488795642	0.5105745281904185	0.0012102427334945449	0.028706811826113076
Gm8325	28.269931234054546	-0.167949684022102	0.5448579171572903	0.001216062218502301	0.02875822814025712
Fam177a2	403.8146862655144	-1.2287820857740301	0.5000623627494727	0.001214782878302291	0.02875822814025712
Stat3	1719.2881790302151	0.9073996085250421	0.3279221063594858	0.0012283628382862987	0.029005569269878864
Atp6v0d2	13.725962416476332	0.22987274726840456	0.584258240821624	0.0012418658538257566	0.029200633295380505
Pde4b	383.4568685199995	1.3730210659400712	0.5462463431954618	0.0012421856703431708	0.029200633295380505
Myh7b	19.38490628767012	-0.21396832811862443	0.5723899132612886	0.0012399308037815823	0.029200633295380505
Specc1	429.0311627445011	-1.003776856311985	0.3841700860228508	0.0012441344675209337	0.029202858216773032
Elavl3	97.90292566251911	-0.516537291479579	1.0303006353190816	0.0012471765649018085	0.029230700739886137
Arrb2	223.652915001255	1.692742016475292	0.708847788990452	0.0012745528873496213	0.029801338522207035
0610009E02Rik	15.624341497433965	5.485535623663372	2.5808306838924846	0.001275308073902701	0.029801338522207035
Lrrc28	189.4294648632843	-1.9977322669106998	0.9958923954217445	0.0012841084811952839	0.029962531227889954
Nalf2	27.89045760614652	-0.1653765430810193	0.5435086950267928	0.0013084934911686526	0.030486349831222302
Upk1b	3000.384458736887	-1.1747309571801392	0.4820259616126924	0.0013130402772567914	0.030547096553610733
Ovol1	423.70078020562335	-1.178515337034779	0.48063457088348865	0.0013304963895338512	0.030907548871914683
Akr1b1	2205.222908655877	-0.99608246035913806	0.38521547387098215	0.0013465449236462867	0.031234289466022115
Thpo	129.8554482079584	2.462694983291744	1.1097444161337928	0.001353339938626875	0.03133899002148016
Xist	9275.60652933594	1.5598288098584638	0.6432349646568547	0.0013550382352144755	0.03133899002148016
Tmem132b	72.77932703420493	-2.2322482928381486	1.1704689818305125	0.0013747134089159166	0.03174741376895262
Efcab2	142.35431568190072	-2.0786500231585916	1.0864090610954082	0.0013800774903575137	0.03182462733986946
Ccl7	28.39697542860551	4.207676662097062	1.9784522020346635	0.0013853155230583137	0.03189026681521882
Irgm1	648.6792187425493	1.3301121772484406	0.5361677079941549	0.001388589315323321	0.03189026681521882
Il11ra2	13.813709839653894	0.2222466945272441	0.5785776217982057	0.0013889982879517532	0.03189026681521882
Paxbp1	553.2589376639714	1.4989999969577386	0.6177221855979997	0.001400142670181164	0.03209934069192625
Gm37352	16.490732806881624	-0.23234758666278096	0.5853490190012859	0.00140702483434199	0.032210234216404565
Adipor1	1967.017281874702	-0.8832165986719425	0.3320197058300632	0.001416875652729271	0.0323886669528099
Slc35f5	446.92149851587516	-1.141028064657236	0.46532254353925906	0.0014357150221843238	0.03273443662224176
Gnai1	163.51368556253178	-1.869087071959983	0.9308841987913007	0.0014361584575218447	0.03273443662224176
Fat2	241.9618344259057	-1.6134676776759098	0.7538995547586419	0.0014490329642583295	0.03298015778478135
Clic3	561.6718106952296	-1.046602466270188	0.4155202287741894	0.0014575842441504228	0.03307918133338495
Pkd1	569.0421911477309	1.0919106197016828	0.42171483343258886	0.0014573050057338822	0.03307918133338495
Rnf112	16.848433853918994	-0.2251818640188254	0.5800578814885828	0.0014609964663708185	0.033108912727108475
Fscn1	302.20044263136873	1.473819668380328	0.6122447186981076	0.0014666878799876066	0.03319013521523679
Grin2b	52.22708292600879	-0.41353848884424005	0.8005204856836801	0.0014738293934662865	0.033303892320077494
Kif6	20.719686138676952	-0.19307948380448411	0.5588529307916171	0.0014811673587463608	0.03342175630409052
Slc11a2	437.9198079041849	-1.0505261008239255	0.4189232918364637	0.0014852781207443664	0.03346656709831727
Asprv1	13582.257910676615	-1.2717467388942332	0.5576846898428242	0.0015046808993942047	0.033855320236369606
Kifc3	595.6644793315614	-1.2349997183629862	0.5232559386185853	0.00151075651144462	0.03394353074929068
Tmsb15b2	16.354088381197638	-0.227405605746614	0.581612916498584	0.0015160401479088965	0.034013721267186776
Tmem248	612.7980076988528	-1.0366916849703498	0.41426010381739764	0.001533815227079382	0.03436357016571873
Septin3	15.272609625756353	-0.2388829897152564	0.5901903546172171	0.0015452303829805352	0.03457013996014691
Spata31f1d	29.165802492607174	0.1518838925110039	0.5369771983739067	0.0015488267067454123	0.034601447703886866
Mal2	2175.0872887340674	-1.2459043188127064	0.5346799711710055	0.0015556215168727456	0.03470402109170785
Ddn	15.369974430678067	-0.2369672530580828	0.5887144883894105	0.001558878346135453	0.03472748790895811
Ift81	87.80016670478294	1.8498665495139286	0.8181832946152974	0.0015661630274657564	0.0348404910770984
Eif4e3	80.00444005544531	2.0428634151205496	0.9257135645018242	0.0015749280285789471	0.03498605987322767
Ass1	283.7329060409423	1.5603410019701396	0.6667566269082513	0.0015809995136162893	0.035071468083741626
Fes	137.9588457769018	1.418403161102072	0.5919321699857623	0.0015898201759625102	0.03521753554347333
Fermt1	216.88846566296516	-1.518826461703498	0.7047634305238477	0.001596047188198394	0.035283546064888247
Kif13b	791.3197392110494	-1.3519241899176802	0.6015400486556371	0.0015972805297946233	0.035283546064888247
Dnttip2	393.20792603183884	1.1628323545253314	0.4628646337737911	0.0016002604643609915	0.035299863184433636
Bnip5	15.444752326977577	-0.23174437011501312	0.5847349898009598	0.0016181251401939825	0.03564401532595136
AW112010	161.5597717120286	5.482220193227404	3.256661740014361	0.0016205970882995481	0.03564860913508084
Krt78	265.5397229488662	-1.8885234606303434	0.9888553743519727	0.0016385995152392414	0.03599434081592476
Gpr65	42.58734994704153	3.9246932570261306	1.977279868160717	0.0016819993215568291	0.03689622467203351
Rcsd1	84.27923488344749	2.0514809730126817	0.9456749212815714	0.0016844642834738118	0.03689890467971146
Hnrnpk	2573.396148861192	-0.7723734770774022	0.2861722026599329	0.001690680949015488	0.03696070070124686
Lrrc38	15.744813249080908	-0.22469240975724833	0.5795304007093843	0.0016919787432126338	0.03696070070124686
6720483E21Rik	16.299002152241755	0.1929858567290369	0.5590730629001829	0.0017033256625440185	0.037157034882366054
Etv3	680.8728807774478	-0.9483163461220406	0.37421003393939656	0.0017312068161252445	0.037481307202623666
Psmb8	746.5231005164233	1.0761173096464138	0.4243325895338492	0.0017346118986082387	0.037481307202623666
Htr7	12.963883087399148	0.21601140492501758	0.5740133154552898	0.0017334376470185334	0.037481307202623666
Gpnmb	777.1984468376162	1.4987944364548496	0.6419478320867003	0.001724897720655523	0.037481307202623666
Cntn3	16.17564766660615	-0.21806284822387087	0.574850790692171	0.0017348490762357242	0.037481307202623666
Slc4a4	191.9883916217589	2.8380678386861136	1.388873171132653	0.001733263485653433	0.037481307202623666
Spaca6	302.67092339663793	1.9780499711136719	0.902090046793395	0.0017278536769234525	0.037481307202623666
Tkt	4697.709887773186	-1.1435978476122262	0.4843808114816155	0.0017433959405983531	0.03760711832344422
Mras	254.83370751488275	1.3253446217626201	0.5521465458626028	0.0017454478409166807	0.03760711832344422
Zbp1	300.11763700626653	2.6207624895552137	1.265061259800778	0.0017484432693494296	0.0376201932954283
C1ra	371.2193192090799	1.4354828369702062	0.612167076232912	0.0017643461218030453	0.0379105749227803
Pdzd2	659.0134944692463	-1.0652826249671503	0.43935673582678353	0.0017895429597005721	0.03824328577379106
Itgav	1524.8432181466428	1.3944413885578533	0.5877782097677616	0.0017870944615689405	0.03824328577379106
Galnt17	14.590814154645251	0.20095484708747532	0.5640050256757922	0.001786702497078872	0.03824328577379106
Tmem237	278.7684699761305	1.1857778974651667	0.4827076324962255	0.0017878157492942069	0.03824328577379106
Zfp114	17.539621787740884	-0.20335402449594206	0.5650689029754007	0.0017927580046531153	0.03826007936759697
Rnf19b	554.5009828378102	1.0881467000404024	0.4328131305460998	0.0017986814385665126	0.03833455028068007
Pak6	349.89060094567543	-1.4709432433859608	0.696226481966396	0.0018037751228531405	0.03839115970937427
Lamc1	436.8039592575678	1.297718614477198	0.5407017906985313	0.0018088010669453085	0.038432005488360066
Gm33989	159.4866964318757	2.4445263134763815	1.1825277988965994	0.0018105744807849632	0.038432005488360066
Dgkh	15.84216007788541	-0.21728717194516703	0.5742628410784353	0.0018211872653196989	0.03855335944729201
Gtf3c2	836.4737185833219	0.9633564902502441	0.3720674765654592	0.0018202467075264875	0.03855335944729201
Ppp2r2c	372.45998999156006	-1.9403889780607353	1.0889369151262438	0.0018445911509442706	0.03899639010385539
Pmepa1	261.75171272008356	1.156523270059001	0.47036228587480444	0.0018605887681838304	0.039281867424792664
Flt4	29.124115954565504	4.131350892240696	2.124180830236646	0.0018647917202162534	0.03931789771540293
Kif21a	1404.6232834672999	-0.832423785734945	0.31946590976636835	0.0018830565028410823	0.039596982536377896
Gpatch4	156.4358697036117	-1.681110698865136	0.8548007498946103	0.0018813739309606061	0.039596982536377896
Cyth4	113.67006199589017	1.7362632398411075	0.7915183497665775	0.001908226815130496	0.03996618662008685
Map7	783.9616517354699	-0.9903277076899639	0.40277545706369955	0.0019057300976659355	0.03996618662008685
Ppm1k	55.94947833918865	1.8987985363869593	0.8807537351495791	0.0019074605028216985	0.03996618662008685
Glt8d1	283.84892450815113	1.5773167381385365	0.6990229554520986	0.0019266532163861292	0.04029852345030749
Exph5	227.45645422764778	-1.4625453917368487	0.6990717130855256	0.0019438708571792819	0.04060472944373168
5730405O15Rik	12.82617187519022	0.21007344205578105	0.5698893374616645	0.0019493942332503397	0.04066617109098391
Ggn	37.15886009264391	4.295715453489913	2.4243386537104077	0.001968201194348293	0.04095367254468026
Tmprss11e	191.0205022078258	-1.5919350124818732	0.7975508829793311	0.0019683765153220927	0.04095367254468026
Arhgap11a	202.5445747991378	-1.8092279264309634	0.9874292772408334	0.0019833826912670793	0.041211447740707785
Clmp	107.7986239430381	2.0992570910572863	1.0005043235545754	0.001989577686030744	0.041285702970993696
Six3os1	1025.4603845698978	1.7560932706633208	0.8030608448309663	0.0020039933246487705	0.04153012482002386
Lhfpl4	73.211859180098	-0.47208689785941904	0.9105841352699142	0.002016437374458974	0.04173309940568836
Zc3h12d	12.612092563919742	0.20945379265702235	0.5694420465574253	0.002039032112884124	0.04214534878992776
Slc6a11	17.762767994131316	-0.1920343720015524	0.5579904247574001	0.0020514365161356687	0.0423461666174794
Col7a1	205.17430771305504	-1.26584949475421	0.574605914484546	0.0020673157857271367	0.04261809375026492
Unc93b1	382.4024834916037	0.9963536975250796	0.39614861012579844	0.002078868333033745	0.04280023038598887
D3Ertd751e	156.0769688092794	2.1409018876920762	1.0390849020431305	0.0020877870894566043	0.042900166896975324
Igfbp7	829.6267008643329	1.0578876065888272	0.42741405221096074	0.002091574357025847	0.042900166896975324
Gm28373	12.969572749457154	0.20484689685005747	0.5663963375448682	0.00209189385250013	0.042900166896975324
Omp	51.717021964246356	-0.5203831750147407	1.0320033207188448	0.0020955545328055834	0.042919354865654014
Gdpgp1	14.193220455352112	-0.22663246839785173	0.5807296806549191	0.0021120680094120475	0.04320139110161006
Mcm8	33.15275050026884	-0.37777915463066114	0.7401560948016878	0.0021166876451380865	0.043239728159435616
Acsbg1	73.2159735508686	2.170075037946425	1.0594271888629736	0.0021208804354561363	0.04326925758864527
Cdcp1	930.435681721139	-0.87530563284324725	0.3472920705809749	0.0021310741137057585	0.04336488022075671
Tap1	846.9283746611105	0.9138400491184551	0.3560527645719887	0.0021286064310504045	0.04336488022075671
Rcvrn	520.0090562638148	-1.2315396839043617	0.5583371534727349	0.002141296367866767	0.04342634785152587
Gpsm3	103.34673458726667	1.8454958235897634	0.8714370538599132	0.002145123722443627	0.04342634785152587
Cyp2s1	109.33714276324712	-1.759887715143201	0.9541564989288605	0.0021450019782579643	0.04342634785152587
Pcdhga9	14.919924640828455	-0.21459965819712087	0.5722430363824113	0.002142944842291668	0.04342634785152587
Uba7	650.5694322398847	1.5796163906602285	0.7156651922247568	0.0021545451086186656	0.043561085315460824
Tap2	583.6337966182817	1.005705666632525	0.40281562893594813	0.002159378107114332	0.043602827162885556
Rasgrf1	162.10249149042102	-1.7903908610960018	0.9883360569861984	0.0021782657369833727	0.04387172040599504
Akap6	15.691334318103744	-0.20534210379811565	0.5661509730618817	0.0021778888900881696	0.04387172040599504
Jak3	155.66415104407577	1.7822066268391252	0.8417137464066159	0.002255023446628892	0.045359667029891505
Icam2	28.826849302498147	3.8957825825516874	2.136205768341358	0.0022708514619497458	0.04561834024148285
Zfp185	2450.807609541251	-1.106631183756013	0.48525588346578546	0.0022736760056866053	0.04561834024148285
Cebpb	1342.351285721435	0.889699662077834	0.3475170424061571	0.0022773094074307783	0.04563310835500606
Ndufb4	236.95129352428907	1.2418936700021603	0.5349309975272009	0.002308051826648355	0.04619036374804523
Akr1b7	2839.212244472775	-1.1960243482976285	0.5453921468584801	0.002317995001069954	0.046330483841182456
Svop	15.854720854327734	-0.1989973937234523	0.5620991867028166	0.0023254542075914772	0.04642066383975382
Ms4a4a	15.987182596121217	4.664887234126578	2.4874058060006212	0.00233968812785565	0.04664568103003353
Coro1a	302.8527734990602	1.7179345325082078	0.8156825351378507	0.002347576391296062	0.046705794897334355
Sbf2	581.1491639875783	1.3478345446805051	0.5959800426213644	0.0023486342576945277	0.046705794897334355
Trbc2	33.09888504495673	3.795007381544149	2.121611802589888	0.002357691866244633	0.046826793055930606
1700109H08Rik	54.89630078088057	3.776390731579663	2.1732246645585476	0.0023778116170151413	0.04705241200664253
Ano4	14.341974606213949	-0.21189821447543672	0.5703225796194351	0.002378013965542061	0.04705241200664253
5830416I19Rik	13.844714640498303	-0.21828544165039526	0.5746159803017757	0.002372885936332216	0.04705241200664253
Nfix	878.4818732822231	1.1668406575817023	0.49543982081469656	0.0023916587783741465	0.047107196458909054
Dnajb1	5665.65796779929	-0.7786657876118179	0.3032860429073725	0.002387498481758019	0.047107196458909054
Fmnl2	295.8575462306323	1.1673768978914811	0.4965239902204296	0.00239274648680173	0.047107196458909054
Snapc4	191.42066243886936	1.5141801141989828	0.6954745007651886	0.002392029047741221	0.047107196458909054
Thbs2	144.29920866915705	1.4672373002777397	0.6673115432147633	0.002399091333377982	0.047173144195634474
Slc39a14	155.40607670012497	2.089812003400776	1.044771031297492	0.002410570801439382	0.04722200264013716
Tpk1	32.93401716260908	-0.5574897651126125	1.1463146958514858	0.0024064453355420777	0.04722200264013716
Fbxo45	185.11180060165634	-1.2414315240141554	0.576244756662509	0.00240890780253103	0.04722200264013716
Clec11a	98.18697133767964	1.7615787471364706	0.8446659412204586	0.0024197850763509913	0.047343621059041135
Lypd2	2392.9945983911216	-0.3945053938918974	0.7627968554360491	0.002437763035549703	0.04763618834976156
Ptx3	32.82630745156788	3.766699332909152	2.140533719901637	0.0024620302793377227	0.04805077682722321
Slc22a23	168.4914932105084	-1.6905966064488265	0.9522445984846889	0.0024735760004349757	0.048156763914525176
Gm10273	25.89487137194095	0.1421584121152982	0.5324941143541688	0.002472340721512162	0.048156763914525176
Tmem178b	14.987211049210533	-0.2024846002411746	0.564202209932337	0.0024811938600830486	0.048245436168281496
Zmym3	424.4199694260883	1.0979851904828801	0.46174382604727143	0.0024974542780371537	0.04850173228000638
Ccdc157	237.4389470763136	1.5136019172631758	0.7023115659760618	0.002504661429800088	0.04858179497457067
Kcna2	609.0075582143967	1.5141086399754435	0.7022857938902789	0.0025168836757015595	0.048758816595694414
Dsg1b	207.86260326244647	-1.4317484760072565	0.724601594011046	0.002526042444695825	0.04887612838324231
Akna	70.95722375576474	1.8721736025777762	0.927290660484939	0.002532581854904592	0.048942532778831066
Shfl	310.7798977486518	1.8308528774427386	0.8968499924446828	0.0025458464167761974	0.04907843459513477
Dsg2	269.94204247903326	-1.066274538596792	0.46871486119755507	0.002544969177088258	0.04907843459513477
Dusp3	704.6670797332506	-1.6064437192292227	0.8896165311677463	0.00256308204802041	0.049350296156872205
Zbtb4	655.7471825509816	0.964064517450941	0.39225790514510056	0.0025722310004675907	0.049465980778222896
Camk2n2	15.049042328296801	-0.198591797573281	0.5617523171569044	0.0025761628490386795	0.04948117667360878
Zfp691	466.76557965008493	1.5714639840259381	0.7413293371564634	0.0025798170730710434	0.049491009623470084
Ankrd44	534.4026477009792	1.2211984067102462	0.5324575830366537	0.0025840135175766716	0.049511207909771995
Pou6f1	296.0887022305965	1.402578249970021	0.6390160543578504	0.0025920395140743907	0.04960464440664842
Cxcl11	12.83470636827723	0.1935950785118876	0.5591971821066255	0.002595971012009547	0.04961959155236694
Acsl6	1703.3151446042907	1.5023375640456074	0.6967518507830589	0.0026143138985760136	0.0499096289728148
