# Supplementary material for: Single-cell transcriptomic analysis of retinal immune regulation and blood-retinal barrier function during experimental autoimmune uveitis
Source: Sci Rep. 2024 Aug 28;14:20033. doi: 10.1038/s41598-024-68401-y (PMC11358488; doi:10.1038/s41598-024-68401-y)
Supplement: Supplementary file 6 — Supplementary Information 5. [file 41598_2024_68401_MOESM6_ESM.csv]

pathway	pval	padj	log2err	ES	NES
ALLOGRAFT_REJECTION	1.03E-30	5.15E-29	1.439025653	0.847349488	2.300282957
INTERFERON_GAMMA_RESPONSE	2.94E-22	7.34E-21	1.221053757	0.806021369	2.197114333
INFLAMMATORY_RESPONSE	2.94E-19	4.90E-18	1.133089932	0.795055103	2.154285307
IL6_JAK_STAT3_SIGNALING	5.08E-09	5.08E-08	0.761460801	0.80736621	2.053882644
INTERFERON_ALPHA_RESPONSE	1.63E-08	1.36E-07	0.733761988	0.757140268	1.993793922
TNFA_SIGNALING_VIA_NFKB	1.09E-10	1.37E-09	0.839088936	0.709423575	1.939974339
COMPLEMENT	5.99E-07	3.74E-06	0.659444398	0.656496245	1.794709984
COAGULATION	2.51E-05	0.00011399	0.575610261	0.673461033	1.78533116
IL2_STAT5_SIGNALING	2.01E-07	1.44E-06	0.690132459	0.645274138	1.774236461
KRAS_SIGNALING_UP	1.29E-06	7.16E-06	0.643551836	0.641522603	1.75982615
EPITHELIAL_MESENCHYMAL_TRANSITION	1.75E-05	8.73E-05	0.575610261	0.62294061	1.70534624
ANGIOGENESIS	0.001823341	0.007041417	0.455059867	0.717387518	1.69627772
E2F_TARGETS	0.001830768	0.007041417	0.455059867	-0.396174581	-1.474900286
